# Supplementary material for: Tubulin response to intense nanosecond-scale electric field in molecular dynamics simulation
Source: Sci Rep. 2019 Jul 19;9:10477. doi: 10.1038/s41598-019-46636-4 (PMC6642143; doi:10.1038/s41598-019-46636-4)
Supplement: Supplementary file 1 — S1 [file 41598_2019_46636_MOESM1_ESM.zip]

Archive with 1 entries (1 files):
- S1-A1604-1TUB-aa content.xlsx
