# Supplementary material for: Tubulin response to intense nanosecond-scale electric field in molecular dynamics simulation
Source: Sci Rep. 2019 Jul 19;9:10477. doi: 10.1038/s41598-019-46636-4 (PMC6642143; doi:10.1038/s41598-019-46636-4)
Supplement: Supplementary file 1 — S1 [file 41598_2019_46636_MOESM1_ESM.zip › S1-A1604-1TUB-aa content.xlsx]

## Sheet: Sheet2
1TUB
SORTED LARGEST TO SMALLEST CONTENT
	number	relative content					1TUB		aminoAcidsComposition2013-UniProt.txt				https://web.expasy.org/protscale/pscale/A.A.Swiss-Prot.html
LYS	34	0.0392157				LYS	3.92157		5.84	BASIC
ARG	43	0.0495963				ARG	4.95963		5.53
GLU	59	0.0680507				SUM	8.8812		11.37
ASP	51	0.0588235				GLU	6.80507		6.75	ACIDIC
GLN	36	0.0415225				ASP	5.88235		5.45
PRO	40	0.0461361				SUM	12.6874		12.2
THR	58	0.0668973				RATIO OF ACIDIC/BASIC	1.42857		1.073
HIS	23	0.0265283
GLY	68	0.0784314
TRP	8	0.00922722
SER	50	0.0576701
ASN	39	0.0449827
TYR	34	0.0392157
ALA	62	0.071511
CYS	20	0.0230681
VAL	65	0.0749712
PHE	42	0.0484429
MET	28	0.0322953
LEU	63	0.0726644
ILE	44	0.0507497
	867
