# Supplementary material for: Tubulin response to intense nanosecond-scale electric field in molecular dynamics simulation
Source: Sci Rep. 2019 Jul 19;9:10477. doi: 10.1038/s41598-019-46636-4 (PMC6642143; doi:10.1038/s41598-019-46636-4)
Supplement: Supplementary file 4 — S4 [file 41598_2019_46636_MOESM4_ESM.zip › S3-PDB entries.txt]

IDs         length   Exptl.  resolution  R-factor FreeRvalue
5FOI        816      XRAY        2.210    0.19    0.25
2JG6        186      XRAY        1.700    0.16    0.19
4EHI       1068      XRAY        2.280    0.17    0.21
5B37       2166      XRAY        3.400    0.20    0.25
3MFX        387      XRAY        2.400    0.21    0.25
2O8X        210      XRAY        3.000    0.22    0.27
3OQB       3064      XRAY        2.600    0.20    0.25
5M5J        650      XRAY        2.650    0.20    0.26
3CDK        920      XRAY        2.590    0.20    0.25
1ZBP        273      XRAY        2.400    0.24    0.29
4L3W        296      XRAY        2.000    0.20    0.24
2HLZ       1248      XRAY        1.850    0.22    0.25
2Q0T        789      XRAY        1.700    0.16    0.19
2V7S        215      XRAY        1.960    0.19    0.22
3ERB        223      XRAY        1.800    0.22    0.24
2EE0        114      NMR            NA    1.00    1.00
5XMW        568      XRAY        3.000    0.21    0.24
5IZ1       1348      XRAY        3.000    0.26    0.32
5XGF        300      XRAY        2.350    0.22    0.26
1SFX        218      XRAY        1.550    0.15    0.18
4WPG        289      XRAY        1.100    0.13    0.15
1ND4        528      XRAY        2.100    0.21    0.24
3THU       1278      XRAY        1.800    0.14    0.17
3CUC        582      XRAY        2.710    0.22    0.25
3VPX        728      XRAY        2.550    0.24    0.29
3UBU        257      XRAY        1.910    0.19    0.22
2PFW        232      XRAY        1.900    0.19    0.26
3V1V        433      XRAY        1.800    0.15    0.18
5LPC        666      XRAY        3.100    0.21    0.25
3DQZ       1032      XRAY        2.500    0.16    0.21
1G8L        822      XRAY        1.950    0.23    0.28
3ERP        706      XRAY        1.550    0.15    0.18
3LLU        196      XRAY        1.400    0.15    0.18
1AXN        323      XRAY        1.780    0.18    0.22
1SXM         40      NMR            NA    1.00    1.00
5NHQ         71      NMR            NA    1.00    1.00
4W5X        238      XRAY        2.000    0.20    0.25
4JOS        500      XRAY        1.450    0.15    0.17
6F1V       2372      EM             NA    1.00    1.00
2OCP       1928      XRAY        2.800    0.27    0.28
1M0S        438      XRAY        1.900    0.18    0.21
3R8E        321      XRAY        1.650    0.21    0.23
1R2F        638      XRAY        2.100    0.23    0.25
5OJJ        924      XRAY        1.850    0.18    0.20
1XLQ        318      XRAY        1.450    0.20    0.20
4COK       1116      XRAY        1.690    0.13    0.16
5TIB       1114      XRAY        2.600    0.19    0.23
3TMK       1728      XRAY        2.000    0.21    0.28
3H3N       1012      XRAY        1.730    0.23    0.22
1GUT        408      XRAY        1.500    0.18    0.22
4NSV        550      XRAY        0.900    0.14    0.16
1D8H        933      XRAY        2.000    0.23    0.31
1XZW        852      XRAY        2.500    0.24    0.26
2ITM        968      XRAY        2.100    0.20    0.26
5CPC        634      XRAY        2.150    0.21    0.24
2YN0        271      XRAY        1.500    0.16    0.18
1O50        157      XRAY        1.870    0.19    0.26
4HPP        443      XRAY        2.500    0.21    0.29
2C7A        156      XRAY        2.500    0.20    0.25
3IEY        307      XRAY        2.110    0.23    0.26
5TSZ        513      XRAY        3.000    0.22    0.24
2LXH         81      NMR            NA    1.00    1.00
5H5F        234      XRAY        1.700    0.15    0.18
6F87       1380      XRAY        2.620    0.18    0.23
1WEQ         85      NMR            NA    1.00    1.00
1MEY        261      XRAY        2.200    0.22    0.32
2QH5        616      XRAY        2.300    0.23    0.29
3FE3        656      XRAY        1.900    0.20    0.23
3TQS       1020      XRAY        1.980    0.19    0.25
5YBW        658      XRAY        1.900    0.21    0.25
3DON        277      XRAY        2.100    0.19    0.26
3ZXF        276      XRAY        1.380    0.18    0.23
5IDB        284      XRAY        1.000    0.12    0.14
2X9B        130      XRAY        2.920    0.24    0.27
3ZPN        532      XRAY        2.360    0.20    0.23
1E4E        686      XRAY        2.500    0.18    0.26
1ESR         76      XRAY        2.000    0.24    0.32
3Q3W        406      XRAY        1.890    0.19    0.23
4YOZ        380      XRAY        2.250    0.19    0.24
4JEM        340      XRAY        1.550    0.19    0.22
3CQ9        908      XRAY        2.200    0.18    0.20
2CBP         96      XRAY        1.800    0.14    1.00
1Z41        676      XRAY        1.300    0.19    0.21
1GH2        107      XRAY        2.220    0.22    0.25
1OAA        259      XRAY        1.250    0.20    0.22
4F0H        631      XRAY        1.960    0.17    0.22
5AZ4       2964      XRAY        2.450    0.20    0.23
2GCG       1320      XRAY        2.200    0.20    0.28
4BE3        628      XRAY        1.750    0.16    0.18
4R9N        254      XRAY        1.870    0.18    0.23
2C7S        313      XRAY        1.950    0.20    0.22
1YA0        994      XRAY        2.550    0.25    0.29
3CU9        314      XRAY        1.060    0.15    0.18
1K66        298      XRAY        1.750    0.22    0.25
2K60        150      NMR            NA    1.00    1.00
5TS4        440      XRAY        3.000    0.28    0.32
2ROR        153      NMR            NA    1.00    1.00
3QIJ        592      XRAY        1.800    0.21    0.26
1V9J        113      NMR            NA    1.00    1.00
3FAY        387      XRAY        2.200    0.23    0.26
2Z8L        208      XRAY        1.650    0.18    0.22
4G1P        487      XRAY        2.550    0.19    0.23
5L6O        298      XRAY        1.880    0.19    0.21
5K8C        358      XRAY        1.850    0.18    0.22
2DY0        380      XRAY        1.250    0.20    0.21
2NUL        164      XRAY        2.100    0.16    1.00
4D05        516      XRAY        1.650    0.15    0.19
3A57        165      XRAY        1.500    0.13    0.17
2L5Y        150      NMR            NA    1.00    1.00
1LS9         91      XRAY        1.300    0.16    0.19
2ECD        119      NMR            NA    1.00    1.00
2P2S        672      XRAY        1.250    0.16    0.18
5WY3        802      XRAY        3.200    0.23    0.27
3U40       1452      XRAY        2.050    0.18    0.22
6F7U        214      XRAY        1.400    0.17    0.19
4F98         69      XRAY        1.260    0.14    0.17
4QMG       1840      XRAY        2.700    0.19    0.25
5CXF       1890      XRAY        3.600    0.23    0.27
1GGI        912      XRAY        2.800    0.19    1.00
1G2F        180      XRAY        2.000    0.23    0.26
1Y8O        547      XRAY        2.480    0.21    0.23
5DGG        380      XRAY        1.930    0.18    0.22
3A74       1972      XRAY        1.800    0.21    0.23
1XW3        110      XRAY        1.650    0.22    0.26
3ILV        634      XRAY        1.790    0.24    0.27
4DK2        297      XRAY        1.470    0.18    0.21
5EY0        548      XRAY        1.600    0.18    0.21
3TQE        316      XRAY        1.500    0.15    0.17
3P09        580      XRAY        1.900    0.16    0.21
3VK8        590      XRAY        2.000    0.21    0.23
3V9R        356      XRAY        2.400    0.24    0.29
3OP6        304      XRAY        2.000    0.20    0.23
3KA5        130      XRAY        1.800    0.20    0.23
4G8S        420      XRAY        2.200    0.17    0.20
4AVM        237      XRAY        1.910    0.17    0.20
1NP3       1352      XRAY        2.000    0.21    0.23
5WSF        472      XRAY        1.110    0.15    0.18
4ENZ       1065      XRAY        2.600    0.22    0.23
2XZE        372      XRAY        1.750    0.19    0.23
5B8D        107      XRAY        1.050    0.13    0.15
4NW9        192      XRAY        1.660    0.19    0.21
2N3T        131      NMR            NA    1.00    1.00
1YUI         54      NMR            NA    1.00    1.00
5A61        435      XRAY        1.500    0.15    0.17
5U5N        558      XRAY        2.100    0.23    0.28
2DM2        110      NMR            NA    1.00    1.00
3UCG         89      XRAY        1.950    0.17    0.21
4FK9        337      XRAY        1.060    0.12    0.13
5EEQ        264      XRAY        1.600    0.17    0.20
1NOG        177      XRAY        1.550    0.20    0.21
4I9X        684      XRAY        2.100    0.23    0.27
4PGN       1336      XRAY        1.800    0.16    0.20
3KH5        280      XRAY        2.100    0.23    0.29
3P0K        266      XRAY        1.470    0.21    0.23
1O4U        570      XRAY        2.500    0.22    0.27
5TK2        400      XRAY        1.400    0.14    0.17
5C68        126      XRAY        1.460    0.19    0.21
2WAG        220      XRAY        1.400    0.19    0.21
3AMI        890      XRAY        2.400    0.20    0.27
3G7L         77      XRAY        2.200    0.20    0.24
4PNG        458      XRAY        1.530    0.16    0.19
4X8E        894      XRAY        1.600    0.14    0.16
3CNR        234      XRAY        1.900    0.19    0.24
2D9B        109      NMR            NA    1.00    1.00
3K5J        183      XRAY        1.400    0.14    0.16
5CZR        900      XRAY        2.300    0.21    0.23
5JFQ        644      XRAY        2.510    0.21    0.26
4WZ7       4266      XRAY        3.600    0.32    0.34
4BXW        864      XRAY        2.710    0.16    0.23
4E2Q       4256      XRAY        2.500    0.22    0.29
3CWV        738      XRAY        1.950    0.21    0.25
3RDE       2292      XRAY        1.890    0.17    0.21
3KKY        422      XRAY        1.800    0.17    0.20
5WWP       1200      XRAY        3.000    0.23    0.28
5B1S       1216      XRAY        1.580    0.19    0.23
1ESC        306      XRAY        2.100    0.17    1.00
2TGI        112      XRAY        1.800    0.17    1.00
1R03        182      XRAY        1.700    0.18    0.20
5AGA        830      XRAY        2.900    0.22    0.26
1SO2       1680      XRAY        2.400    0.24    0.28
4JCQ       5628      XRAY        2.000    0.21    0.21
2JC6        668      XRAY        2.300    0.19    0.25
1CFV        232      XRAY        2.100    0.18    0.25
3WCQ         97      XRAY        0.970    0.15    0.17
1QAH        272      XRAY        1.800    0.19    0.28
3Q6K        762      XRAY        2.520    0.22    0.27
4L6D       2680      XRAY        1.450    0.15    0.17
5B08        208      XRAY        1.320    0.20    0.21
2YBX        788      XRAY        2.560    0.19    0.24
3KMH        492      XRAY        1.580    0.19    0.21
2DYT        312      XRAY        2.500    0.21    0.24
5F06        432      XRAY        1.800    0.18    0.21
1O3X        140      XRAY        2.100    0.25    0.29
5DD8        362      XRAY        2.050    0.22    0.26
4PZK        340      XRAY        1.500    0.15    0.18
3TZE        812      XRAY        2.600    0.20    0.25
5C5O        612      XRAY        1.500    0.25    0.27
1X4S         59      NMR            NA    1.00    1.00
2FP3        316      XRAY        2.500    0.23    0.27
1ITX        419      XRAY        1.100    0.12    0.14
3GGM        324      XRAY        2.000    0.23    0.26
4D73        360      XRAY        1.800    0.15    0.20
2M28        171      NMR            NA    1.00    1.00
6BB4       1368      XRAY        2.100    0.22    0.27
3S95        620      XRAY        1.650    0.16    0.18
3PLW        186      XRAY        1.400    0.16    0.17
4HHR        652      XRAY        1.510    0.15    0.18
4N5C       6416      XRAY        3.250    0.24    0.28
4W7W        332      XRAY        1.050    0.14    0.16
4GL0        333      XRAY        1.920    0.16    0.19
5EQ0         61      XRAY        1.180    0.16    0.19
1D7Q        157      NMR            NA    1.00    1.00
2DOU        752      XRAY        2.300    0.22    0.25
2KXI        153      NMR            NA    1.00    1.00
2JIF       1616      XRAY        2.000    0.18    0.21
2CHG        904      XRAY        2.100    0.21    0.26
3GZA        886      XRAY        1.600    0.14    0.17
2QDX        257      XRAY        1.550    0.19    0.19
1HRU        376      XRAY        2.000    0.20    0.21
1NOY        776      XRAY        2.200    0.22    1.00
4ECF        264      XRAY        1.550    0.16    0.20
1KHU        872      XRAY        2.500    0.24    0.27
2V9P       3660      XRAY        3.000    0.22    0.27
2LDX       1324      XRAY        2.960    0.26    1.00
4JE0        632      XRAY        1.700    0.21    0.25
5EHB         64      XRAY        3.190    0.34    0.43
3OL3        214      XRAY        1.950    0.20    0.24
4KE2        588      XRAY        1.800    0.20    0.25
5ODQ       4082      XRAY        2.150    0.20    0.22
1ONI       1242      XRAY        1.900    0.18    0.22
3WKG        412      XRAY        1.470    0.17    0.19
2AKZ        878      XRAY        1.360    0.12    0.14
2LA7        145      NMR            NA    1.00    1.00
2LKY        112      NMR            NA    1.00    1.00
2ZVI       1700      XRAY        2.300    0.20    0.24
3E4P        610      XRAY        2.300    0.20    0.26
3V7N        487      XRAY        1.400    0.16    0.18
5VCU        416      XRAY        1.850    0.18    0.21
3LF6        322      XRAY        1.900    0.23    0.28
5JIX        152      XRAY        1.470    0.17    0.19
3GTT        918      XRAY        2.400    0.16    0.20
5W3X        864      XRAY        2.000    0.18    0.21
1SOU        194      NMR            NA    1.00    1.00
2FC9        101      NMR            NA    1.00    1.00
2HWY        328      XRAY        2.750    0.27    0.33
3KW2        514      XRAY        2.000    0.21    0.27
4ICV         85      XRAY        1.450    0.16    0.19
5NV8        390      XRAY        2.290    0.29    0.34
2PR1        326      XRAY        3.200    0.22    0.26
5N41         76      XRAY        1.350    0.16    0.20
3K7L        422      XRAY        2.500    0.23    0.23
6BK6        372      XRAY        2.500    0.22    0.25
4DKM       1728      XRAY        1.950    0.29    0.32
4LMY        326      XRAY        1.600    0.22    0.24
5VAA        452      XRAY        1.550    0.17    0.20
2KV3        131      NMR            NA    1.00    1.00
4F0Z        585      XRAY        1.700    0.16    0.18
1XNE        113      NMR            NA    1.00    1.00
2J9R        214      XRAY        2.700    0.20    0.24
5VYM        464      XRAY        2.460    0.18    0.23
5XSS       1264      XRAY        2.090    0.18    0.21
5X9C        672      XRAY        1.850    0.20    0.23
4Q65        493      XRAY        3.400    0.26    0.32
5FMO        587      XRAY        2.300    0.36    0.36
1BOL        222      XRAY        2.000    0.18    1.00
2VZY        872      XRAY        2.000    0.17    0.20
1W70        148      XRAY        1.460    0.18    0.21
2IOR        235      XRAY        1.650    0.17    0.20
2MEK        110      NMR            NA    1.00    1.00
4GXL        167      XRAY        2.020    0.18    0.22
1B66        280      XRAY        1.900    0.23    0.26
3CQ1        103      XRAY        1.900    0.21    0.22
3I0P        365      XRAY        2.600    0.18    0.23
2CW1         65      NMR            NA    1.00    1.00
1JQP        438      XRAY        2.400    0.24    0.27
2X7I        308      XRAY        2.200    0.21    0.26
3ME5        482      XRAY        1.750    0.22    0.26
4B4H        840      XRAY        1.500    0.20    0.23
2BFW        200      XRAY        1.800    0.19    0.23
1J08       1808      XRAY        2.300    0.19    0.24
5NOP        942      XRAY        1.940    0.18    0.22
5NL8        190      XRAY        2.200    0.21    0.26
5NOD         85      XRAY        1.900    0.21    0.23
1YQ5        288      XRAY        2.000    0.22    0.24
4DDD        327      XRAY        1.900    0.16    0.19
3PM2        173      XRAY        1.800    0.19    0.23
2MFR         57      NMR            NA    1.00    1.00
1GWC        690      XRAY        2.250    0.16    0.21
3JVI        161      XRAY        1.800    0.21    0.25
5DJB        792      XRAY        1.800    0.18    0.20
4RLJ        305      XRAY        1.750    0.16    0.18
1ABR        518      XRAY        2.140    0.19    1.00
4UZ3        300      XRAY        1.750    0.15    0.19
2OJL        216      XRAY        2.100    0.20    0.22
1VJZ        341      XRAY        2.050    0.17    0.21
3G98        222      XRAY        1.850    0.22    0.22
4ESF        117      XRAY        2.200    0.22    0.28
4L8N        457      XRAY        2.500    0.19    0.22
3O3M       1586      XRAY        1.820    0.17    0.22
3FFR        362      XRAY        1.750    0.14    0.16
2ZDS       2040      XRAY        2.300    0.17    0.21
3H8G       2982      XRAY        1.500    0.15    0.17
4PFO        788      XRAY        1.750    0.17    0.19
2R3A        300      XRAY        2.000    0.18    0.21
1XZP        632      XRAY        2.300    0.23    0.25
2MX2         81      NMR            NA    1.00    1.00
3I4O        158      XRAY        1.470    0.16    0.18
3MES        848      XRAY        2.350    0.25    0.29
5GQF       1212      XRAY        1.820    0.18    0.24
5FC2        549      XRAY        1.840    0.18    0.21
5T6J        164      XRAY        1.750    0.23    0.24
3LLH        180      XRAY        2.140    0.18    0.23
4C1B        513      XRAY        2.500    0.17    0.21
1WZ6         82      NMR            NA    1.00    1.00
2E7J        742      XRAY        2.400    0.20    0.26
3PVZ       1596      XRAY        2.100    0.19    0.23
2FMA         59      XRAY        0.850    0.13    0.15
1PPO        216      XRAY        1.800    0.15    1.00
1YQH        218      XRAY        1.700    0.16    0.20
3TPK        136      XRAY        1.300    0.14    0.18
3OWA       2388      XRAY        1.970    0.16    0.20
5CEC        676      XRAY        1.360    0.14    0.17
1Q77        276      XRAY        2.700    0.22    0.26
4DXT        198      XRAY        2.220    0.17    0.23
1BHP         45      XRAY        1.700    0.20    0.28
5O6T        292      XRAY        1.570    0.16    0.18
1ICP        752      XRAY        1.900    0.18    0.22
4L22        758      XRAY        2.450    0.22    0.27
1G66        207      XRAY        0.900    0.11    0.13
5VRE        812      XRAY        3.300    0.26    0.28
3I45        387      XRAY        1.360    0.16    0.17
2BMW        304      XRAY        1.500    0.18    0.21
2WH7        178      XRAY        1.600    0.21    0.26
4NLC        373      XRAY        2.150    0.17    0.22
1Q1H        110      XRAY        2.900    0.34    0.32
3SY7        428      XRAY        2.150    0.20    0.23
4GGN        426      XRAY        2.290    0.23    0.28
3MJD        928      XRAY        1.900    0.19    0.23
1E6C        346      XRAY        1.800    0.19    0.23
1X5H        132      NMR            NA    1.00    1.00
1HDR        244      XRAY        2.500    0.17    1.00
5AXM        502      XRAY        2.210    0.22    0.24
4JIU        105      XRAY        1.150    0.15    0.19
1R0M       1500      XRAY        1.300    0.15    0.17
2QDJ        304      XRAY        2.000    0.23    0.28
4KEM        780      XRAY        1.300    0.17    0.19
2PTH        193      XRAY        1.200    0.20    0.21
5L2D       1352      XRAY        2.660    0.20    0.26
6BO0        200      XRAY        1.200    0.12    0.15
4O8W        750      XRAY        2.290    0.21    0.26
2WFT        916      XRAY        2.800    0.20    0.24
1R75        141      XRAY        1.860    0.20    0.23
2C92        800      XRAY        1.600    0.18    0.22
3OA2       1272      XRAY        1.500    0.20    0.24
5FS4        266      XRAY        1.730    0.23    0.28
3I1J        494      XRAY        1.900    0.17    0.22
1XKP        513      XRAY        1.700    0.20    0.24
1VPZ        146      XRAY        2.050    0.22    0.28
4IPI        351      XRAY        1.750    0.17    0.20
1EO1        124      NMR            NA    1.00    1.00
3UC9        233      XRAY        1.800    0.20    0.22
1SRZ         68      NMR            NA    1.00    1.00
3HKL        394      XRAY        2.100    0.23    0.26
5NR6        113      NMR            NA    1.00    1.00
5FH7        248      XRAY        1.470    0.19    0.21
4RFP        242      XRAY        1.600    0.18    0.21
4DM5        412      XRAY        1.500    0.18    0.21
3LYL        988      XRAY        1.950    0.20    0.24
3G64        837      XRAY        2.050    0.16    0.19
4YWJ        552      XRAY        1.800    0.17    0.20
5Z1Q        285      XRAY        2.300    0.19    0.22
4NS0        133      XRAY        1.800    0.19    0.23
4IY7       1588      XRAY        1.700    0.14    0.17
5WYG        280      XRAY        2.360    0.19    0.22
1UR1        378      XRAY        1.430    0.15    0.19
3W7B        570      XRAY        2.710    0.21    0.26
4H31       1074      XRAY        1.700    0.14    0.17
1Y4W        518      XRAY        1.550    0.17    0.20
1EHW        324      XRAY        2.400    0.18    0.23
2HK2        662      XRAY        2.300    0.19    0.25
2JTV         65      NMR            NA    1.00    1.00
3CJS        203      XRAY        1.370    0.18    0.21
3BVC        424      XRAY        2.750    0.26    0.30
1BB1        108      XRAY        1.800    0.21    0.27
2AIB        196      XRAY        1.100    0.12    0.15
1T33        448      XRAY        2.200    0.21    0.25
2JRB         88      NMR            NA    1.00    1.00
2XZL        802      XRAY        2.400    0.20    0.24
5K1H        576      EM             NA    1.00    1.00
1RGV         80      XRAY        2.900    0.20    0.22
5EID        168      XRAY        2.000    0.19    0.23
5CXM        440      XRAY        1.700    0.18    0.22
5NV3       4768      EM             NA    1.00    1.00
1MDW        656      XRAY        1.950    0.21    0.24
2MCH         69      NMR            NA    1.00    1.00
2HOE        380      XRAY        2.460    0.22    0.27
4MAA        403      XRAY        2.000    0.16    0.20
3D3Z        247      XRAY        1.700    0.19    0.23
3CBW        706      XRAY        1.270    0.15    0.17
2DS2        210      XRAY        1.700    0.22    0.25
1VL8        534      XRAY        2.070    0.15    0.18
1Z8O        404      XRAY        1.700    0.19    0.22
2Z3Q        452      XRAY        1.850    0.20    0.25
2CV6        424      XRAY        2.650    0.20    0.26
3RC1        350      XRAY        1.710    0.20    0.23
5WTQ        504      XRAY        1.900    0.21    0.25
3IQU        242      XRAY        1.050    0.13    0.15
4D9I        796      XRAY        2.000    0.19    0.23
4ZZQ        438      XRAY        2.100    0.26    0.35
5V77        226      XRAY        1.850    0.18    0.20
1NWZ        125      XRAY        0.820    0.12    0.14
5DOL        124      XRAY        2.700    0.23    0.27
2B4A        138      XRAY        2.420    0.18    0.24
3QE3        355      XRAY        1.900    0.20    0.23
2GS8        317      XRAY        1.500    0.17    0.19
6BZ0       1920      XRAY        1.830    0.18    0.22
2LIU         99      NMR            NA    1.00    1.00
2EFK        301      XRAY        2.300    0.23    0.28
2VA1       1536      XRAY        2.500    0.23    0.28
3FEF       1800      XRAY        2.200    0.19    0.24
2M74        136      NMR            NA    1.00    1.00
2YUS         79      NMR            NA    1.00    1.00
3QB0       1992      XRAY        3.400    0.19    0.22
2ESS        248      XRAY        1.900    0.17    0.21
6EOM        566      XRAY        2.100    0.21    0.24
2LOQ        113      NMR            NA    1.00    1.00
5CPU       1420      XRAY        1.640    0.16    0.17
1CRL        534      XRAY        2.060    0.13    1.00
4QP5        280      XRAY        1.260    0.13    0.17
5NFO        670      XRAY        2.170    0.17    0.19
1NVM       2628      XRAY        1.700    0.19    0.23
2VPV        332      XRAY        2.700    0.21    0.24
3FB9        180      XRAY        1.800    0.19    0.23
3GGH        550      XRAY        1.640    0.20    0.22
3SXY        436      XRAY        1.650    0.18    0.18
3JTE        143      XRAY        1.900    0.23    0.25
4PW1        504      XRAY        2.100    0.17    0.20
3UBC        393      XRAY        1.650    0.21    0.24
5GK1       1608      XRAY        1.830    0.20    0.23
3M6J        580      XRAY        1.900    0.18    0.22
4RAG        367      XRAY        1.850    0.20    0.23
4QF2        232      XRAY        1.700    0.18    0.21
2M01         59      NMR            NA    1.00    1.00
1SZL         61      NMR            NA    1.00    1.00
2E2F         41      NMR            NA    1.00    1.00
3T95        335      XRAY        1.750    0.18    0.21
4KRU        229      XRAY        1.370    0.17    0.19
3GCF       5910      XRAY        2.300    0.17    0.17
1TXN        656      XRAY        1.700    0.21    0.24
5MFI        502      XRAY        1.450    0.20    0.23
4AOE       1025      EM          5.800    1.00    1.00
5FJZ       1116      XRAY        1.900    0.15    0.19
3R68         95      XRAY        1.300    0.13    0.16
1R9D       1574      XRAY        1.800    0.22    0.24
1P1M        406      XRAY        1.500    0.20    0.21
2I5U         83      XRAY        1.500    0.18    0.23
5TQW       1310      EM             NA    1.00    1.00
3OBB        300      XRAY        2.200    0.20    0.25
5E56        117      XRAY        1.500    0.18    0.20
2LBA        136      NMR            NA    1.00    1.00
3UZO        716      XRAY        2.000    0.22    0.26
4NT4        312      XRAY        2.860    0.26    0.30
3U1W        759      XRAY        2.000    0.19    0.21
2R8W        664      XRAY        1.800    0.16    0.18
1ZG3        358      XRAY        2.350    0.22    0.27
3EPW        676      XRAY        1.300    0.17    0.18
3MYX        476      XRAY        1.300    0.12    0.15
2ECT         78      NMR            NA    1.00    1.00
2H8E        120      XRAY        1.200    0.18    0.19
1NJK        624      XRAY        1.900    0.22    0.24
1WWP        238      XRAY        2.110    0.22    0.27
3E5T        244      XRAY        1.100    0.13    0.17
2RAG       1668      XRAY        2.000    0.24    0.25
2L2O         89      NMR            NA    1.00    1.00
1V60        123      NMR            NA    1.00    1.00
2L0B         91      NMR            NA    1.00    1.00
4XCI       1116      XRAY        3.000    0.24    0.27
4PET        714      XRAY        1.900    0.16    0.21
2RDM        396      XRAY        1.760    0.19    0.22
1BD3        972      XRAY        1.930    0.19    1.00
4DZ1        259      XRAY        1.900    0.19    0.20
1XAH        708      XRAY        2.200    0.21    0.28
3BS2        148      XRAY        1.150    0.17    0.19
4L07        416      XRAY        1.750    0.20    0.22
2BWR        802      XRAY        1.500    0.16    0.18
4MBQ        384      XRAY        2.010    0.21    0.26
2ED7        119      NMR            NA    1.00    1.00
2GRV       1863      XRAY        2.400    0.22    0.25
2L0Y        213      NMR            NA    1.00    1.00
1WX1        670      XRAY        1.970    0.19    0.22
2FK5        400      XRAY        1.900    0.19    0.23
5MH5        616      XRAY        1.400    0.14    0.17
2B3F       2400      XRAY        1.560    0.18    0.20
2YZY        200      XRAY        1.600    0.23    0.25
3WXX       1480      XRAY        2.700    0.21    0.25
4CCV        115      XRAY        1.930    0.19    0.23
4FBO        266      XRAY        1.700    0.18    0.21
1IYN        295      XRAY        1.600    0.19    0.22
2XQ1       8144      XRAY        2.900    0.19    0.22
3D7A        276      XRAY        1.900    0.24    0.28
4ZEV        592      XRAY        1.800    0.19    0.22
2BSY        278      XRAY        1.500    0.15    0.19
1RCD        173      XRAY        2.000    0.19    0.27
4CZ8        844      XRAY        3.150    0.24    0.28
3LYW         90      XRAY        1.900    0.22    0.26
5GUL        952      XRAY        1.730    0.22    0.28
1V4R        102      NMR            NA    1.00    1.00
1CTO        109      NMR            NA    1.00    1.00
1DCJ         81      NMR            NA    1.00    1.00
2D89        119      NMR            NA    1.00    1.00
3ZQS        372      XRAY        2.000    0.18    0.21
5NVR       1110      XRAY        3.950    0.21    0.26
4R0M       1286      XRAY        2.450    0.25    0.27
3N4H        148      XRAY        2.020    0.17    0.24
4DX0        274      XRAY        3.400    0.36    0.40
5L8S       2416      XRAY        2.500    0.21    0.25
3F8L        804      XRAY        1.900    0.18    0.20
1Z4E        306      XRAY        2.000    0.23    0.24
3SMV        240      XRAY        1.380    0.12    0.16
4ZMJ        634      XRAY        3.310    0.27    0.28
6BEV        270      XRAY        1.040    0.13    0.14
3LNB        309      XRAY        2.010    0.20    0.24
3QQZ        255      XRAY        2.550    0.23    0.29
2XQH        281      XRAY        1.990    0.16    0.18
3SBT        623      XRAY        1.800    0.17    0.20
4P5W        822      XRAY        2.400    0.20    0.23
3L09       1064      XRAY        2.810    0.20    0.24
2EB0        614      XRAY        2.200    0.20    0.27
3GQE        336      XRAY        2.300    0.21    0.26
4C4O       1344      XRAY        2.050    0.21    0.24
3E6M       1288      XRAY        2.200    0.19    0.23
5I98        240      XRAY        2.000    0.18    0.20
3EJW        630      XRAY        1.800    0.17    0.21
1N4N         47      NMR            NA    1.00    1.00
5TZB       3112      XRAY        1.980    0.20    0.24
3UA7        280      XRAY        1.500    0.19    0.23
3AJX        828      XRAY        1.600    0.19    0.21
2A4V        159      XRAY        1.800    0.17    0.21
4RWF        620      XRAY        1.760    0.16    0.20
4R84       2012      XRAY        1.700    0.17    0.20
2E19         64      NMR            NA    1.00    1.00
5GUA         71      XRAY        1.500    0.19    0.20
2OMD        308      XRAY        2.000    0.19    0.21
2B0V        153      XRAY        1.550    0.17    0.21
1RL4        376      XRAY        2.180    0.20    0.21
3VBA       1056      XRAY        2.000    0.20    0.24
4X9C        426      XRAY        1.400    0.17    0.19
1T00        112      XRAY        1.510    0.18    0.21
2Y9M        302      XRAY        2.600    0.21    0.26
5XK6        928      XRAY        1.580    0.15    0.17
4QB5        592      XRAY        2.050    0.17    0.21
5MLN        482      XRAY        1.600    0.15    0.18
4EUZ        283      XRAY        1.080    0.12    0.14
3CKC       1054      XRAY        1.500    0.19    0.21
6CKQ        149      NMR            NA    1.00    1.00
5W9S         71      XRAY        2.100    0.22    0.25
5EMW        868      XRAY        2.550    0.19    0.22
5TDC        160      XRAY        1.610    0.15    0.18
5J93        176      XRAY        1.100    0.13    0.14
1FCQ        350      XRAY        1.600    0.19    0.23
2YNY        318      XRAY        1.350    0.14    0.20
1WHY         97      NMR            NA    1.00    1.00
1HWT        324      XRAY        2.500    0.25    0.29
4BY6       2012      XRAY        2.800    0.18    0.23
1P7O        744      XRAY        2.300    0.22    0.27
3OH3        641      XRAY        2.030    0.18    0.20
4I5Q        444      XRAY        1.960    0.21    0.25
3G8R        700      XRAY        2.490    0.21    0.28
5EIK        258      XRAY        2.300    0.21    0.25
1T7V        278      XRAY        1.950    0.21    0.25
2W57        300      XRAY        2.600    0.22    0.26
6C5C        780      XRAY        1.850    0.18    0.20
2P7O        266      XRAY        1.440    0.13    0.17
5LTG       1050      XRAY        2.000    0.22    0.27
2D3D         88      XRAY        1.600    0.21    0.26
4LE7        536      XRAY        2.090    0.18    0.22
3VLD       1000      XRAY        2.050    0.19    0.24
3PKZ       1488      XRAY        1.800    0.21    0.25
5LY8        247      XRAY        1.280    0.18    0.20
4XXX        275      XRAY        1.500    0.20    0.22
3HJZ        334      XRAY        1.900    0.16    0.20
2VK4       2252      XRAY        1.950    0.18    0.23
5GQS         92      NMR            NA    1.00    1.00
5JAY        804      XRAY        1.750    0.17    0.20
5I1V       2000      XRAY        1.840    0.16    0.19
2GDQ        764      XRAY        1.800    0.20    0.25
1NKD         65      XRAY        1.090    0.10    0.13
4CI8       1310      XRAY        2.600    0.20    0.25
1JSX        207      XRAY        2.400    0.23    0.28
5C00        832      XRAY        1.770    0.16    0.21
4EGT        714      XRAY        2.000    0.20    0.23
3CFX        592      XRAY        1.600    0.21    0.23
3DXI        640      XRAY        2.040    0.22    0.23
2YGO        188      XRAY        1.850    0.19    0.22
2C9Q        102      XRAY        1.600    0.19    0.23
4QFW       1152      XRAY        2.000    0.22    0.27
3K11        445      XRAY        1.800    0.15    0.17
2P17        277      XRAY        1.520    0.19    0.21
5AJO        588      XRAY        1.480    0.16    0.18
5A0O        214      XRAY        2.730    0.24    0.28
5MIT        327      XRAY        1.800    0.20    0.23
3H9X        500      XRAY        2.510    0.21    0.24
2D1V        108      XRAY        2.400    0.23    0.23
2L6O        114      NMR            NA    1.00    1.00
4O9A       1592      XRAY        1.520    0.22    0.25
3KG7       1172      XRAY        2.770    0.21    0.27
3S5Q        214      XRAY        1.850    0.17    0.20
3PM9       2856      XRAY        2.570    0.20    0.23
3OS6       1596      XRAY        2.400    0.17    0.21
3PXV        756      XRAY        2.300    0.18    0.23
3NGW        208      XRAY        2.310    0.19    0.23
2ZFN        460      XRAY        1.900    0.19    0.23
4V0P        213      XRAY        2.070    0.20    0.24
3EDV        646      XRAY        1.950    0.20    0.25
5T57        296      XRAY        1.650    0.17    0.20
4QGK        922      XRAY        2.100    0.20    0.22
1E3P        757      XRAY        2.500    0.21    0.25
3VWN        392      XRAY        1.200    0.13    0.15
3LOV        475      XRAY        2.060    0.20    0.24
4X5W        411      XRAY        1.340    0.15    0.17
5I32        275      XRAY        1.180    0.10    0.12
1ZYB        232      XRAY        2.150    0.18    0.23
5TUP        777      XRAY        2.600    0.20    0.26
2KHI        115      NMR            NA    1.00    1.00
2I5K        976      XRAY        3.100    0.23    0.29
1X6Z        123      XRAY        0.780    0.14    0.15
1FEC        980      XRAY        1.700    0.20    0.26
2K9U        143      NMR            NA    1.00    1.00
2M1Z        106      NMR            NA    1.00    1.00
5HEE        524      XRAY        1.410    0.16    0.19
4M8R        846      XRAY        2.500    0.20    0.22
1DUM         46      NMR            NA    1.00    1.00
1TO4        624      XRAY        1.550    0.16    0.17
2MDF         57      NMR            NA    1.00    1.00
1BFO       1720      XRAY        2.600    0.19    0.26
3C3V        510      XRAY        1.730    0.19    0.25
1YJ8       1125      XRAY        2.850    0.24    0.26
4IJS        992      XRAY        3.200    0.22    0.28
3LWJ        202      XRAY        2.070    0.19    0.23
3GG2       1800      XRAY        1.700    0.22    0.26
4NMW        259      XRAY        1.500    0.14    0.18
2ELC       1316      XRAY        1.550    0.19    0.20
2KEY        112      NMR            NA    1.00    1.00
5IKJ        636      XRAY        2.300    0.21    0.24
2G1P        556      XRAY        1.890    0.19    0.22
4OMB       1388      XRAY        1.500    0.19    0.22
2P35        518      XRAY        1.950    0.19    0.21
4YBA        198      XRAY        1.700    0.19    0.23
1V7Z       1560      XRAY        1.600    0.18    0.20
2KPN        103      NMR            NA    1.00    1.00
3RWX        261      XRAY        2.400    0.20    0.24
3K8G        524      XRAY        1.950    0.22    0.25
1RH9        373      XRAY        1.500    0.18    0.20
5GLE        416      XRAY        2.100    0.21    0.23
1L7A        636      XRAY        1.500    0.19    0.19
4RY1        822      XRAY        1.400    0.14    0.18
6C4M        474      XRAY        1.940    0.19    0.23
4L82        672      XRAY        2.000    0.18    0.23
4X00       1132      XRAY        1.380    0.14    0.17
1ZTM       1470      XRAY        3.050    0.22    0.26
2XR7        453      XRAY        3.100    0.23    0.29
1JBK        195      XRAY        1.800    0.23    0.25
2NR5        536      XRAY        1.900    0.18    0.23
3A0O       1552      XRAY        2.110    0.18    0.22
1VE0        134      XRAY        2.000    0.18    0.22
1V2A        840      XRAY        2.150    0.23    0.28
3SQF        228      XRAY        1.630    0.17    0.21
5XGU       1290      XRAY        1.850    0.19    0.24
1C6V        737      XRAY        3.000    0.20    0.36
4AXI        250      XRAY        1.510    0.14    0.18
1Z1E        390      XRAY        2.400    0.21    0.24
4IA6       1182      XRAY        1.800    0.16    0.19
1XVI        550      XRAY        2.260    0.19    0.24
2LND        112      NMR            NA    1.00    1.00
3HDC        158      XRAY        1.770    0.18    0.20
1E4U         78      NMR            NA    1.00    1.00
2KN2         92      NMR            NA    1.00    1.00
3LRQ        400      XRAY        2.290    0.19    0.24
3PQA       1944      XRAY        1.500    0.19    0.22
4YTB        432      XRAY        1.400    0.15    0.15
1WU3        161      XRAY        2.150    0.20    0.25
5MQ5       1328      XRAY        1.600    0.16    0.19
4U0O        296      XRAY        1.600    0.20    0.24
5DL6        413      XRAY        2.900    0.24    0.28
4H5G        486      XRAY        1.780    0.16    0.19
5UB8        222      XRAY        2.350    0.19    0.23
1UP8       2392      XRAY        2.200    0.17    0.22
2JGQ        466      XRAY        2.300    0.20    0.25
3QKE       3240      XRAY        1.550    0.18    0.21
4E8B        251      XRAY        2.250    0.21    0.25
4XGC       2414      XRAY        3.500    0.23    0.26
5W6Y        632      XRAY        2.000    0.16    0.20
5MQC        778      XRAY        3.400    0.25    1.00
5MLD       2056      XRAY        1.700    0.18    0.21
4I1K        292      XRAY        1.600    0.12    0.17
2EO0        294      XRAY        2.400    0.31    0.31
4K46        214      XRAY        2.010    0.17    0.22
2WYA       1840      XRAY        1.700    0.16    0.18
2ACT        220      XRAY        1.700    0.17    1.00
3DN7        388      XRAY        1.800    0.17    0.19
5U0I        280      XRAY        1.420    0.15    0.18
1QDB       1419      XRAY        1.900    0.19    0.22
1S8N        205      XRAY        1.480    0.20    0.23
5XEB       1422      XRAY        2.500    0.23    0.26
2LCJ        185      NMR            NA    1.00    1.00
4F06        371      XRAY        1.300    0.12    0.14
1WFY        104      NMR            NA    1.00    1.00
4PDC        792      XRAY        1.990    0.17    0.21
3MSO        286      XRAY        2.570    0.20    0.24
1DUX        188      XRAY        2.100    0.20    0.24
3TJR        602      XRAY        1.600    0.17    0.19
1EUF        227      XRAY        2.400    0.18    0.22
4GV8       1014      XRAY        2.100    0.19    0.23
5L0V        399      XRAY        1.300    0.16    0.17
2ZX2        390      XRAY        1.800    0.21    0.26
3RPE        436      XRAY        1.100    0.10    0.12
3M0M       1752      XRAY        1.450    0.18    0.20
4QEK        301      XRAY        1.300    0.13    0.14
2MX9        266      NMR            NA    1.00    1.00
5XGX        790      XRAY        2.330    0.19    0.25
1UFN         94      NMR            NA    1.00    1.00
4AUR        577      XRAY        2.700    0.22    0.29
2DJW        920      XRAY        2.400    0.25    0.29
2Q28       1128      XRAY        1.740    0.18    0.20
4EXQ        368      XRAY        1.650    0.18    0.20
3R12        520      XRAY        1.750    0.15    0.19
1PKU       1800      XRAY        2.500    0.24    0.26
4V2I        646      XRAY        1.690    0.14    0.18
2RS2        109      NMR            NA    1.00    1.00
2RT6         98      NMR            NA    1.00    1.00
3DEE        249      XRAY        2.100    0.23    0.27
1MMS        280      XRAY        2.570    0.22    0.25
3AZO       1324      XRAY        2.000    0.18    0.20
2P0A        688      XRAY        1.900    0.18    0.22
5AUK         96      XRAY        1.620    0.20    0.22
2K1S        149      NMR            NA    1.00    1.00
2V76        428      XRAY        1.600    0.19    0.22
3TFX        518      XRAY        2.190    0.21    0.25
2VOC        224      XRAY        1.500    0.19    0.24
5E6F        304      XRAY        2.600    0.22    0.26
1ZVD        380      XRAY        2.100    0.20    0.25
5EWP        504      XRAY        1.800    0.17    0.19
3ZPY        496      XRAY        1.430    0.16    0.20
6EPG       1848      XRAY        2.400    0.23    0.27
4WK8        164      XRAY        3.400    0.20    0.25
1YS7        466      XRAY        1.580    0.19    0.23
5ECU        555      XRAY        1.500    0.09    0.12
3LG3        870      XRAY        1.400    0.13    0.17
5BR4        782      XRAY        0.910    0.13    0.15
1KA5         88      NMR            NA    1.00    1.00
2L8X         42      NMR            NA    1.00    1.00
2NVV       3036      XRAY        2.700    0.29    0.29
4GQB       1003      XRAY        2.060    0.19    0.22
2LWY        138      NMR            NA    1.00    1.00
2N1I        176      NMR            NA    1.00    1.00
5G1S       4221      XRAY        1.700    0.21    0.24
5GKV        386      XRAY        1.900    0.17    0.20
4HI1        273      XRAY        1.960    0.19    0.25
5UDQ       1716      XRAY        2.090    0.19    0.23
2Z0B        786      XRAY        2.000    0.22    0.24
3CMC       1336      XRAY        1.770    0.16    0.20
3OJI        378      XRAY        1.840    0.20    0.22
2XWS        133      XRAY        1.600    0.19    0.21
5HC0        365      XRAY        1.400    0.13    0.16
1KXL        199      NMR            NA    1.00    1.00
3LWU        391      XRAY        2.100    0.16    0.19
2MC0        157      NMR            NA    1.00    1.00
3H95        199      XRAY        1.700    0.20    0.22
1KMM       1696      XRAY        2.600    0.22    0.30
3ORK        311      XRAY        1.600    0.14    0.18
4YYC        525      XRAY        1.560    0.14    0.17
3B0X        575      XRAY        1.360    0.17    0.20
1KL9        182      XRAY        1.900    0.20    0.23
2ZPA       1342      XRAY        2.350    0.23    0.27
2CDU        904      XRAY        1.800    0.18    0.22
4BYZ        194      XRAY        1.550    0.15    0.20
4J0W        343      XRAY        1.700    0.21    0.23
3QVS        392      XRAY        1.700    0.20    0.24
5KES        116      NMR            NA    1.00    1.00
2V3M        786      XRAY        2.740    0.26    0.29
2EUI        612      XRAY        2.800    0.23    0.28
3EUW       1376      XRAY        2.300    0.22    0.26
1MUW        386      XRAY        0.860    0.13    0.14
1KIJ        780      XRAY        2.300    0.21    0.27
5Y30        210      XRAY        1.780    0.17    0.19
2P7I        500      XRAY        1.740    0.16    0.18
2C4J        872      XRAY        1.350    0.20    0.21
2ARF        165      NMR            NA    1.00    1.00
2BAS        862      XRAY        2.610    0.21    0.29
5U38        239      XRAY        1.600    0.18    0.21
4I3F        303      XRAY        1.690    0.15    0.19
3SUM        544      XRAY        1.870    0.17    0.22
3DKR        251      XRAY        1.600    0.17    0.18
1E8C        996      XRAY        2.000    0.20    0.23
2XQO        243      XRAY        1.400    0.18    0.20
3OCJ        305      XRAY        1.390    0.19    0.21
4Q3L       2376      XRAY        3.010    0.20    0.26
1YXO        656      XRAY        2.010    0.20    0.24
2GZV        114      XRAY        1.120    0.15    0.17
4LPL        182      XRAY        1.350    0.19    0.21
3JV3        566      XRAY        2.400    0.25    0.29
3OUV         71      XRAY        2.000    0.18    0.23
4HMW        430      XRAY        1.530    0.14    0.18
5M8S       1784      XRAY        2.200    0.20    0.23
5MPR        366      XRAY        1.600    0.13    0.18
2YX5         83      XRAY        2.300    0.24    0.28
4K4O        215      XRAY        1.300    0.18    0.20
2IRP        416      XRAY        2.400    0.20    0.25
5FV4       3264      XRAY        2.400    0.18    0.20
1EAJ        252      XRAY        1.350    0.14    0.15
3EC3        500      XRAY        1.920    0.19    0.24
4QNS        424      XRAY        1.500    0.16    0.19
2Q7R        966      XRAY        4.000    0.27    0.28
5DZZ        494      XRAY        2.600    0.21    0.26
4HIC        540      XRAY        3.000    0.21    0.23
3O1C        126      XRAY        1.080    0.13    0.16
3MBU         40      XRAY        1.050    0.13    0.17
6EKT        437      XRAY        1.750    0.20    0.24
1KVK        395      XRAY        2.400    0.22    0.27
4U63        498      XRAY        1.670    0.16    0.18
1EU1        780      XRAY        1.300    0.12    0.14
5UMV         93      XRAY        1.750    0.16    0.19
2FSH       1706      XRAY        2.000    0.21    0.26
2JPI        118      NMR            NA    1.00    1.00
1H1J         51      NMR            NA    1.00    1.00
6RLX        104      XRAY        1.500    0.19    1.00
1HPG        192      XRAY        1.500    0.18    1.00
3C0C         73      XRAY        1.700    0.20    0.22
3OYZ        433      XRAY        1.950    0.20    0.24
1R57        102      NMR            NA    1.00    1.00
3GRL        651      XRAY        2.000    0.18    0.20
3X01        786      XRAY        2.150    0.31    0.28
2ZJ3        375      XRAY        1.900    0.19    0.22
2LCE         74      NMR            NA    1.00    1.00
4HEO        128      XRAY        1.650    0.19    0.22
2JYE         72      NMR            NA    1.00    1.00
1X9U        232      XRAY        1.800    0.20    0.24
1VYF        135      XRAY        1.850    0.20    0.24
3VCF        326      XRAY        2.700    0.19    0.24
5IRB        642      XRAY        2.000    0.21    0.24
2KE4         98      NMR            NA    1.00    1.00
4RQM        213      XRAY        1.750    0.23    0.27
5TEE        758      XRAY        1.650    0.17    0.20
2FCJ        357      XRAY        1.300    0.19    0.21
3HMR         99      XRAY        2.000    0.23    0.27
1IG5         75      XRAY        1.500    0.20    0.28
1QP8        606      XRAY        2.800    0.27    0.32
3NDN       1656      XRAY        1.850    0.19    0.22
2GMY        918      XRAY        1.600    0.17    0.19
4BJZ        424      XRAY        1.510    0.17    0.20
5DCU        742      XRAY        1.400    0.16    0.18
1AN7        272      XRAY        2.900    0.16    0.28
2RRF        141      NMR            NA    1.00    1.00
1P6V        312      XRAY        3.200    0.30    0.36
4IGJ        484      XRAY        1.480    0.19    0.21
3R2G        361      XRAY        1.940    0.18    0.21
2PYY        684      XRAY        2.100    0.24    0.27
3WXM       3292      XRAY        2.300    0.20    0.26
3WDC        160      XRAY        1.180    0.12    0.16
1YWF        296      XRAY        1.710    0.18    0.21
2IWZ        876      XRAY        1.650    0.16    0.19
5MR6       9912      XRAY        2.400    0.20    0.23
3NYZ        522      XRAY        1.510    0.20    0.25
2YRL        102      NMR            NA    1.00    1.00
3PAM        518      XRAY        2.310    0.23    0.26
1KN3        183      XRAY        1.800    0.21    0.27
3GXQ        108      XRAY        2.350    0.24    0.26
1ME8        503      XRAY        1.900    0.24    0.26
3LW9        336      XRAY        1.850    0.21    0.24
4AAI        146      NMR            NA    1.00    1.00
5COY        130      XRAY        1.440    0.16    0.19
1ULY        192      XRAY        2.500    0.20    0.27
2C20       1980      XRAY        2.700    0.21    0.28
2III        135      XRAY        2.300    0.19    0.25
1W7J        946      XRAY        2.000    0.20    0.22
2D1G        996      XRAY        1.750    0.20    0.23
4G4F        126      XRAY        1.850    0.21    0.24
5CIS        278      XRAY        2.580    0.20    0.24
4Z7A        451      XRAY        1.980    0.22    0.26
2AVT        756      XRAY        2.000    0.24    0.28
4DOY       3496      XRAY        1.790    0.17    0.19
3WJ2       1232      XRAY        1.610    0.19    0.23
1UCD        190      XRAY        1.300    0.20    0.20
2IMH        462      XRAY        1.570    0.17    0.21
5M1X        536      XRAY        1.800    0.17    0.21
4LNL        666      XRAY        2.100    0.18    0.24
3OFM        350      XRAY        2.000    0.17    0.21
2WR8        259      XRAY        1.770    0.17    0.22
1Y12        495      XRAY        1.950    0.18    0.23
5VEQ        822      XRAY        2.260    0.17    0.22
4GOQ        550      XRAY        1.870    0.18    0.21
2QQM        450      XRAY        2.000    0.19    0.24
4EXL       1060      XRAY        1.700    0.17    0.21
1XG4       1180      XRAY        1.600    0.18    0.20
1WUU       1596      XRAY        2.500    0.20    0.26
3EB8        716      XRAY        2.400    0.22    0.27
4CVQ        862      XRAY        2.110    0.21    0.25
3FJ2        186      XRAY        1.850    0.17    0.19
5XU6       1668      XRAY        2.350    0.24    0.27
4G4P        244      XRAY        1.500    0.12    0.15
3BJA        139      XRAY        2.380    0.23    0.25
5CO4        356      XRAY        1.700    0.17    0.20
5FGO        486      XRAY        2.600    0.21    0.29
2DGA        565      XRAY        1.800    0.19    0.20
2LMR        101      NMR            NA    1.00    1.00
3O3R        632      XRAY        1.860    0.19    0.25
3FG8        708      XRAY        1.800    0.17    0.22
3M9Z        139      XRAY        1.700    0.20    0.24
3ZSU        130      XRAY        1.600    0.16    0.19
5UPB       1032      XRAY        1.910    0.17    0.20
1AGG         48      NMR            NA    1.00    1.00
2IQI       1536      XRAY        2.700    0.21    0.28
2JP7         57      NMR            NA    1.00    1.00
2OPT        468      XRAY        2.050    0.20    0.25
3N29        836      XRAY        1.900    0.18    0.22
2GRC        129      XRAY        1.500    0.25    0.26
3FHL       1448      XRAY        1.930    0.19    0.21
4UC1        471      XRAY        1.800    0.20    0.25
4QL5        146      XRAY        2.020    0.19    0.21
5AIM        200      XRAY        1.400    0.18    0.20
6AY1       1160      XRAY        2.050    0.21    0.24
5Z2S         55      XRAY        1.500    0.19    0.21
4XNN        890      XRAY        1.900    0.17    0.21
5KOB        740      XRAY        1.600    0.17    0.19
3CM3        176      XRAY        1.320    0.17    0.18
1EMR        159      XRAY        3.500    0.19    0.29
5LF8        328      XRAY        2.560    0.23    0.30
1BT3        345      XRAY        2.500    0.17    0.25
5LT5        444      XRAY        1.450    0.17    0.18
1POG         67      NMR            NA    1.00    1.00
1N0U        842      XRAY        2.120    0.24    0.25
2ZR1       1050      XRAY        2.600    0.20    0.23
5BN8        388      XRAY        1.340    0.13    0.15
4XUW        184      XRAY        1.100    0.14    0.18
2YTD         46      NMR            NA    1.00    1.00
1YOZ        232      XRAY        2.000    0.23    0.30
2VGA        207      XRAY        1.900    0.20    0.25
2DYK        322      XRAY        1.960    0.20    0.23
3GLA        200      XRAY        1.640    0.18    1.00
1AYZ        507      XRAY        2.600    0.21    0.25
2C1H        656      XRAY        2.600    0.26    0.32
2D9S        106      NMR            NA    1.00    1.00
2FEX        564      XRAY        1.700    0.17    0.20
5Y9S       1216      XRAY        2.200    0.20    0.26
3KGZ        312      XRAY        1.850    0.20    0.25
2M9U         89      NMR            NA    1.00    1.00
4H0P        876      XRAY        1.890    0.18    0.22
2PLI        364      XRAY        1.700    0.18    0.21
2EAB       1798      XRAY        1.120    0.18    0.19
3FC7        250      XRAY        2.650    0.21    0.27
3E03        822      XRAY        1.690    0.16    0.20
3P06        194      XRAY        2.100    0.18    0.23
4QQS        630      XRAY        1.100    0.12    0.14
2PBY       1232      XRAY        2.070    0.20    0.25
2B6O        263      ELEC        1.900    0.26    0.30
1C1D        710      XRAY        1.250    0.20    0.24
2KBC         47      NMR            NA    1.00    1.00
3ELI        152      XRAY        2.800    0.22    0.27
2EOB        124      NMR            NA    1.00    1.00
3QHO       1374      XRAY        1.650    0.19    0.23
5HMQ       3822      XRAY        2.370    0.20    0.23
5U81        384      XRAY        1.400    0.12    0.16
4RBR        278      XRAY        1.700    0.19    0.21
2E1F        103      XRAY        2.000    0.25    0.26
1K3Y        442      XRAY        1.300    0.14    0.20
3WSC        566      XRAY        1.990    0.23    0.26
3E3V        177      XRAY        2.040    0.25    0.26
1WGQ        109      NMR            NA    1.00    1.00
3L39        227      XRAY        1.930    0.17    0.20
4QE0        372      XRAY        1.850    0.16    0.17
1LGP        116      XRAY        2.000    0.23    0.29
2F2B        246      XRAY        1.680    0.18    0.19
2WMY       1200      XRAY        2.210    0.21    0.26
2YDL         69      XRAY        2.050    0.21    0.25
4Z0B        434      XRAY        3.200    0.28    0.31
3ABB        408      XRAY        2.300    0.16    0.22
4J4M        404      XRAY        1.800    0.20    0.21
2ML2        161      NMR            NA    1.00    1.00
3AFO        776      XRAY        2.000    0.20    0.24
2PRS        568      XRAY        1.700    0.21    0.25
2DHG        104      NMR            NA    1.00    1.00
4Q7K        250      XRAY        1.800    0.20    0.21
1XRS        778      XRAY        2.800    0.20    0.26
3TE3        234      XRAY        2.690    0.26    0.29
3L8R        960      XRAY        2.500    0.24    0.28
1EFY        350      XRAY        2.200    0.21    0.27
1NM3        482      XRAY        2.800    0.24    0.28
4GH9        146      XRAY        1.650    0.16    0.22
3PG7        512      XRAY        2.190    0.21    0.25
2CMT        172      XRAY        1.500    0.18    0.20
5X29        405      NMR            NA    1.00    1.00
3Q9S        249      XRAY        2.400    0.21    0.26
3LVU       1032      XRAY        1.790    0.17    0.20
4KPK        314      XRAY        2.090    0.17    0.23
2WZK        391      XRAY        2.050    0.19    0.22
5JI7        243      XRAY        1.510    0.17    0.19
3B8O       2120      XRAY        2.400    0.23    0.27
2BGS        344      XRAY        1.640    0.18    0.22
2PC1        201      XRAY        1.280    0.17    0.18
5C39        102      XRAY        1.750    0.20    0.24
4K29        885      XRAY        1.660    0.18    0.20
4KBL       1118      XRAY        3.300    0.23    0.28
3DDA        437      XRAY        1.500    0.18    0.20
5MAO        142      XRAY        1.350    0.24    0.25
3LZB       2616      XRAY        2.700    0.21    0.26
3LPW        394      XRAY        1.650    0.18    0.21
3I8N        260      XRAY        2.150    0.22    0.27
1VI9       1196      XRAY        1.960    0.20    0.26
4LEB        307      XRAY        1.400    0.14    0.18
1WFI        131      NMR            NA    1.00    1.00
3QX3       1606      XRAY        2.160    0.17    0.21
2HJQ        111      NMR            NA    1.00    1.00
3DXN        287      XRAY        2.170    0.23    0.27
1TRB        320      XRAY        2.000    0.18    1.00
1F43         61      NMR            NA    1.00    1.00
2FR5        584      XRAY        1.480    0.17    0.19
2WLG        645      XRAY        1.900    0.20    0.23
2KK1        135      NMR            NA    1.00    1.00
2WM5        435      XRAY        1.500    0.15    0.18
2LRT        152      NMR            NA    1.00    1.00
3BQ7        486      XRAY        2.900    0.25    0.29
4XEL        366      XRAY        2.000    0.22    0.26
1NH1        330      XRAY        2.200    0.22    0.28
2OSX        481      XRAY        1.100    0.12    0.14
2DAX        152      NMR            NA    1.00    1.00
1YVU        706      XRAY        2.900    0.22    0.30
2L5F         92      NMR            NA    1.00    1.00
4XEB        436      XRAY        1.700    0.14    0.20
4CSQ        113      NMR            NA    1.00    1.00
1OE4        494      XRAY        2.000    0.18    0.22
1SVY        114      XRAY        1.750    0.18    0.25
1KAF        648      XRAY        1.600    0.23    0.26
6B10        666      XRAY        2.090    0.20    0.25
3HDL        304      XRAY        1.850    0.18    0.19
3C48        876      XRAY        2.100    0.18    0.22
2E9F       1848      XRAY        2.800    0.20    0.27
2YMV        330      XRAY        1.600    0.12    0.15
2FGO         82      XRAY        1.320    0.18    1.00
3CHM        169      XRAY        1.500    0.17    0.20
2WMC       1424      XRAY        2.200    0.18    0.25
3QV0        227      XRAY        2.100    0.23    0.25
1BYR        155      XRAY        2.000    0.19    0.25
5HYZ        375      XRAY        1.820    0.18    0.21
3HA9        165      XRAY        1.700    0.20    0.23
3NRL        162      XRAY        1.900    0.22    0.26
2BX6        350      XRAY        2.100    0.20    0.23
1TF4       1210      XRAY        1.900    0.20    0.25
1EZ3        381      XRAY        1.900    0.23    0.29
2OB9        260      XRAY        2.300    0.23    0.29
1BJX        110      NMR            NA    1.00    1.00
4XG1       1708      XRAY        2.500    0.21    0.25
3VCX        328      XRAY        1.390    0.15    0.19
6BS6       1340      XRAY        2.170    0.20    0.23
3VEJ         82      XRAY        1.230    0.18    0.20
2N5N         86      NMR            NA    1.00    1.00
3BBD        410      XRAY        2.150    0.18    0.22
2EOI         44      NMR            NA    1.00    1.00
2XME       2784      XRAY        1.890    0.21    0.24
5EYF        490      XRAY        1.520    0.15    0.18
5FRY        422      XRAY        1.790    0.27    0.32
5Z7R        801      XRAY        2.200    0.19    0.26
5VMD        308      XRAY        2.200    0.20    0.25
3QVL        490      XRAY        1.820    0.21    0.22
3K2T         57      XRAY        2.400    0.24    0.27
3FO5        516      XRAY        2.000    0.20    0.25
4Q2Q        102      XRAY        1.450    0.16    0.21
5YS3        576      XRAY        1.820    0.16    0.20
5CCF        486      XRAY        2.100    0.20    0.24
2W96        577      XRAY        2.300    0.20    0.26
5D0I        194      XRAY        1.900    0.17    0.20
3BCN        418      XRAY        2.850    0.24    0.27
5IXH        322      XRAY        1.400    0.16    0.18
5UV2        607      XRAY        2.200    0.20    0.23
2OM6        470      XRAY        2.200    0.19    0.26
2EW2        632      XRAY        2.000    0.18    0.21
1ZLB        122      XRAY        0.970    0.17    0.20
2HW5       1716      XRAY        2.550    0.22    0.25
1CZT        160      XRAY        1.870    0.20    0.24
2W9O         46      NMR            NA    1.00    1.00
2HUO        289      XRAY        2.000    0.21    0.26
2OSA        202      XRAY        1.800    0.19    0.25
5K4G       1320      XRAY        1.600    0.17    0.20
3AJ6        572      XRAY        1.480    0.17    0.19
1V9X        114      NMR            NA    1.00    1.00
1YJM        369      XRAY        2.200    0.21    0.24
4FQD        958      XRAY        2.500    0.20    0.23
1EI6       1624      XRAY        2.100    0.19    0.25
3D34        446      XRAY        1.800    0.19    0.21
4PE2        516      XRAY        1.720    0.20    0.22
3TM0        263      XRAY        2.100    0.18    0.22
3O63        486      XRAY        2.350    0.21    0.26
2Y4R        584      XRAY        1.750    0.17    0.21
3CSG        461      XRAY        1.800    0.19    0.23
5W2I        257      XRAY        1.600    0.17    0.21
2EPX         47      NMR            NA    1.00    1.00
3JXA        766      XRAY        2.400    0.20    0.25
2EP7        684      XRAY        2.300    0.18    0.21
2WSL        529      XRAY        2.000    0.18    0.22
3D36        534      XRAY        2.030    0.20    0.21
1U6Z       1026      XRAY        1.900    0.21    0.24
4G9B        243      XRAY        1.700    0.17    0.20
2GTJ         96      NMR            NA    1.00    1.00
3AIZ        988      XRAY        2.800    0.23    0.26
1WMW       1320      XRAY        1.550    0.17    0.20
4AK8        620      XRAY        1.400    0.18    0.22
2NZT       1804      XRAY        2.450    0.23    0.29
3VGJ        746      XRAY        2.210    0.17    0.21
2I15        405      XRAY        2.400    0.24    0.29
1H4V        421      XRAY        2.400    0.21    0.26
3BBJ        544      XRAY        2.160    0.18    0.24
4C1O        727      XRAY        1.700    0.14    0.17
1AWO         62      NMR            NA    1.00    1.00
5AAQ         60      NMR            NA    1.00    1.00
4QKI        270      XRAY        1.800    0.18    0.24
3S0A        119      XRAY        1.150    0.16    0.18
1KS8        433      XRAY        1.400    0.18    0.19
1C6S         87      NMR            NA    1.00    1.00
2EAM         80      NMR            NA    1.00    1.00
5TKK        444      XRAY        1.550    0.21    0.25
5E7P       1490      XRAY        2.510    0.21    0.25
2ETJ        250      XRAY        1.740    0.18    0.22
4NVS        326      XRAY        2.380    0.23    0.28
4FMK        225      XRAY        2.560    0.22    0.27
5UGZ        520      XRAY        1.980    0.15    0.21
5WTZ        421      XRAY        1.800    0.19    0.24
6CKG        660      XRAY        2.000    0.18    0.23
2WPQ        297      XRAY        1.850    0.22    0.29
2X46        144      XRAY        1.000    0.14    0.16
2PIF        552      XRAY        2.300    0.24    0.27
3DM0        694      XRAY        2.400    0.21    0.25
5TC6        297      XRAY        1.480    0.17    0.18
3T9O        270      XRAY        2.200    0.21    0.25
4QPO        212      XRAY        2.000    0.19    0.23
4MIY       1356      XRAY        1.420    0.19    0.21
5H6N       1100      XRAY        1.800    0.23    0.24
2JFN        285      XRAY        1.900    0.22    0.24
1NEI        120      NMR            NA    1.00    1.00
2HKY        129      NMR            NA    1.00    1.00
1PAM       1372      XRAY        1.800    0.16    0.21
1O7J       1308      XRAY        1.000    0.11    0.13
5L87         69      XRAY        0.870    0.13    0.14
3MGX        830      XRAY        2.100    0.21    0.23
3W5J        408      XRAY        1.930    0.19    0.23
2AJ7        326      XRAY        1.670    0.17    0.19
1NMR         85      NMR            NA    1.00    1.00
2WGO         98      NMR            NA    1.00    1.00
2WAD       2040      XRAY        2.180    0.21    0.26
2J8Z        354      XRAY        2.500    0.23    0.27
3OSX        201      XRAY        1.550    0.20    0.21
3OOV        338      XRAY        2.200    0.24    0.30
5J8J        251      XRAY        2.720    0.19    0.24
4QA8        229      XRAY        1.100    0.17    0.19
1VSG        728      XRAY        2.900    0.22    1.00
2IYA        848      XRAY        1.700    0.17    0.20
4YLA        382      XRAY        1.400    0.18    0.20
2G7S        194      XRAY        1.400    0.14    0.19
1P27        500      XRAY        2.000    0.22    0.27
1NZ9         58      NMR            NA    1.00    1.00
2NWR        534      XRAY        1.500    0.23    0.25
4KC3        468      XRAY        3.270    0.24    0.28
2YFQ        842      XRAY        2.940    0.24    0.29
4ZHJ       2702      XRAY        2.500    0.18    0.21
5LE2        982      XRAY        2.400    0.25    0.28
4PP4        276      XRAY        1.450    0.17    0.18
4GWI        153      XRAY        1.600    0.17    0.19
2JOY         96      NMR            NA    1.00    1.00
4BUO        690      XRAY        2.750    0.25    0.27
2YW3       1242      XRAY        1.670    0.18    0.21
5OEI        334      XRAY        1.780    0.18    0.22
2AWF        172      XRAY        2.100    0.26    0.26
1JBE        128      XRAY        1.080    0.10    0.15
1JL3        556      XRAY        1.600    0.23    0.24
2MQA        148      NMR            NA    1.00    1.00
1Z91        147      XRAY        2.500    0.22    0.30
3FF1        892      XRAY        1.650    0.15    0.17
2JA2        498      XRAY        1.650    0.21    0.25
1Z7D       2598      XRAY        2.100    0.22    0.26
1PG6        243      XRAY        1.700    0.21    0.24
4REL        446      XRAY        1.750    0.16    0.20
3E59       1320      XRAY        2.100    0.20    0.25
4DNX        794      XRAY        1.600    0.18    0.20
2JPE        140      NMR            NA    1.00    1.00
5B4T        260      XRAY        1.190    0.16    0.17
4OBM        259      XRAY        2.150    0.20    0.24
2ENZ         65      NMR            NA    1.00    1.00
2B4L        268      XRAY        2.000    0.20    0.26
3OZP        572      XRAY        2.000    0.20    1.00
4DG5        403      XRAY        2.300    0.18    0.26
3QTM        692      XRAY        2.150    0.18    0.21
3ZUC        153      XRAY        1.000    0.12    0.14
1MV4         74      NMR            NA    1.00    1.00
2Y3C        294      XRAY        1.400    0.15    0.17
5KBZ        754      XRAY        1.800    0.19    0.22
3QXB       1264      XRAY        1.900    0.15    0.19
4IUP        270      XRAY        1.900    0.17    0.19
3W34        422      XRAY        1.910    0.21    0.24
1F75        498      XRAY        2.200    0.19    0.25
5ERE        568      XRAY        2.000    0.17    0.23
4IPU        548      XRAY        1.350    0.18    0.20
4M5B        217      XRAY        1.830    0.18    0.20
3Q7C        243      XRAY        1.500    0.19    0.22
1UEB        368      XRAY        1.650    0.21    0.24
1Q6H        448      XRAY        1.970    0.18    0.23
3TS7        648      XRAY        1.940    0.22    0.27
5E2H       1071      XRAY        1.800    0.17    0.20
2PBC        408      XRAY        1.800    0.19    0.26
1QQK        280      XRAY        3.100    0.26    0.32
4ARX       2316      XRAY        2.350    0.19    0.22
3DO8        296      XRAY        1.600    0.17    0.21
3MY2        175      XRAY        2.200    0.20    0.22
2KKT         84      NMR            NA    1.00    1.00
3UT4        268      XRAY        2.030    0.23    0.27
3LXZ        916      XRAY        1.760    0.20    0.23
2WCY        155      NMR            NA    1.00    1.00
4PF8        650      XRAY        1.500    0.15    0.17
2JP3         67      NMR            NA    1.00    1.00
2QKO        860      XRAY        2.350    0.23    0.27
1Z68       1438      XRAY        2.600    0.23    0.28
2QCU       1002      XRAY        1.750    0.21    0.24
3WRB        836      XRAY        2.100    0.20    0.24
5TF0       1502      XRAY        2.200    0.22    0.26
1DCU       1428      XRAY        2.200    0.21    0.25
5Y86        588      XRAY        1.900    0.17    0.20
2K3D         87      NMR            NA    1.00    1.00
2KZR         86      NMR            NA    1.00    1.00
2NNZ        153      NMR            NA    1.00    1.00
5B04       4686      XRAY        2.990    0.23    0.27
3M5J       1497      XRAY        2.600    0.21    0.25
1H8G        190      XRAY        2.400    0.22    0.26
3LQ1       1156      XRAY        2.600    0.22    0.27
2WP1        272      XRAY        2.100    0.23    0.26
5XLJ        208      XRAY        1.900    0.19    0.21
3CSX        162      XRAY        1.840    0.22    0.29
3QE6        608      XRAY        2.600    0.23    0.27
5LUS        680      XRAY        1.430    0.16    0.17
1YHD        100      NMR            NA    1.00    1.00
2Z0W         96      XRAY        2.500    0.23    0.25
5IHX        790      XRAY        2.300    0.18    0.22
2JNT        108      NMR            NA    1.00    1.00
2COO         70      NMR            NA    1.00    1.00
1XOC        529      XRAY        1.550    0.18    0.21
2V1Q        120      XRAY        1.200    0.15    0.19
1KQF       1526      XRAY        1.600    0.18    0.20
2ENH         46      NMR            NA    1.00    1.00
1UGO         99      NMR            NA    1.00    1.00
2PSO        711      XRAY        2.800    0.21    0.24
5J75        528      XRAY        2.000    0.22    0.26
5FAF        119      XRAY        1.050    0.13    0.17
2XCJ        198      XRAY        1.800    0.15    0.17
2P4F        299      XRAY        1.400    0.14    0.19
1GS5        258      XRAY        1.500    0.21    0.21
2YTT         46      NMR            NA    1.00    1.00
3UMH        211      XRAY        2.000    0.21    0.24
3TQZ        155      XRAY        1.750    0.18    0.19
1XK7       1224      XRAY        1.600    0.19    0.21
5X88        199      XRAY        1.760    0.17    0.17
3C1M       1892      XRAY        2.300    0.20    0.25
2JLL        389      XRAY        2.300    0.22    0.27
5AJH        678      XRAY        1.900    0.18    0.22
3BWY        214      XRAY        1.300    0.13    0.17
5HA6        234      XRAY        2.000    0.20    0.23
1GAW        628      XRAY        2.200    0.19    0.24
4D40        178      XRAY        1.670    0.18    0.21
3AX6       1520      XRAY        2.200    0.22    0.27
5WIX        445      XRAY        2.800    0.23    0.28
3UE6        996      XRAY        2.750    0.20    0.26
4UOM        422      EM         17.000    1.00    1.00
3DHN        227      XRAY        2.000    0.23    0.24
3HEZ        102      XRAY        2.000    0.16    0.20
1WV2        530      XRAY        2.900    0.26    0.30
5TCD        422      XRAY        2.400    0.17    0.21
4LHW        870      XRAY        1.550    0.15    0.18
4YYW        220      XRAY        1.450    0.17    0.20
4H0N       1332      XRAY        2.710    0.20    0.26
4LJX        274      XRAY        2.210    0.18    0.20
1HBK         89      XRAY        2.000    0.20    0.24
3CNK        178      XRAY        1.650    0.19    0.22
2CXI       1044      XRAY        1.940    0.19    0.23
4PVA        342      XRAY        1.230    0.14    0.16
1WGM         98      NMR            NA    1.00    1.00
3ENK        682      XRAY        1.900    0.20    0.24
4GB3        850      XRAY        2.740    0.33    0.34
3CU2        474      XRAY        1.910    0.17    0.20
5MEC        169      XRAY        2.130    0.20    0.24
5KHD        182      XRAY        1.750    0.18    0.18
3CVJ        972      XRAY        2.000    0.18    0.22
1NQ3        816      XRAY        2.200    0.19    0.23
2YCF        322      XRAY        1.770    0.20    0.22
2DG1       1998      XRAY        1.720    0.17    0.20
5UFH        347      XRAY        1.450    0.17    0.18
5B4B        496      XRAY        1.600    0.16    0.19
2JIK        202      XRAY        1.350    0.17    0.24
5YU3       1376      XRAY        1.790    0.17    0.19
1N7E         97      XRAY        1.500    0.26    0.28
3KLK       1039      XRAY        1.650    0.17    0.20
4Y7S        333      XRAY        2.000    0.15    0.19
5OPQ       2772      XRAY        1.700    0.15    0.18
3I1A        678      XRAY        1.700    0.20    0.23
5II5        496      XRAY        1.800    0.20    0.23
1XM8        508      XRAY        1.740    0.14    0.19
4FDX        140      XRAY        1.640    0.23    0.26
1AFI         72      NMR            NA    1.00    1.00
2MIQ         94      NMR            NA    1.00    1.00
4UYM        940      XRAY        2.550    0.21    0.24
3PA6        321      XRAY        1.500    0.15    0.19
3HDV        544      XRAY        2.090    0.21    0.24
2K9Q        154      NMR            NA    1.00    1.00
3RMI        114      XRAY        2.400    0.22    0.25
4E1S        242      XRAY        1.850    0.18    0.23
4OVD        564      XRAY        2.000    0.18    0.23
1RKR        516      XRAY        2.450    0.17    0.24
2RPR         87      NMR            NA    1.00    1.00
2EC2        816      XRAY        2.800    0.21    0.30
2UWQ         86      NMR            NA    1.00    1.00
3NO6        992      XRAY        1.650    0.17    0.19
5K29        252      XRAY        2.100    0.19    0.22
4EMV        226      XRAY        1.700    0.19    0.22
4C5O       2856      XRAY        2.600    0.26    0.29
3OA7        206      XRAY        2.300    0.24    0.27
1A0C       1752      XRAY        2.500    0.17    0.18
4DO4        800      XRAY        1.400    0.14    0.18
5GVR        234      XRAY        1.500    0.18    0.21
1SGJ        852      XRAY        1.840    0.23    0.24
4LQ0        304      XRAY        2.680    0.20    0.27
5A98        248      XRAY        1.820    0.17    0.22
5L7S        292      XRAY        2.900    0.23    0.26
2IWN         97      XRAY        1.350    0.15    0.17
1UJQ       1220      XRAY        2.100    0.20    0.23
4AP3        549      XRAY        2.390    0.21    0.24
4GKL        844      XRAY        2.400    0.20    0.26
1OIH       1204      XRAY        1.890    0.17    0.19
2A2A       1284      XRAY        1.470    0.15    0.21
5C9F        556      XRAY        2.000    0.20    0.26
5UIF        381      XRAY        2.570    0.22    0.27
5ENQ       2334      XRAY        1.800    0.18    0.22
1SNY        267      XRAY        1.750    0.25    0.28
3G89        498      XRAY        1.500    0.18    0.21
3NFK        240      XRAY        1.430    0.19    0.20
3NBM        108      XRAY        1.300    0.13    0.17
4CPV        109      XRAY        1.500    0.21    1.00
2LSH        118      NMR            NA    1.00    1.00
5M8H       2480      XRAY        2.340    0.23    0.27
5CY0         64      XRAY        1.930    0.26    0.30
1AXD        424      XRAY        2.500    0.17    1.00
1LRZ        426      XRAY        2.100    0.18    0.21
5JVU        170      XRAY        1.950    0.20    0.24
5TLC       1812      XRAY        2.800    0.21    0.27
2PKH       1184      XRAY        1.950    0.22    0.28
1S5U       1104      XRAY        1.700    0.20    0.23
3OWV        496      XRAY        1.750    0.20    0.22
3GJP        105      XRAY        2.000    0.21    0.27
5VYV        430      XRAY        2.480    0.21    0.27
3HM7       2688      XRAY        2.600    0.24    0.27
4Z48        492      XRAY        1.750    0.21    0.25
2K85         69      NMR            NA    1.00    1.00
1VC4        508      XRAY        1.800    0.19    0.22
4E01        418      XRAY        1.970    0.20    0.22
1CS6        382      XRAY        1.800    0.23    0.26
5C50        392      XRAY        1.630    0.18    0.20
3BWK        972      XRAY        2.420    0.18    0.21
5KWB        371      XRAY        1.910    0.18    0.20
2ROW         84      NMR            NA    1.00    1.00
3V4H        370      XRAY        2.100    0.22    0.27
4NV0        638      XRAY        1.650    0.16    0.19
5DJS       2116      XRAY        2.800    0.22    0.25
2R0B        154      XRAY        1.600    0.26    0.28
2KXS        146      NMR            NA    1.00    1.00
3IWK       6036      XRAY        2.400    0.20    0.24
3WG6       1228      XRAY        2.200    0.18    0.24
3CG0        560      XRAY        2.150    0.23    0.29
2LNH        180      NMR            NA    1.00    1.00
1PUJ        282      XRAY        2.000    0.22    0.25
1YAD        884      XRAY        2.100    0.20    0.22
1PBJ        125      XRAY        1.400    0.19    0.20
3TQL        227      XRAY        1.590    0.16    0.21
2P6C        274      XRAY        2.000    0.18    0.20
5L74        151      XRAY        1.360    0.18    0.20
2BN8         87      NMR            NA    1.00    1.00
3Q98        399      XRAY        2.000    0.18    0.23
1WY0        342      XRAY        2.200    0.25    0.26
3DRZ        535      XRAY        1.900    0.20    0.23
5OMV        775      XRAY        2.000    0.19    0.23
4USK        692      XRAY        1.760    0.20    0.24
4YMZ        502      XRAY        1.870    0.17    0.21
1GCY        527      XRAY        1.600    0.26    0.30
4O0L       1100      XRAY        2.200    0.18    0.22
1WYJ        125      NMR            NA    1.00    1.00
2E9J        119      NMR            NA    1.00    1.00
1HCZ        252      XRAY        1.960    0.16    0.25
3V46        170      XRAY        1.550    0.17    0.21
4GTW       1646      XRAY        2.700    0.23    0.28
3DB5        302      XRAY        2.150    0.23    0.30
2ZEZ        576      XRAY        1.900    0.23    0.27
1B78        386      XRAY        2.200    0.19    0.27
5AN6        369      XRAY        2.400    0.21    0.25
5N9V         81      NMR            NA    1.00    1.00
3T7B        520      XRAY        2.500    0.18    0.21
4V35        342      XRAY        2.300    0.18    0.20
2YA0        714      XRAY        1.850    0.17    0.23
3OLJ       1144      XRAY        2.100    0.20    0.24
4JF8        179      XRAY        1.350    0.15    0.17
4B50        122      XRAY        1.300    0.15    0.18
3EK3        190      XRAY        1.700    0.15    0.18
1F5J        398      XRAY        1.800    0.18    0.22
3PUT        332      XRAY        1.830    0.18    0.22
3NUL        130      XRAY        1.600    0.18    0.20
1HEH         88      NMR            NA    1.00    1.00
2J9I       5052      EM         17.000    1.00    1.00
1HXS        879      XRAY        2.200    0.27    1.00
5VBN       1344      XRAY        2.350    0.23    0.26
2RBK        261      XRAY        1.000    0.12    0.15
3G5B        405      XRAY        2.000    0.20    0.25
4PXY        500      XRAY        1.500    0.14    0.16
5N29        273      XRAY        2.100    0.19    0.23
1LXI        139      XRAY        2.000    0.23    0.24
4WJT        334      XRAY        1.210    0.11    0.14
1YVC         70      NMR            NA    1.00    1.00
4F1W        496      XRAY        1.360    0.12    0.15
4QLX        438      XRAY        1.950    0.19    0.23
3K6E        312      XRAY        2.810    0.23    0.28
4KJM        258      XRAY        2.000    0.19    0.23
5UCV        434      XRAY        1.800    0.17    0.21
2BJD        202      XRAY        1.270    0.14    0.17
4NCB       1370      XRAY        2.190    0.18    0.23
4TOI        326      XRAY        2.300    0.17    0.23
4CID        550      XRAY        3.000    0.23    0.28
5AFD        300      XRAY        1.650    0.17    0.20
1SRA        151      XRAY        2.000    0.20    0.25
4FFK        223      XRAY        1.760    0.20    0.24
5CX6       1410      XRAY        2.100    0.19    0.23
4XB6       1958      XRAY        1.700    0.15    0.18
3AGR       1204      XRAY        2.800    0.23    0.27
1NZJ        298      XRAY        1.500    0.15    0.17
4O65        166      XRAY        1.800    0.18    0.23
5FCY        169      XRAY        2.510    0.24    0.29
3A3D        906      XRAY        1.600    0.17    0.20
2EPR         48      NMR            NA    1.00    1.00
5NNY        644      XRAY        1.700    0.19    0.22
2XET        178      XRAY        1.600    0.17    0.21
5SYN        924      XRAY        1.640    0.22    0.25
2FAO        618      XRAY        1.500    0.21    0.21
2JZ7        405      NMR            NA    1.00    1.00
2K36        149      NMR            NA    1.00    1.00
5B3T        662      XRAY        2.100    0.20    0.24
4MVN        800      XRAY        1.700    0.17    0.21
3FPI        165      XRAY        2.800    0.17    0.20
1MKN         59      NMR            NA    1.00    1.00
4DYU       2040      XRAY        2.750    0.18    0.27
1BXT        468      XRAY        1.850    0.24    0.26
2VRQ       1488      XRAY        2.000    0.18    0.20
5BT2         97      XRAY        2.200    0.18    0.23
3VUU        305      XRAY        2.090    0.18    0.23
4KMY        207      XRAY        1.790    0.17    0.19
3DSQ        576      XRAY        2.100    0.24    0.28
5F5O       1206      XRAY        2.200    0.22    0.28
4O6R       1984      XRAY        1.900    0.15    0.18
1SBY        508      XRAY        1.100    0.13    0.17
3UYQ        260      XRAY        1.700    0.20    0.22
5L6V       6896      XRAY        2.670    0.24    0.26
5HIA        896      XRAY        1.770    0.21    0.23
1PP2        244      XRAY        2.500    0.18    1.00
3MMK        338      XRAY        2.160    0.24    0.27
2E5R         63      NMR            NA    1.00    1.00
5VYD        636      XRAY        2.300    0.22    0.25
2HF9        452      XRAY        1.900    0.22    0.24
5LW4        172      NMR            NA    1.00    1.00
3VA9        164      XRAY        2.300    0.19    0.23
2IHY        558      XRAY        1.900    0.19    0.23
2VIF        152      XRAY        1.450    0.14    0.20
5H0R       1786      EM             NA    1.00    1.00
4B9W        428      XRAY        2.100    0.22    0.28
2CFA        434      XRAY        2.300    0.21    0.26
2O27        290      XRAY        2.200    0.24    0.27
4ZH5        852      XRAY        1.350    0.12    0.15
4MV4        468      XRAY        1.610    0.16    0.18
1UZG        784      XRAY        3.500    0.29    0.32
2AO9       1395      XRAY        1.900    0.21    0.24
1WNY        372      XRAY        1.600    0.18    0.21
4N2K        690      XRAY        1.570    0.18    0.21
1H4B         84      NMR            NA    1.00    1.00
2EL6         46      NMR            NA    1.00    1.00
3PM7        160      XRAY        2.000    0.21    0.25
3LI9        291      XRAY        1.700    0.18    0.21
3TW0       1480      XRAY        2.000    0.20    0.23
5SYT        480      XRAY        2.000    0.22    0.25
5UC5        780      XRAY        2.100    0.17    0.21
2G7J        124      NMR            NA    1.00    1.00
3SXP       1810      XRAY        2.550    0.24    0.28
2Y2X        780      XRAY        1.650    0.18    0.20
2F42        179      XRAY        2.500    0.27    0.28
2I9W        184      XRAY        1.750    0.19    0.24
2DMK        127      NMR            NA    1.00    1.00
2L3X         67      NMR            NA    1.00    1.00
3BI7        212      XRAY        1.700    0.16    0.20
1IUF        144      NMR            NA    1.00    1.00
5DLK       1904      XRAY        1.800    0.19    0.22
3I4J       1720      XRAY        1.700    0.22    0.24
4WQD        252      XRAY        1.220    0.15    0.18
1EJB        840      XRAY        1.850    0.20    0.23
5MIX        116      XRAY        1.700    0.19    0.22
1W0P        781      XRAY        1.600    0.21    1.00
3TY4        732      XRAY        1.550    0.19    0.21
1KXU        333      XRAY        2.600    0.21    0.29
2CQD        116      NMR            NA    1.00    1.00
3M8U        522      XRAY        1.850    0.16    0.19
4WZZ        371      XRAY        1.700    0.15    0.18
1OYI         82      NMR            NA    1.00    1.00
3U23         82      XRAY        1.110    0.15    0.17
2IAB        310      XRAY        2.000    0.18    0.23
3WDQ        355      XRAY        1.300    0.14    0.16
1Y8A        332      XRAY        1.400    0.18    0.22
3N5L        620      XRAY        1.970    0.16    0.19
4REY        240      XRAY        1.960    0.15    0.19
3E0Z        436      XRAY        1.750    0.17    0.22
1N57        291      XRAY        1.600    0.20    0.24
1DJT        128      XRAY        1.200    0.11    1.00
5XHB        229      XRAY        1.900    0.18    0.21
5D8V         83      XRAY        0.480    0.07    0.08
1BG6        359      XRAY        1.800    0.19    0.26
2GU9        226      XRAY        1.400    0.25    0.25
2HIG        974      XRAY        2.400    0.20    0.24
4LWS        238      XRAY        2.000    0.19    0.24
3U04        190      XRAY        1.700    0.17    0.20
5URY        292      XRAY        2.100    0.17    0.21
1NCQ        855      XRAY        2.500    0.22    0.22
4GKR        742      XRAY        2.690    0.21    0.26
5UZM        194      XRAY        1.550    0.20    0.24
4L11        204      XRAY        2.550    0.22    0.26
4W9R        796      XRAY        2.700    0.18    0.21
1Y9K        628      XRAY        2.390    0.20    0.23
4LIK        392      XRAY        1.700    0.18    0.20
2ISA       3864      XRAY        1.970    0.15    0.20
3ORY        363      XRAY        2.000    0.21    0.23
3MKH       1752      XRAY        2.000    0.18    0.21
4QXD        586      XRAY        2.550    0.20    0.25
2DAF        118      NMR            NA    1.00    1.00
1LMZ        187      NMR            NA    1.00    1.00
4V1K        138      XRAY        1.600    0.12    0.15
3BUT        136      XRAY        1.910    0.23    0.30
3R9P        782      XRAY        1.900    0.17    0.20
5X7G        720      XRAY        2.200    0.18    0.22
4B8R        467      XRAY        2.050    0.17    0.21
2L8A        149      NMR            NA    1.00    1.00
1X47         98      NMR            NA    1.00    1.00
5LQF       1318      XRAY        2.060    0.20    0.25
3LKE        789      XRAY        1.700    0.22    0.24
3O0L        224      XRAY        1.810    0.20    0.23
3M62       1074      XRAY        2.400    0.20    0.26
4YIW        902      XRAY        2.450    0.21    0.27
2QIB        462      XRAY        1.700    0.18    0.21
2YWX        157      XRAY        2.310    0.23    0.24
1AMU       1126      XRAY        1.900    0.21    0.25
4UM2        589      XRAY        2.100    0.21    0.24
4WH5        324      XRAY        1.820    0.19    0.23
5UQS        928      XRAY        1.600    0.15    0.18
1MQK        247      XRAY        1.280    0.14    0.20
1Z9V        121      NMR            NA    1.00    1.00
4MGE        232      XRAY        1.850    0.18    0.22
1L8K        314      XRAY        2.560    0.22    0.29
3VSJ       1166      XRAY        2.300    0.19    0.23
3O7T        164      XRAY        1.850    0.17    0.21
1RK6        496      XRAY        1.430    0.19    0.20
3ITQ        432      XRAY        1.400    0.20    0.21
4G2A        322      XRAY        2.330    0.17    0.22
5GUH        899      XRAY        2.400    0.21    0.23
2DJ4        108      NMR            NA    1.00    1.00
1GIQ        826      XRAY        1.800    0.22    0.25
1RKD        309      XRAY        1.840    0.22    0.26
1LFO        128      XRAY        2.300    0.20    0.26
4K25        383      XRAY        2.880    0.25    0.29
4RGZ       1468      XRAY        2.600    0.22    0.30
5K6Z        768      XRAY        2.700    0.20    0.23
3Q20        252      XRAY        1.710    0.18    0.21
3QNQ       1768      XRAY        3.290    0.23    0.26
3WJM       4197      XRAY        2.800    0.18    0.24
1KA1        357      XRAY        1.300    0.13    0.17
1NY4         82      NMR            NA    1.00    1.00
2C3G         98      XRAY        2.000    0.23    0.30
3EE7        484      XRAY        2.600    0.22    0.27
4LXL        376      XRAY        1.870    0.18    0.22
3VS8       3280      XRAY        1.760    0.18    0.23
3FK8        133      XRAY        1.300    0.15    0.18
3G1U       1748      XRAY        2.200    0.18    0.23
3BOX        830      XRAY        1.800    0.20    0.22
4CW9        218      XRAY        1.840    0.19    0.27
1L7Y         94      NMR            NA    1.00    1.00
5JST        886      XRAY        2.200    0.23    0.27
5NST       1148      XRAY        2.520    0.22    0.27
3K9A        108      XRAY        2.100    0.24    0.25
2XC7        104      NMR            NA    1.00    1.00
3K93        223      XRAY        2.150    0.17    0.21
1JF3        147      XRAY        1.400    0.19    0.21
5M0Y        350      XRAY        1.500    0.19    0.20
2FSW        214      XRAY        2.160    0.21    0.25
5LU5        788      XRAY        1.550    0.16    0.19
4ARF        398      XRAY        1.770    0.15    0.20
1WI8        104      NMR            NA    1.00    1.00
3CB4       3594      XRAY        2.800    0.25    0.29
2CKW        515      XRAY        2.300    0.17    0.23
3PU2       1312      XRAY        2.610    0.23    0.26
1VPA        468      XRAY        2.670    0.20    0.25
2BBX         49      NMR            NA    1.00    1.00
5IL2        512      XRAY        1.610    0.18    0.20
1FRB        315      XRAY        1.700    0.16    1.00
4R1U        698      XRAY        2.180    0.20    0.24
5VO7        110      NMR            NA    1.00    1.00
5LEE        485      XRAY        2.400    0.25    0.27
3U2B         79      XRAY        2.400    0.27    0.28
5X7U        549      XRAY        2.500    0.17    0.21
4OJD        526      XRAY        2.260    0.20    0.22
2E0J        258      XRAY        1.600    0.19    0.22
2GQD        874      XRAY        2.300    0.22    0.27
3D82        510      XRAY        2.050    0.19    0.21
2CI1        275      XRAY        1.080    0.11    0.14
2JRM         65      NMR            NA    1.00    1.00
3R9F        376      XRAY        1.200    0.18    0.20
3OPB       1556      XRAY        2.900    0.32    0.30
1CYX        205      XRAY        2.300    0.20    0.32
2K19         98      NMR            NA    1.00    1.00
1Z0X        440      XRAY        2.400    0.22    0.28
3ECH        309      XRAY        1.800    0.18    0.23
4NOF        250      XRAY        1.650    0.18    0.20
2CTH        214      XRAY        1.670    0.16    0.19
1RJW       1356      XRAY        2.350    0.21    0.25
3ECS       2520      XRAY        2.650    0.21    0.27
2I7X        717      XRAY        2.500    0.21    0.29
1W32        696      XRAY        1.200    0.12    0.14
4CYI       3504      XRAY        2.420    0.19    0.23
1UZR        888      XRAY        2.200    0.18    0.20
3F7E        262      XRAY        1.230    0.17    0.19
2YG9        450      XRAY        1.950    0.17    0.23
3G7Q        417      XRAY        1.800    0.18    0.20
3T9K        780      XRAY        2.300    0.19    0.23
1R8O        167      XRAY        1.830    0.17    0.21
2XB4        223      XRAY        1.800    0.18    0.21
5AY6        612      XRAY        1.840    0.18    0.22
2DX0        276      XRAY        2.500    0.22    0.26
3M03        285      XRAY        2.500    0.23    0.27
1J83        360      XRAY        1.700    0.20    0.22
4FIQ       2010      XRAY        2.700    0.18    0.25
3C05        252      XRAY        1.700    0.19    0.21
2CVC        545      XRAY        2.000    0.20    0.24
4RZC        924      XRAY        2.720    0.23    0.27
4OTM        282      XRAY        1.950    0.23    0.28
2N8F         76      NMR            NA    1.00    1.00
1MSZ         86      NMR            NA    1.00    1.00
2K5J        160      NMR            NA    1.00    1.00
2ORD        794      XRAY        1.400    0.15    0.17
1G9P         45      NMR            NA    1.00    1.00
4EKN        306      XRAY        2.500    0.19    0.27
3N3E        212      XRAY        1.750    0.21    0.25
4QYJ       4128      XRAY        2.830    0.23    0.26
2Y0C       1912      XRAY        1.750    0.17    0.20
1OHT        215      XRAY        2.000    0.22    0.24
4P5P        225      XRAY        1.540    0.15    0.19
2YXB        161      XRAY        1.800    0.21    0.25
1H5Y        506      XRAY        2.000    0.21    0.23
4PBE        666      XRAY        1.510    0.21    0.25
1U3W        748      XRAY        1.450    0.18    0.21
5GZ3        652      XRAY        1.590    0.19    0.23
4DW1        340      XRAY        2.800    0.21    0.25
2XEN         91      XRAY        2.200    0.17    0.22
4MO7        212      XRAY        1.700    0.19    0.23
3MDK        434      XRAY        1.850    0.22    0.26
3QKA       1566      XRAY        2.150    0.17    0.21
5EGH        858      XRAY        1.800    0.18    0.21
1YCY        284      XRAY        2.800    0.28    0.31
1DPO        223      XRAY        1.590    0.17    1.00
4Q9B        206      XRAY        1.500    0.18    0.22
3WUZ        120      XRAY        1.300    0.15    0.18
3KW7       1004      XRAY        3.440    0.23    0.29
3NNK       6576      XRAY        2.580    0.22    0.25
1H0Z         68      NMR            NA    1.00    1.00
2I6E       2408      XRAY        2.500    0.20    0.23
3D4I       1092      XRAY        1.950    0.21    0.25
3EH1        751      XRAY        1.800    0.18    0.22
3SZA        938      XRAY        1.480    0.17    0.19
5C6S        130      XRAY        1.300    0.19    0.22
1X6G         81      NMR            NA    1.00    1.00
5NM9        286      XRAY        2.430    0.22    0.25
4PU5        453      XRAY        1.830    0.16    0.17
1TK9        752      XRAY        2.100    0.18    0.21
2O6R        177      XRAY        2.300    0.21    0.26
2JWS         56      NMR            NA    1.00    1.00
5EOW        405      XRAY        2.100    0.21    0.25
5L10       1038      XRAY        2.750    0.18    0.22
5J78       1952      XRAY        2.100    0.15    0.20
4RR5        293      XRAY        2.430    0.19    0.26
5A2T       5100      EM          5.600    1.00    1.00
3HZJ        930      XRAY        2.300    0.24    0.27
1R6L        239      XRAY        1.900    0.24    0.24
2PGN       1178      XRAY        1.200    0.15    0.18
5CJJ        382      XRAY        2.420    0.25    0.29
2IEP        384      XRAY        2.210    0.22    0.26
2RA4        152      XRAY        1.700    0.18    0.22
5NKP        606      XRAY        2.800    0.23    0.25
1VQU        748      XRAY        1.850    0.18    0.22
4A1G        820      XRAY        2.600    0.19    0.24
1BVP       2094      XRAY        2.600    0.18    1.00
3U0Z        420      XRAY        2.900    0.21    0.28
5K91        752      XRAY        1.180    0.19    0.22
2KMS        115      NMR            NA    1.00    1.00
5USF       1628      XRAY        2.750    0.19    0.24
2ES7        568      XRAY        2.800    0.28    0.34
1PYV         54      NMR            NA    1.00    1.00
2MCA        103      NMR            NA    1.00    1.00
4HVK        382      XRAY        1.430    0.11    0.15
2JVM         80      NMR            NA    1.00    1.00
1Y5H        266      XRAY        1.500    0.22    0.23
2YOI        212      XRAY        1.300    0.16    0.18
1U0K        576      XRAY        1.500    0.17    0.19
1PFI         92      FIBER       3.000    1.00    1.00
5C4M        193      XRAY        1.300    0.17    0.20
3B5G        222      XRAY        1.900    0.17    0.21
2JFZ        510      XRAY        1.860    0.20    0.24
3MKR        611      XRAY        2.600    0.22    0.26
4I5J        285      XRAY        2.090    0.20    0.25
3LY7        372      XRAY        1.800    0.19    0.22
3EER        148      XRAY        1.450    0.14    0.16
2NY9         41      NMR            NA    1.00    1.00
2OD1         60      NMR            NA    1.00    1.00
4ICS        826      XRAY        1.970    0.23    0.26
1E5E        808      XRAY        2.180    0.14    0.19
1ZJ8       1132      XRAY        2.800    0.22    0.29
3IV0        481      XRAY        1.350    0.15    0.17
2YUJ        190      NMR            NA    1.00    1.00
4GRH        457      XRAY        2.250    0.20    0.24
5G4X        348      XRAY        2.170    0.16    0.19
1MM3         61      NMR            NA    1.00    1.00
3ROH        329      XRAY        3.200    0.18    0.22
3SG1       1832      XRAY        2.600    0.18    0.26
3P2H        201      XRAY        2.000    0.21    0.23
4WL2       2840      XRAY        2.500    0.22    0.25
1AMM        174      XRAY        1.200    0.18    1.00
3E7F        530      XRAY        2.200    0.18    0.25
3TC1        630      XRAY        2.000    0.22    0.24
2X6R        832      XRAY        2.200    0.22    0.26
5I62        534      XRAY        2.000    0.17    0.20
1BI6         52      NMR            NA    1.00    1.00
4RGU        324      XRAY        1.890    0.18    0.21
5FTA        448      XRAY        2.640    0.23    0.26
2CSH        110      NMR            NA    1.00    1.00
4BHR        190      XRAY        1.700    0.22    0.24
1S03        258      XRAY        2.700    0.24    0.27
5H1A       1080      XRAY        2.100    0.23    0.24
2P06        228      XRAY        2.100    0.17    0.19
2KSW         66      NMR            NA    1.00    1.00
6ENX        271      XRAY        1.950    0.20    0.24
2C31       1136      XRAY        1.730    0.15    0.17
5F3Y        723      XRAY        3.410    0.24    0.28
2WZV        470      XRAY        1.750    0.15    0.17
5DUD       1056      XRAY        2.800    0.27    0.29
2NYU        392      XRAY        1.760    0.23    0.28
3TOW        152      XRAY        1.340    0.17    0.19
4WJ0        644      XRAY        2.850    0.23    0.28
2YSX        119      NMR            NA    1.00    1.00
3BD1        237      XRAY        1.400    0.15    0.18
4ZPJ        423      XRAY        2.240    0.17    0.22
4P3A        316      XRAY        1.400    0.15    0.17
2VGQ        477      XRAY        2.100    0.18    0.22
2XXP        398      XRAY        1.690    0.19    0.22
4QDN        136      XRAY        1.700    0.17    0.19
1JFL        456      XRAY        1.900    0.19    0.22
2VOO        386      XRAY        1.800    0.25    0.28
4OC8       1552      XRAY        2.880    0.20    0.23
1P9R        418      XRAY        2.500    0.22    0.27
3QD7        137      XRAY        2.300    0.23    0.24
2ZFH       1074      XRAY        2.050    0.22    0.27
3KCQ        860      XRAY        2.200    0.21    0.26
2OGT        498      XRAY        1.580    0.17    0.24
2GEF        434      XRAY        2.200    0.26    0.27
4UD4        732      XRAY        1.740    0.17    0.20
5BSE       2770      XRAY        1.700    0.16    0.18
2KOB        108      NMR            NA    1.00    1.00
2POZ       3136      XRAY        2.040    0.20    0.24
5M31        165      XRAY        1.670    0.17    0.20
4LIS       1113      XRAY        2.800    0.21    0.26
3C8N       1424      XRAY        1.900    0.21    0.26
3OAM       1008      XRAY        1.750    0.20    0.23
3KWE        213      XRAY        1.100    0.13    0.14
6EZM       5280      EM             NA    1.00    1.00
4W2P        508      XRAY        1.770    0.17    0.20
4G2S        666      XRAY        1.860    0.23    0.26
5WC3       5370      EM             NA    1.00    1.00
3ZIZ        382      XRAY        1.400    0.15    0.17
4HDH       1278      XRAY        2.280    0.23    0.27
4ROP        430      XRAY        2.050    0.20    0.23
2RDQ        288      XRAY        1.310    0.18    0.20
3CKL        596      XRAY        2.000    0.18    0.24
3I8B        515      XRAY        2.000    0.18    0.23
3RQ1       1672      XRAY        2.200    0.19    0.26
1UTI         74      XRAY        1.500    0.21    0.22
1FGV        233      XRAY        1.900    0.18    1.00
2KKG         85      NMR            NA    1.00    1.00
2PD6       1056      XRAY        2.000    0.19    0.23
3EYY        290      XRAY        2.400    0.22    0.26
1KLO        162      XRAY        2.100    0.20    1.00
5CM7        626      XRAY        1.550    0.14    0.17
4EVZ        516      XRAY        1.460    0.15    0.18
3SYL        618      XRAY        3.000    0.22    0.28
3W54       1316      XRAY        2.300    0.19    0.23
3OG9        418      XRAY        1.880    0.17    0.22
4YN8        203      XRAY        1.800    0.18    0.20
2DA4         80      NMR            NA    1.00    1.00
4DZL        396      XRAY        2.300    0.25    0.29
1GME        604      XRAY        2.700    0.23    0.29
2OUA        376      XRAY        1.850    0.18    0.20
2FQM        450      XRAY        2.300    0.23    0.29
2N11         74      NMR            NA    1.00    1.00
2OXJ        102      XRAY        2.000    0.22    0.28
5TVO        343      XRAY        1.480    0.16    0.20
4XD1        417      XRAY        1.500    0.18    0.21
1Y7U        522      XRAY        2.800    0.20    0.24
4CG1        282      XRAY        1.400    0.14    0.16
4R6H        428      XRAY        1.500    0.17    0.20
5Y9G        298      XRAY        2.200    0.20    0.23
4U9P        726      XRAY        1.700    0.20    0.22
4BSP        126      XRAY        2.000    0.23    0.26
3AQX        208      XRAY        2.050    0.18    0.22
4QJF        312      XRAY        2.310    0.20    0.26
5L1M        184      XRAY        2.750    0.25    0.27
2ZOG        958      XRAY        1.700    0.20    0.24
4QHE        285      XRAY        1.400    0.17    0.19
3IPL       1503      XRAY        2.300    0.19    0.24
3KBB        216      XRAY        1.740    0.20    0.24
4Z86        398      XRAY        1.630    0.17    0.21
2KIC         98      NMR            NA    1.00    1.00
1E09        159      NMR            NA    1.00    1.00
4PJ1       9408      XRAY        3.150    0.24    0.27
4YUB       1076      XRAY        2.900    0.20    0.24
3G12        256      XRAY        2.580    0.21    0.28
4M9K        247      XRAY        1.460    0.20    0.23
3N00        266      XRAY        2.600    0.20    0.27
4WAI        484      XRAY        2.430    0.21    0.25
3P2N        816      XRAY        1.950    0.17    0.21
3MXN        307      XRAY        1.550    0.20    0.23
4RHZ        393      XRAY        2.350    0.20    0.24
3GDJ        574      XRAY        2.000    0.23    0.29
3PPM       1146      XRAY        1.780    0.15    0.18
4CHM        504      XRAY        2.100    0.21    0.26
4MTM        164      XRAY        1.370    0.10    0.13
1ZYI        171      NMR            NA    1.00    1.00
3CQ5       1107      XRAY        1.800    0.19    0.22
1PYL        194      XRAY        1.510    0.15    0.17
3HDQ       3970      XRAY        2.360    0.18    0.23
1IOM        377      XRAY        1.500    0.17    0.18
5IR2        222      XRAY        2.080    0.14    0.19
1K25       2740      XRAY        3.200    0.23    0.31
3WBH       1054      XRAY        2.100    0.18    0.23
3KNV        141      XRAY        1.900    0.22    0.24
1WTE        544      XRAY        1.900    0.17    0.22
1ZS6        507      XRAY        2.300    0.21    0.26
4QRJ        706      XRAY        2.200    0.16    0.19
1KGI        508      XRAY        1.800    0.21    0.24
2LLK         73      NMR            NA    1.00    1.00
2MDI         56      NMR            NA    1.00    1.00
2OZV        520      XRAY        1.700    0.18    0.21
5HDK        448      XRAY        1.320    0.15    0.17
4JXU        590      XRAY        2.400    0.17    0.21
1ZND        174      XRAY        1.600    0.19    0.20
4R4G        326      XRAY        2.620    0.21    0.24
4WA8        710      XRAY        2.200    0.20    0.23
2JUZ        160      NMR            NA    1.00    1.00
1S5P        243      XRAY        1.960    0.23    0.27
2NYG       1638      XRAY        2.600    0.26    0.30
2OLJ        526      XRAY        2.050    0.23    0.27
1VHE        373      XRAY        1.900    0.18    0.19
4N49        428      XRAY        1.900    0.16    0.20
3U9J        320      XRAY        1.600    0.17    0.22
5FJJ       3368      XRAY        1.950    0.22    0.26
3DZV        546      XRAY        2.570    0.18    0.20
6CWX        343      XRAY        2.250    0.21    0.23
4HAM        134      XRAY        1.910    0.18    0.22
1LME        352      XRAY        2.200    0.20    0.25
4NK4       1806      XRAY        1.700    0.17    0.20
3JWH        434      XRAY        2.200    0.24    0.29
3S6J       1398      XRAY        2.200    0.20    0.24
4GF0        430      XRAY        1.750    0.17    0.19
5BXI       1920      XRAY        1.700    0.16    0.19
4Y5U       1098      XRAY        2.710    0.19    0.25
2BM5        372      XRAY        2.000    0.18    0.22
5MLK       1228      XRAY        1.940    0.19    0.22
4ZGS       3088      XRAY        2.460    0.20    0.25
3PP8        315      XRAY        2.100    0.20    0.23
2QFY       2562      XRAY        2.100    0.21    0.25
3JU4        670      XRAY        0.980    0.12    0.13
1NG2        193      XRAY        1.700    0.21    0.23
2GIX        832      XRAY        2.020    0.19    0.23
2CZD        416      XRAY        1.600    0.17    0.20
5CB7        322      XRAY        1.350    0.17    0.19
2XUB        534      XRAY        2.800    0.19    0.23
1PZV        164      XRAY        2.520    0.25    0.29
4GSX        854      XRAY        1.900    0.17    0.19
1J3Q        380      XRAY        1.850    0.24    0.28
3W6W       1240      XRAY        1.390    0.18    0.20
3K2G       1456      XRAY        1.800    0.20    0.23
1Y0B        788      XRAY        1.800    0.18    0.23
3PSS        432      XRAY        2.000    0.18    0.23
4PPT        121      XRAY        1.500    0.19    0.22
2K1K         76      NMR            NA    1.00    1.00
2YT8         94      NMR            NA    1.00    1.00
3TCM       1000      XRAY        2.710    0.22    0.28
5X7N        906      XRAY        1.720    0.17    0.21
4APM        437      XRAY        2.300    0.19    0.25
2VR5       1436      XRAY        2.800    0.21    0.27
3GBE        558      XRAY        1.700    0.17    0.20
2B5A        308      XRAY        1.540    0.17    0.20
4J2K        352      XRAY        1.750    0.18    0.24
3IQ1        636      XRAY        1.670    0.14    0.17
3POD         78      XRAY        1.500    0.12    0.19
5JVN        875      XRAY        2.900    0.20    0.23
3DU1        257      XRAY        2.000    0.18    0.20
3G0T        874      XRAY        1.750    0.14    0.17
5WNN        726      XRAY        1.850    0.17    0.22
2N01        131      NMR            NA    1.00    1.00
2BCQ        335      XRAY        1.650    0.21    0.23
5VZV        369      XRAY        1.810    0.19    0.22
4Z8N        596      XRAY        2.120    0.20    0.23
3EWL        284      XRAY        2.000    0.19    0.24
4J8L        361      XRAY        1.650    0.17    0.20
4BXM        314      XRAY        2.150    0.17    0.21
5D6A        575      XRAY        2.700    0.20    0.26
3SZS        322      XRAY        1.950    0.19    0.22
1C96        753      XRAY        1.810    0.23    1.00
3D8K       1508      XRAY        2.710    0.28    0.30
4E4S        750      XRAY        1.950    0.15    0.18
5AL7        438      XRAY        2.920    0.18    0.21
2AQ6        294      XRAY        1.700    0.19    0.19
2DT6         64      NMR            NA    1.00    1.00
3WA2        621      XRAY        1.080    0.13    0.15
2F4W        374      XRAY        2.000    0.19    0.25
1KWI        101      XRAY        2.190    0.25    0.29
3ZID        746      XRAY        2.000    0.18    0.23
2DJN         70      NMR            NA    1.00    1.00
3CQC        497      XRAY        2.530    0.22    0.24
5X3G        263      XRAY        2.020    0.21    0.26
3U3Z        203      XRAY        1.500    0.13    0.17
2IA9        600      XRAY        3.000    0.23    0.30
1I1G        282      XRAY        2.900    0.32    0.38
4L9O        698      XRAY        1.600    0.17    0.20
2LQG        138      NMR            NA    1.00    1.00
4TKL        516      XRAY        1.800    0.18    0.20
4ES7        201      XRAY        2.000    0.20    0.26
4TWC        590      XRAY        1.700    0.17    0.20
1RRO        108      XRAY        1.300    0.18    1.00
4N4P       1184      XRAY        1.800    0.17    0.21
1R79         84      NMR            NA    1.00    1.00
2EM7         46      NMR            NA    1.00    1.00
1Q8C        151      XRAY        2.000    0.26    0.27
1FMJ        702      XRAY        2.000    0.23    0.26
1ZUH        168      XRAY        1.800    0.22    0.27
6BL5        145      XRAY        1.690    0.18    0.21
5DFS        210      XRAY        1.150    0.16    0.18
3TH6        498      XRAY        2.400    0.22    0.23
2NZ6        316      XRAY        2.300    0.18    0.23
1WJ7        104      NMR            NA    1.00    1.00
5KOI       2344      XRAY        1.700    0.15    0.18
1Z6B        924      XRAY        2.090    0.18    0.22
3BM1        366      XRAY        2.000    0.19    0.26
3E4B       1808      XRAY        2.500    0.22    0.28
3UCX        264      XRAY        1.850    0.17    0.19
3NZR        992      XRAY        1.900    0.18    0.23
5UB3        560      XRAY        1.900    0.18    0.23
1VHT        654      XRAY        1.590    0.21    0.25
2EYS        453      XRAY        2.210    0.22    0.28
3L48        470      XRAY        2.100    0.20    0.23
5CQX        253      XRAY        1.630    0.18    0.23
2KQZ        155      NMR            NA    1.00    1.00
4D4Z        588      XRAY        1.700    0.17    0.19
3WOV        512      XRAY        3.110    0.23    0.27
1YQD        732      XRAY        1.650    0.20    0.21
2C42       2462      XRAY        1.780    0.20    0.22
5A0D        744      XRAY        1.600    0.18    0.21
3FUT        542      XRAY        1.520    0.21    0.24
3TBF       2976      XRAY        2.280    0.17    0.23
3KC2        704      XRAY        1.550    0.14    0.17
3EFG         78      XRAY        2.000    0.20    0.21
3I00        240      XRAY        2.300    0.24    0.28
2ZBI        584      XRAY        2.000    0.20    0.28
4OVX        277      XRAY        2.250    0.20    0.24
4H11        206      XRAY        1.670    0.17    0.21
3OIQ        269      XRAY        2.400    0.23    0.27
1W61        828      XRAY        2.100    0.15    0.19
2PNW        380      XRAY        1.900    0.19    0.22
5VN6        580      XRAY        2.100    0.17    0.20
1G3Q        237      XRAY        2.000    0.21    0.24
5U75        168      XRAY        1.660    0.19    0.21
4AY7        696      XRAY        1.800    0.17    0.21
1SAZ        381      XRAY        2.500    0.22    0.27
2HFK        638      XRAY        1.790    0.19    0.23
5JHX       1528      XRAY        1.400    0.14    0.16
5K9F        112      XRAY        1.650    0.16    0.19
2HQL        660      XRAY        2.000    0.21    0.27
5X14        188      XRAY        1.680    0.18    0.21
6ALI        128      NMR            NA    1.00    1.00
4A6Q        143      XRAY        1.500    0.19    0.21
5XVP       1370      XRAY        3.000    0.20    0.23
4G1I        454      XRAY        1.850    0.18    0.21
1SZ9        432      XRAY        2.100    0.22    0.25
2DK7         73      NMR            NA    1.00    1.00
5E5N       2468      XRAY        2.000    0.20    0.24
3EWB        293      XRAY        2.100    0.20    0.24
4MJ0       1375      XRAY        1.700    0.15    0.18
4N8U        843      XRAY        2.400    0.19    0.23
2J8H        197      XRAY        1.990    0.19    0.21
4RAY        290      XRAY        1.550    0.18    0.21
3K2Y        436      XRAY        2.400    0.23    0.27
4DYL        406      XRAY        2.180    0.22    0.26
3CYP        552      XRAY        1.600    0.19    0.23
3OT6        232      XRAY        2.500    0.19    0.25
5A10        356      XRAY        1.420    0.16    0.18
2R47        785      XRAY        1.880    0.19    0.22
1GMX        108      XRAY        1.100    0.13    0.15
5VIP       1142      XRAY        1.860    0.18    0.21
4NQI       1056      XRAY        2.210    0.20    0.23
5WIF        552      XRAY        2.500    0.19    0.24
1DXH        335      XRAY        2.500    0.18    0.27
2JJK       1352      XRAY        2.000    0.22    0.27
4MJK        530      XRAY        1.950    0.20    0.22
4UN1        704      XRAY        1.970    0.20    0.26
1R3S        367      XRAY        1.650    0.16    0.19
5JC3       1402      XRAY        2.600    0.27    0.29
4FK5        767      XRAY        2.030    0.18    0.21
3MUX        502      XRAY        1.450    0.15    0.18
1XEO        168      XRAY        1.300    0.20    0.21
1KKH        317      XRAY        2.400    0.23    0.28
3BRS        578      XRAY        2.000    0.21    0.28
2ZG6        440      XRAY        2.400    0.21    0.24
3IY3        232      EM             NA    1.00    1.00
3C0W        235      XRAY        2.200    0.27    0.29
2D8X         70      NMR            NA    1.00    1.00
3Q0I        318      XRAY        1.890    0.18    0.20
4TL6        759      XRAY        1.760    0.17    0.21
2VAD        225      XRAY        1.590    0.18    0.20
1WB7        420      XRAY        2.240    0.18    0.21
3ORF       1004      XRAY        2.160    0.19    0.24
4R3Q        176      XRAY        1.900    0.22    0.23
2KCN         55      NMR            NA    1.00    1.00
1EQ1        166      NMR            NA    1.00    1.00
1MHQ        296      XRAY        2.200    0.22    0.27
2HNU        405      XRAY        2.000    0.22    0.24
5K6L        921      XRAY        1.830    0.16    0.18
3GW2        108      XRAY        2.100    0.24    0.25
5EO3        242      XRAY        2.600    0.22    0.27
3AIH        248      XRAY        2.100    0.23    0.28
3RSJ       1652      XRAY        2.000    0.23    0.26
3TJI       1688      XRAY        1.800    0.25    0.28
4ZBA        892      XRAY        1.500    0.15    0.17
2IF7        772      XRAY        3.000    0.22    0.27
3BCW        246      XRAY        1.600    0.17    0.20
1RRH        857      XRAY        2.000    0.18    0.23
5IWY        948      XRAY        1.990    0.18    0.22
3B12        608      XRAY        1.200    0.18    0.18
1EF4         55      NMR            NA    1.00    1.00
1S5A        600      XRAY        1.700    0.20    0.24
1G2R        100      XRAY        1.350    0.16    0.18
1IO7        736      XRAY        1.500    0.22    0.27
1PD7        109      NMR            NA    1.00    1.00
1YHP        212      NMR            NA    1.00    1.00
3F8B        232      XRAY        2.000    0.22    0.27
2P5M        249      XRAY        1.950    0.19    0.22
4L3U        139      XRAY        1.950    0.18    0.20
4F4H       1130      XRAY        1.750    0.15    0.18
4PHZ       2784      XRAY        2.590    0.24    0.29
5FOE       1000      XRAY        1.980    0.20    0.25
1XOU        287      XRAY        2.800    0.24    0.27
2FS1         56      NMR            NA    1.00    1.00
4LRQ        620      XRAY        1.450    0.15    0.16
2Q35        243      XRAY        1.650    0.17    0.20
5V8Z        288      XRAY        2.100    0.21    0.22
5JQZ        160      XRAY        3.830    0.43    0.48
3UJP        921      XRAY        2.700    0.23    0.28
4P8V        371      XRAY        1.640    0.17    0.20
2GSO        786      XRAY        1.300    0.17    0.19
3P2A        592      XRAY        2.190    0.19    0.23
3FWY        628      XRAY        1.630    0.17    0.20
1UF5        606      XRAY        1.600    0.18    0.20
2M9X        112      NMR            NA    1.00    1.00
1KX2         81      NMR            NA    1.00    1.00
1GV0        620      XRAY        2.500    0.22    0.28
2QEU        423      XRAY        1.650    0.15    0.18
1OFW        592      XRAY        1.500    0.17    0.21
4RU0        894      XRAY        2.440    0.18    0.21
3IAY        919      XRAY        2.000    0.20    0.24
1XTM        350      XRAY        1.600    0.25    0.27
3AG7        106      XRAY        1.800    0.17    0.23
5IDU       1640      XRAY        1.950    0.15    0.19
2V1N        111      NMR            NA    1.00    1.00
2V33        182      XRAY        1.550    0.20    0.23
5ERQ        419      XRAY        1.550    0.16    0.19
5C7Q        364      XRAY        1.520    0.19    0.21
5BUW        392      XRAY        1.800    0.17    0.20
2XFG        642      XRAY        1.680    0.14    0.18
1HI9       1370      XRAY        2.400    0.23    0.27
3KW8        276      XRAY        2.290    0.16    0.18
3NEH        636      XRAY        1.640    0.20    0.22
1RV9        259      XRAY        1.530    0.20    0.21
2EN8         46      NMR            NA    1.00    1.00
3GYK        700      XRAY        1.760    0.16    0.20
2FFM         91      XRAY        2.510    0.25    0.29
2E4L        158      XRAY        2.000    0.19    0.22
2D8Q         70      NMR            NA    1.00    1.00
4G7X        243      XRAY        1.440    0.21    0.22
2CT7         86      NMR            NA    1.00    1.00
1IFL         53      FIBER       5.000    1.00    1.00
5KEG        203      XRAY        2.200    0.18    0.23
4BW5       1128      XRAY        3.200    0.24    0.25
1QE0        840      XRAY        2.700    0.19    0.27
4KZK        337      XRAY        1.500    0.17    0.19
3II2        157      XRAY        2.000    0.17    0.24
3C4A        381      XRAY        2.300    0.20    0.26
3TOE        182      XRAY        2.200    0.22    0.28
1GDE        778      XRAY        1.800    0.21    0.23
2RRK        140      NMR            NA    1.00    1.00
3LUU        101      XRAY        1.930    0.20    0.22
6ANW        297      XRAY        2.490    0.22    0.27
4I4C        830      XRAY        1.950    0.18    0.23
3BPZ        808      XRAY        1.650    0.19    0.22
5BTW        292      XRAY        1.200    0.16    0.18
4KD5        932      XRAY        2.500    0.21    0.26
2I3H        274      XRAY        1.620    0.16    0.18
2CRN         64      NMR            NA    1.00    1.00
1TR0       2592      XRAY        1.800    0.16    0.20
2E5J         97      NMR            NA    1.00    1.00
1YM3        215      XRAY        1.750    0.18    0.23
3E96        632      XRAY        1.800    0.20    0.21
2Q4X        442      XRAY        2.100    0.14    0.23
2Z5L        511      XRAY        1.950    0.26    0.29
4ZDB        900      XRAY        2.140    0.17    0.19
4YPV        348      XRAY        1.850    0.15    0.18
5NZO        390      XRAY        1.290    0.20    0.24
3D72        298      XRAY        1.650    0.26    0.26
4JDU        215      XRAY        1.470    0.18    0.20
4NBQ       2145      XRAY        2.910    0.21    0.26
5V89        270      XRAY        1.550    0.15    0.19
3QWG        246      XRAY        1.990    0.18    0.24
5FUH       1212      XRAY        1.600    0.20    0.23
5FN8        380      XRAY        2.450    0.21    0.24
2B94        267      XRAY        1.850    0.19    0.23
1TEV        196      XRAY        2.100    0.22    0.28
1JNP        232      XRAY        2.500    0.20    0.24
5HM4        547      XRAY        2.000    0.17    0.21
2WQ5        119      XRAY        1.650    0.19    0.23
3ZJX       1156      XRAY        2.400    0.25    0.28
1IXL        131      XRAY        1.940    0.20    0.24
3IUJ        693      XRAY        1.800    0.18    0.22
5Z4G        322      XRAY        1.500    0.16    0.20
2Z4T        514      XRAY        2.500    0.20    0.24
2ZBX        412      XRAY        1.500    0.20    0.22
1A87        321      XRAY        3.100    0.17    0.31
3AYV       1016      XRAY        1.850    0.17    0.20
5M05        800      XRAY        2.670    0.19    0.24
1T0A        477      XRAY        1.600    0.17    0.19
5KCI        199      XRAY        1.830    0.21    0.25
4PDD        909      XRAY        1.700    0.14    0.17
4M1N        480      XRAY        1.500    0.17    0.20
5HDA        266      XRAY        2.390    0.22    0.26
4YAG        578      XRAY        1.500    0.13    0.15
5M0T        588      XRAY        2.200    0.22    0.24
2ORW        368      XRAY        1.500    0.17    0.21
1IRO         54      XRAY        1.100    0.09    1.00
3ROS        484      XRAY        1.880    0.21    0.22
2Q3G        178      XRAY        1.110    0.13    0.16
1VRM        325      XRAY        1.580    0.16    0.19
4IJY        326      XRAY        2.600    0.21    0.24
3NFW        840      XRAY        1.600    0.19    0.22
4RSO        736      XRAY        3.500    0.22    0.22
2PLA        698      XRAY        2.510    0.18    0.21
2J67        356      XRAY        2.200    0.22    0.27
1NU4        194      XRAY        1.800    0.20    0.23
5N7E        314      XRAY        1.650    0.18    0.22
1XHL        594      XRAY        2.400    0.19    0.21
1KYQ        822      XRAY        2.200    0.22    0.28
2RFG       1188      XRAY        1.500    0.16    0.18
4WAT        402      XRAY        2.180    0.20    0.25
1X51        155      NMR            NA    1.00    1.00
5DA5       3480      XRAY        2.060    0.17    0.21
5AG8        336      XRAY        1.900    0.16    0.20
2ZSC        282      XRAY        1.300    0.20    0.24
2WRA        128      XRAY        1.100    0.14    0.17
2M1B        122      NMR            NA    1.00    1.00
2LMK         57      NMR            NA    1.00    1.00
3D8U        550      XRAY        2.880    0.22    0.28
3NYB        406      XRAY        2.700    0.20    0.26
2HC9        491      XRAY        1.850    0.15    0.17
3O1N        552      XRAY        1.030    0.14    0.16
3FSL       2382      XRAY        2.350    0.21    0.26
4WD1        658      XRAY        1.900    0.16    0.19
2GEX        304      XRAY        2.500    0.22    0.25
4OI9        378      XRAY        2.500    0.25    0.26
1MZV        235      XRAY        2.200    0.18    0.22
2DRH       1444      XRAY        2.100    0.21    0.25
3BLN        143      XRAY        1.310    0.14    0.17
1VLM        438      XRAY        2.200    0.19    0.25
3KZD         94      XRAY        1.300    0.20    0.22
3AL2        235      XRAY        2.000    0.17    0.20
2Y8K        491      XRAY        1.470    0.15    0.17
3L77        235      XRAY        1.550    0.13    0.18
3LES        358      XRAY        2.770    0.23    0.26
1WEV         88      NMR            NA    1.00    1.00
4ASH        370      XRAY        1.580    0.18    0.21
5UNA       1752      XRAY        2.550    0.20    0.22
2AJE        105      NMR            NA    1.00    1.00
5YXA        724      XRAY        2.100    0.23    0.26
2F4I        788      XRAY        2.250    0.19    0.25
1PGL        555      XRAY        2.800    0.20    1.00
4ZZF        146      XRAY        2.170    0.20    0.23
5VWI        208      XRAY        1.750    0.20    0.24
1X0T        120      XRAY        1.600    0.22    0.24
3S8M        422      XRAY        1.600    0.19    0.20
4OZC         57      XRAY        2.300    0.22    0.25
3HC7        254      XRAY        2.000    0.20    0.25
5C2B        254      XRAY        1.410    0.18    0.19
3G5T        299      XRAY        1.120    0.12    0.14
1UFH        360      XRAY        2.200    0.26    0.26
3O4Z       2588      XRAY        3.100    0.22    0.24
3ZY0        128      XRAY        1.900    0.21    0.25
5X5T       1010      XRAY        2.250    0.18    0.24
3E7L        252      XRAY        2.250    0.21    0.24
5CBK        271      XRAY        2.460    0.17    0.23
1VP8        201      XRAY        1.300    0.15    0.17
4FR2        401      XRAY        3.200    0.28    0.33
3K67        318      XRAY        1.250    0.15    0.17
1V8F        552      XRAY        1.900    0.20    0.26
2WF7        221      XRAY        1.050    0.15    0.18
3UX4        603      XRAY        3.260    0.24    0.30
4EWP       2100      XRAY        2.200    0.17    0.21
1VIM        800      XRAY        1.360    0.17    0.20
5AZ0        353      XRAY        2.200    0.16    0.20
2LPB        115      NMR            NA    1.00    1.00
4M64       1944      XRAY        3.350    0.31    0.36
2OO4        468      XRAY        2.000    0.23    0.27
2O3G         92      XRAY        2.550    0.24    0.26
1NFF        520      XRAY        1.800    0.16    0.20
3CAD        250      XRAY        2.600    0.23    0.29
2X77        378      XRAY        2.100    0.22    0.29
1EV0        116      NMR            NA    1.00    1.00
4MNN        179      XRAY        1.800    0.19    0.23
3OMT        146      XRAY        1.650    0.14    0.19
2PFE        372      XRAY        1.440    0.20    0.23
1PNE        140      XRAY        2.000    0.17    1.00
3R2N        552      XRAY        2.300    0.18    0.22
2OG4        254      XRAY        2.000    0.20    0.24
3WAI        739      XRAY        1.900    0.17    0.20
2ZHG        154      XRAY        2.800    0.24    0.28
3SIB        220      XRAY        1.900    0.16    0.19
4HKR        428      XRAY        3.350    0.28    0.28
4LVQ        752      XRAY        2.300    0.24    0.28
3MPI       1588      XRAY        2.050    0.18    0.22
2KT2         69      NMR            NA    1.00    1.00
1YO5         97      XRAY        2.000    0.20    0.24
2HJJ         87      NMR            NA    1.00    1.00
3W5S        742      XRAY        1.490    0.15    0.18
5HMB        141      XRAY        2.150    0.21    0.23
5EHF        497      XRAY        1.750    0.16    0.20
3FET        664      XRAY        2.050    0.18    0.23
3VYI        612      XRAY        2.310    0.24    0.29
2G7L        243      XRAY        2.100    0.23    0.29
3GWZ       1476      XRAY        1.910    0.18    0.21
1LG4        129      NMR            NA    1.00    1.00
2O5A        250      XRAY        2.700    0.25    0.28
4QAE       1278      XRAY        2.100    0.17    0.21
2MBF        101      NMR            NA    1.00    1.00
4XPQ        720      XRAY        1.850    0.14    0.17
4U8G        278      XRAY        2.900    0.21    0.29
3FX3        474      XRAY        2.200    0.18    0.22
2V17        442      XRAY        1.650    0.16    0.22
5VFZ        318      XRAY        1.850    0.16    0.18
5JXR       1446      XRAY        2.400    0.20    0.23
5LBM        364      XRAY        2.700    0.21    0.27
5UWV       2208      XRAY        2.980    0.20    0.27
3I0U        436      XRAY        2.700    0.25    0.29
4JS0        210      XRAY        1.900    0.15    0.20
5XEA       1398      XRAY        2.090    0.17    0.21
3DML        116      XRAY        1.900    0.16    0.20
1F2D       1364      XRAY        2.000    0.22    0.27
4DB3        327      XRAY        1.950    0.17    0.20
1HXI        121      XRAY        1.600    0.19    0.22
4JXN        334      XRAY        2.300    0.22    0.28
1XS1       1158      XRAY        1.800    0.16    0.20
2VEQ        565      XRAY        2.490    0.22    0.25
1C7V         81      NMR            NA    1.00    1.00
1GNL       1088      XRAY        1.250    0.13    0.14
5UXM        453      XRAY        1.540    0.19    0.21
5BUM        100      XRAY        2.500    0.22    0.28
4MO9        369      XRAY        1.930    0.17    0.20
5UKH        365      XRAY        1.980    0.22    0.24
5E2M        520      XRAY        1.410    0.18    0.21
4EE9        321      XRAY        1.380    0.16    0.18
3NOY       1464      XRAY        2.700    0.22    0.27
3G7P        156      XRAY        2.000    0.21    0.25
2CH5       1388      XRAY        1.900    0.17    0.20
5V3S        308      XRAY        1.800    0.22    0.27
2EJY        109      NMR            NA    1.00    1.00
4KOQ        180      XRAY        1.850    0.19    0.23
2CQV        114      NMR            NA    1.00    1.00
4B63        501      XRAY        1.900    0.20    0.23
4RIT        972      XRAY        1.800    0.15    0.17
4J35        323      XRAY        1.780    0.20    0.23
2NC2         56      NMR            NA    1.00    1.00
1OVL       1626      XRAY        2.200    0.23    0.26
1NKV        768      XRAY        2.900    0.22    0.29
3WMW        716      XRAY        2.250    0.23    0.26
3OEQ        123      XRAY        2.960    0.27    0.29
2BR9        241      XRAY        1.750    0.19    0.24
3B0F        106      XRAY        1.400    0.17    0.20
3ETJ        710      XRAY        1.600    0.16    0.21
2GJV       1050      XRAY        2.390    0.17    0.25
2ZYO        397      XRAY        1.550    0.19    0.22
4L9D        176      XRAY        1.100    0.11    0.14
3RSC        830      XRAY        2.190    0.20    0.24
3OXP        300      XRAY        1.200    0.15    0.18
2LJK        117      NMR            NA    1.00    1.00
1GD7        436      XRAY        2.000    0.22    0.28
1DSS        666      XRAY        1.880    0.17    0.22
3FDX        286      XRAY        1.580    0.19    0.21
3WJK        674      XRAY        2.200    0.23    0.28
3T38        426      XRAY        2.200    0.18    0.23
3DLC        219      XRAY        1.150    0.12    0.14
4MPT        760      XRAY        1.750    0.16    0.18
1NPI         61      XRAY        1.160    0.10    0.14
4JKL       1204      XRAY        2.290    0.18    0.23
2XZ3        463      XRAY        1.950    0.19    0.24
1WZD        430      XRAY        1.350    0.18    0.20
4EQM       1764      XRAY        3.000    0.22    0.25
5LI9        350      XRAY        1.790    0.19    0.23
2IF1        126      NMR            NA    1.00    1.00
2QN4        400      XRAY        1.800    0.21    0.21
3ATS        357      XRAY        1.670    0.19    0.23
4AGR        584      XRAY        2.100    0.21    0.28
1LK5        916      XRAY        1.750    0.19    0.21
4H32       2946      XRAY        2.700    0.22    0.26
4MN7        298      XRAY        2.000    0.20    0.24
4FBL       1124      XRAY        1.990    0.18    0.22
4EU9       1028      XRAY        1.480    0.16    0.18
2A3V       1280      XRAY        2.800    0.23    0.26
3O5Z        180      XRAY        2.010    0.21    0.26
5JPH        432      XRAY        1.460    0.14    0.17
3V8S       1640      XRAY        2.290    0.19    0.24
3SBC       2160      XRAY        2.800    0.20    0.27
4XC8       2226      XRAY        3.250    0.21    0.22
3VD6        119      XRAY        1.980    0.22    0.25
3HN3       2452      XRAY        1.700    0.20    0.24
2CUD         79      NMR            NA    1.00    1.00
6EO5        958      XRAY        2.600    0.18    0.21
3A2B        398      XRAY        2.300    0.21    0.27
4WEM        399      XRAY        1.550    0.17    0.19
5VKV        232      NMR            NA    1.00    1.00
5C86        488      XRAY        1.510    0.15    0.18
3K1J       1208      XRAY        2.000    0.21    0.23
5AYC        386      XRAY        1.900    0.15    0.20
2EOW         46      NMR            NA    1.00    1.00
3HYM       2154      XRAY        2.800    0.19    0.22
5CA5        518      XRAY        2.400    0.25    0.30
2QTQ        852      XRAY        1.850    0.19    0.22
4EPA        655      XRAY        3.200    0.23    0.24
3ZNN        694      XRAY        1.900    0.21    0.26
3QK3        552      XRAY        1.950    0.17    0.20
6FNU        308      XRAY        1.560    0.15    0.19
5THM        533      XRAY        2.150    0.16    0.21
2A4H        126      NMR            NA    1.00    1.00
4DOV        326      XRAY        1.700    0.22    0.24
3W42        398      XRAY        1.060    0.13    0.15
2IC6        156      XRAY        1.150    0.16    0.18
5HML        544      XRAY        1.480    0.14    0.20
5VH1        178      XRAY        2.300    0.14    0.20
1G61        456      XRAY        1.300    0.13    0.18
5FTW        256      XRAY        1.800    0.18    0.24
2LN3         83      NMR            NA    1.00    1.00
2E8Y       1436      XRAY        2.110    0.20    0.24
5OMK        316      XRAY        1.700    0.18    0.21
3CPG        282      XRAY        1.710    0.17    0.20
2XR6        170      XRAY        1.350    0.15    0.17
2J63        934      XRAY        2.480    0.20    0.25
4KQ9        299      XRAY        1.900    0.20    0.23
4TTW        161      XRAY        1.200    0.16    0.19
1WLX        129      NMR            NA    1.00    1.00
4P48        277      XRAY        1.350    0.16    0.18
2QQP       2524      XRAY        3.800    0.28    1.00
5JXF       2924      XRAY        2.100    0.20    0.24
2ZBT       1188      XRAY        1.650    0.19    0.21
4IKD        172      XRAY        1.600    0.19    0.24
4ERR        180      XRAY        1.550    0.17    0.21
5A6D        498      XRAY        2.800    0.19    0.24
1DBH        354      XRAY        2.300    0.23    0.27
5U2P        428      XRAY        1.760    0.18    0.22
2N98         90      NMR            NA    1.00    1.00
1HJX       1448      XRAY        1.850    0.20    0.23
4R1K        276      XRAY        2.560    0.26    0.30
5TZM        100      XRAY        1.180    0.17    0.18
4UUU        310      XRAY        1.710    0.16    0.20
2JTQ         85      NMR            NA    1.00    1.00
1FIU       1144      XRAY        1.600    0.17    0.20
2EQU         74      NMR            NA    1.00    1.00
4GRC        440      XRAY        2.000    0.16    0.20
4QT4        378      XRAY        2.190    0.17    0.20
2C29        674      XRAY        1.810    0.20    0.24
2L2E        190      NMR            NA    1.00    1.00
4LXR       1011      XRAY        2.200    0.18    0.22
1P4C        380      XRAY        1.350    0.18    0.19
3MZY        164      XRAY        2.500    0.24    0.27
3ALU        628      XRAY        1.650    0.17    0.20
2I5H        205      XRAY        1.740    0.23    0.26
4EIS        450      XRAY        1.370    0.12    0.15
3KP1       3536      XRAY        2.010    0.17    0.22
5EBB       1230      XRAY        2.600    0.24    0.26
2BS6        270      XRAY        1.800    0.15    0.19
2LKG        140      NMR            NA    1.00    1.00
1VD3        217      XRAY        1.800    0.21    0.25
1A5E        156      NMR            NA    1.00    1.00
3HD5        585      XRAY        2.350    0.26    0.27
3S9K        118      XRAY        2.350    0.24    0.28
1Z88        856      XRAY        2.100    0.17    0.21
2Q66        525      XRAY        1.800    0.19    0.23
3APQ        420      XRAY        1.840    0.17    0.23
1C0A        585      XRAY        2.400    0.21    0.25
2HP0        932      XRAY        1.500    0.15    0.17
4GGC        318      XRAY        1.350    0.13    0.15
3K29        169      XRAY        2.000    0.24    0.28
1WWY        171      NMR            NA    1.00    1.00
5VJT        196      XRAY        1.450    0.20    0.24
4Q20        536      XRAY        2.500    0.20    0.23
4BE9       1090      XRAY        2.000    0.17    0.21
3KYA        496      XRAY        1.770    0.18    0.20
3KWR        194      XRAY        1.450    0.16    0.18
4KF7       1160      XRAY        2.650    0.18    0.23
4G41        472      XRAY        1.450    0.16    0.20
1YJ7        684      XRAY        1.800    0.18    0.21
3OP9        114      XRAY        1.900    0.19    0.22
3Q1T       1668      XRAY        2.350    0.19    0.23
4DQ8        782      XRAY        2.250    0.21    0.26
3I5R         95      XRAY        1.700    0.18    0.22
3HFE         93      XRAY        1.700    0.20    0.25
3MZ2        584      XRAY        1.550    0.17    0.20
3HHF        426      XRAY        2.300    0.20    0.26
4ZI8        668      XRAY        1.700    0.20    0.24
4HFX        388      XRAY        2.540    0.24    0.26
4MCJ       1540      XRAY        2.400    0.19    0.21
3BZW       1644      XRAY        1.870    0.19    0.21
3WBW        564      XRAY        1.850    0.23    0.26
5ER7        452      XRAY        3.290    0.28    0.32
4P63       1368      XRAY        2.200    0.17    0.20
5TJ6       1070      EM          3.400    0.33    1.00
5Z1G        688      XRAY        2.290    0.23    0.30
1W9I        770      XRAY        1.750    0.18    0.21
2NVW        958      XRAY        2.100    0.20    0.24
4J73        308      XRAY        1.440    0.18    0.20
5JKJ        740      XRAY        1.550    0.15    0.18
3RY0        130      XRAY        1.400    0.22    0.25
3SH1       2300      XRAY        2.900    0.21    0.26
1WOZ        177      XRAY        1.940    0.17    0.21
5OSN        833      XRAY        2.300    0.23    0.26
2H8B         57      NMR            NA    1.00    1.00
1WSU        496      XRAY        2.300    0.22    0.28
3CGB        960      XRAY        1.900    0.20    0.23
2J7N       2044      XRAY        2.300    0.22    0.26
5G3Q        178      XRAY        1.610    0.20    0.22
5Y5S       2997      XRAY        1.900    0.18    0.21
1X4X        106      NMR            NA    1.00    1.00
2N51        133      NMR            NA    1.00    1.00
5JIW        500      XRAY        1.730    0.17    0.19
3UE2        118      XRAY        1.230    0.14    0.16
2H3G        268      XRAY        2.000    0.22    0.26
4FYU        435      XRAY        2.000    0.17    0.22
1XR4       1018      XRAY        2.370    0.19    0.23
5OH5        283      XRAY        1.900    0.20    0.21
3D7J        912      XRAY        1.450    0.21    0.22
2J5A        110      XRAY        2.300    0.23    0.27
1WN1        712      XRAY        2.250    0.21    0.25
2RA8        362      XRAY        1.950    0.23    0.25
2KL5        110      NMR            NA    1.00    1.00
3IJP        576      XRAY        2.300    0.18    0.21
3C9F       1114      XRAY        1.900    0.19    0.23
1NKZ        282      XRAY        2.000    0.17    0.19
3ELS        158      XRAY        1.800    0.19    0.24
2ECW         85      NMR            NA    1.00    1.00
5JYS        298      XRAY        1.900    0.20    0.21
3C9P        123      XRAY        1.960    0.17    0.21
4AU1        229      XRAY        1.450    0.16    0.18
3GRC        560      XRAY        2.210    0.25    0.27
3HMU        944      XRAY        2.100    0.15    0.19
2FNA        714      XRAY        2.000    0.18    0.23
5I6R        484      XRAY        2.150    0.21    0.26
1U0Q        250      XRAY        1.600    0.22    0.25
4LAY        280      XRAY        1.700    0.17    0.20
5VR8       2970      XRAY        2.000    0.16    0.19
3R2U       1864      XRAY        2.100    0.16    0.20
2B1M        246      XRAY        2.000    0.18    0.21
1Y2T        284      XRAY        1.500    0.19    0.20
4HM8        643      XRAY        1.300    0.17    0.19
1FQT        224      XRAY        1.600    0.18    0.20
1K8T        510      XRAY        2.600    0.23    0.28
4GN8        598      XRAY        1.700    0.17    0.19
4RUG        184      XRAY        1.730    0.19    0.22
5FMD       1330      XRAY        1.780    0.17    0.18
2QYT        317      XRAY        2.150    0.20    0.27
3UUG        660      XRAY        1.750    0.16    0.19
2IFT        402      XRAY        2.300    0.22    0.27
2OEM        826      XRAY        1.700    0.19    0.21
2KIX        132      NMR            NA    1.00    1.00
4OXI        576      XRAY        2.260    0.17    0.19
6F47        459      XRAY        1.350    0.14    0.18
2HQB        296      XRAY        2.700    0.24    0.28
5I99        398      XRAY        2.400    0.20    0.25
5FUS        861      XRAY        1.870    0.17    0.20
3ISX        343      XRAY        1.400    0.15    0.18
1SD4        252      XRAY        2.000    0.21    0.24
3U5S        126      XRAY        1.500    0.21    0.24
3UZJ        504      XRAY        1.690    0.20    0.24
5TTA        496      XRAY        1.850    0.18    0.23
3TOS       2570      XRAY        1.550    0.15    0.17
2PY8        588      XRAY        2.450    0.21    0.25
4Q5Q        438      XRAY        1.930    0.18    0.23
3FZ2       1608      XRAY        2.700    0.23    0.28
3E0M       1270      XRAY        2.400    0.24    0.28
5XOY        746      XRAY        2.390    0.19    0.23
2HRA        418      XRAY        1.900    0.22    0.26
2JBM       3588      XRAY        2.000    0.18    0.21
4EL6        106      XRAY        1.710    0.15    0.18
2LXU        108      NMR            NA    1.00    1.00
2ARC        328      XRAY        1.500    0.18    0.23
1JM1        204      XRAY        1.110    0.11    0.12
5HUS        306      XRAY        1.750    0.19    0.22
1ZOD        433      XRAY        1.800    0.20    0.23
2D5X        287      XRAY        1.450    0.19    0.22
1RRB        107      NMR            NA    1.00    1.00
4MB1        561      XRAY        1.400    0.17    0.20
4A57       2444      XRAY        2.000    0.17    0.21
3LUP        285      XRAY        2.650    0.20    0.27
4G2K        375      XRAY        1.900    0.20    0.24
2IHS        468      XRAY        2.200    0.22    0.26
4OJ8        879      XRAY        2.100    0.20    0.24
3QKB        555      XRAY        2.730    0.20    0.24
1WC3        438      XRAY        1.900    0.20    0.24
3MGN        384      XRAY        1.400    0.26    0.29
3BNI        458      XRAY        2.300    0.20    0.25
2M1H        118      NMR            NA    1.00    1.00
1K8I        382      XRAY        3.100    0.20    0.26
3K2O        672      XRAY        1.750    0.19    0.23
1M8P       1719      XRAY        2.600    0.22    0.27
5T5L        494      XRAY        1.170    0.11    0.13
1FW8        416      XRAY        2.300    0.21    0.32
3BQW        351      XRAY        2.200    0.18    0.23
1PB1        416      XRAY        1.700    0.18    0.21
5V6D       2384      XRAY        1.850    0.15    0.19
2X5Q        396      XRAY        2.050    0.19    0.23
3K0Z        318      XRAY        1.910    0.17    0.22
2CLB       1504      XRAY        2.400    0.20    0.22
2HDI        752      XRAY        2.500    0.19    0.25
2FKB        540      XRAY        2.000    0.20    0.23
3PLZ        542      XRAY        1.750    0.19    0.21
3R1I        552      XRAY        1.950    0.17    0.20
5MRV        763      XRAY        1.850    0.19    0.21
3P5M       1530      XRAY        2.050    0.18    0.23
2GSB        119      NMR            NA    1.00    1.00
1TE7        103      NMR            NA    1.00    1.00
2AKL        138      NMR            NA    1.00    1.00
2H6S        340      XRAY        2.200    0.26    0.26
1MW7        240      XRAY        2.000    0.21    0.28
3IQL        142      XRAY        1.400    0.13    0.15
3S4K        288      XRAY        1.700    0.17    0.20
3QAP        239      XRAY        1.900    0.15    0.17
4RMH        311      XRAY        1.420    0.18    0.19
3D1N       1208      XRAY        2.510    0.21    0.27
4KT6        840      XRAY        1.710    0.20    0.23
1NB2        150      XRAY        2.200    0.23    0.25
4TO8        584      XRAY        2.100    0.18    0.23
1R44       1212      XRAY        2.250    0.26    0.30
2QNW         82      XRAY        1.900    0.17    0.23
1K62        928      XRAY        2.650    0.19    0.23
1NXI        132      NMR            NA    1.00    1.00
3ERM        455      XRAY        2.450    0.22    0.27
2ID5       1908      XRAY        2.700    0.22    0.26
2O0M        345      XRAY        1.600    0.17    0.20
3ZXK       1084      XRAY        1.440    0.17    0.21
4QTJ        274      XRAY        2.100    0.21    0.25
1ZV1        130      XRAY        1.600    0.21    0.26
5HWN       1244      XRAY        1.500    0.15    0.17
1LED        243      XRAY        2.000    0.18    1.00
1JS8        788      XRAY        2.300    0.20    0.26
5Y7O       2260      XRAY        3.100    0.23    0.28
2KPZ         61      NMR            NA    1.00    1.00
5E1W        180      XRAY        1.390    0.14    0.17
5L7Z        333      XRAY        2.370    0.20    0.22
2K2C        137      NMR            NA    1.00    1.00
3KZ5        156      XRAY        1.580    0.20    0.23
1K5C        335      XRAY        0.960    0.11    0.14
2EBP         73      NMR            NA    1.00    1.00
1TVC        250      NMR            NA    1.00    1.00
5LOX       8228      XRAY        2.900    0.20    0.22
4QEN        533      XRAY        2.000    0.18    0.21
3LJW        240      XRAY        1.500    0.17    0.20
4N73        199      XRAY        1.870    0.22    0.25
4DGF        270      XRAY        1.600    0.21    0.24
5IZ5       1628      XRAY        2.200    0.22    0.24
3NWN        359      XRAY        2.000    0.23    0.28
5K1S       1448      XRAY        2.550    0.24    0.27
4OUM        140      XRAY        1.490    0.19    0.22
2GNO        305      XRAY        2.000    0.22    0.28
1RKI        204      XRAY        1.600    0.19    0.23
4IYK        225      XRAY        2.000    0.17    0.21
2V73        382      XRAY        2.200    0.23    0.31
2XG5        391      XRAY        2.000    0.19    0.21
3H35        555      XRAY        2.150    0.18    0.21
2LYH         98      NMR            NA    1.00    1.00
2YRH         44      NMR            NA    1.00    1.00
1DOQ         69      NMR            NA    1.00    1.00
4E98        414      XRAY        2.000    0.20    0.25
5C6O        464      XRAY        3.000    0.27    0.29
2L3U         98      NMR            NA    1.00    1.00
1HG7         66      XRAY        1.150    0.12    0.17
2E7M        113      NMR            NA    1.00    1.00
1BAZ        212      XRAY        1.900    0.21    0.27
3L0F        334      XRAY        1.350    0.14    0.17
5DVH        193      XRAY        1.800    0.20    0.22
2QJW        704      XRAY        1.350    0.18    0.22
4NKB        460      XRAY        2.300    0.25    0.28
2EBE        212      XRAY        1.800    0.23    0.25
2B06        155      XRAY        1.400    0.19    0.22
2YJ7        212      XRAY        1.650    0.18    0.22
4QPV        592      XRAY        1.800    0.18    0.21
4XGW       1360      XRAY        1.750    0.17    0.20
3TQH        321      XRAY        2.440    0.20    0.25
4RGY        542      XRAY        1.400    0.18    0.18
1DZ3        130      XRAY        1.650    0.23    0.27
3J63       1365      EM             NA    1.00    1.00
1M9O         77      NMR            NA    1.00    1.00
3AAM        270      XRAY        1.580    0.20    0.22
3GOH        315      XRAY        1.550    0.17    0.20
3SZY        427      XRAY        1.350    0.20    0.21
3GO6        620      XRAY        1.980    0.17    0.20
4PY9        343      XRAY        2.250    0.23    0.26
2JM4         43      NMR            NA    1.00    1.00
2POR        301      XRAY        1.800    0.19    1.00
3AY3       1068      XRAY        2.100    0.22    0.29
4CO9        844      XRAY        1.950    0.17    0.21
4IT5        696      XRAY        2.150    0.22    0.26
4M51        427      XRAY        1.080    0.12    0.14
4BG2        642      XRAY        2.130    0.19    0.22
4QR8        886      XRAY        2.000    0.17    0.21
3TS3        832      XRAY        1.490    0.19    0.20
4HPG       1264      XRAY        2.540    0.20    0.24
4IJA        794      XRAY        2.100    0.19    0.23
3SAO        320      XRAY        1.800    0.20    0.23
1WWK        614      XRAY        1.900    0.22    0.25
3POJ        230      XRAY        1.450    0.13    0.15
2H0E        242      XRAY        2.200    0.22    0.26
4MLP       2048      XRAY        1.940    0.18    0.22
3MCF        272      XRAY        2.000    0.17    0.22
2CJW        384      XRAY        2.100    0.21    0.24
2JOO         66      NMR            NA    1.00    1.00
4AJT        427      XRAY        2.500    0.23    0.27
1FL2        310      XRAY        1.900    0.20    0.22
1G6X         58      XRAY        0.860    0.11    0.14
3UIF        348      XRAY        2.600    0.20    0.28
3JQQ       1896      XRAY        2.200    0.26    0.31
6AP5        115      NMR            NA    1.00    1.00
4A60        154      XRAY        1.530    0.17    0.18
3DDH        468      XRAY        2.000    0.18    0.22
5OKA       1940      XRAY        1.250    0.13    0.15
4XQK       3156      XRAY        2.700    0.22    0.26
4EUO        320      XRAY        1.280    0.17    0.18
3TQV        574      XRAY        2.620    0.22    0.28
5PHL        364      XRAY        1.140    0.15    0.18
5IZA        363      XRAY        1.500    0.12    0.16
4ART        558      XRAY        2.150    0.20    0.23
4C6R        684      XRAY        2.050    0.19    0.23
1WI1        126      NMR            NA    1.00    1.00
1P7T       1462      XRAY        1.950    0.20    0.29
1AJ8        742      XRAY        1.900    0.19    0.23
4Z5W       1294      XRAY        2.200    0.21    0.26
1LMJ         86      NMR            NA    1.00    1.00
2KCT         94      NMR            NA    1.00    1.00
3PKA        285      XRAY        1.250    0.17    0.19
4W68        266      XRAY        2.000    0.20    0.24
4G6Q        364      XRAY        2.080    0.19    0.24
1SN4         64      XRAY        1.300    0.17    0.19
5LKQ        396      XRAY        2.500    0.19    0.24
2YNX        212      XRAY        1.750    0.16    0.22
5B82        191      XRAY        2.000    0.18    0.23
3UFE        222      XRAY        1.500    0.16    0.20
2P3X        339      XRAY        2.200    0.21    0.25
3GLD        885      XRAY        2.030    0.24    0.27
3WLI        609      XRAY        1.450    0.15    0.16
4BSX        624      XRAY        2.230    0.19    0.24
4O8U       1374      XRAY        2.340    0.20    0.24
2BL0        350      XRAY        1.750    0.22    0.25
4IM8        209      XRAY        3.500    0.26    0.34
4WZN        434      XRAY        2.700    0.18    0.21
1QQP        736      XRAY        1.900    0.16    1.00
4NAX        498      XRAY        1.300    0.10    0.13
2WB9        422      XRAY        1.590    0.18    0.22
2R7A       1024      XRAY        2.050    0.21    0.26
2FXQ        264      XRAY        1.850    0.19    0.25
4JOI        576      XRAY        2.050    0.21    0.25
4RJ9        165      XRAY        1.630    0.18    0.20
4BF7        352      XRAY        2.000    0.16    0.19
2I3O       2064      XRAY        2.030    0.18    0.21
1V7W        807      XRAY        1.600    0.16    0.18
2K4B         99      NMR            NA    1.00    1.00
4JCT       1463      XRAY        2.600    0.21    0.25
2CY9        280      XRAY        2.720    0.19    0.26
5LP9        162      XRAY        0.890    0.11    0.13
3S2U        365      XRAY        2.230    0.21    0.28
5M2A        706      XRAY        1.800    0.17    0.21
5UJE        242      XRAY        2.500    0.25    0.27
3OQ3        495      XRAY        2.100    0.20    0.23
2CB1        412      XRAY        2.000    0.19    0.23
2Q04       1266      XRAY        2.330    0.23    0.26
3H9D        238      XRAY        2.300    0.24    0.31
3T30       1100      XRAY        1.900    0.19    0.24
2YZK        712      XRAY        1.800    0.23    0.24
1KFW        435      XRAY        1.740    0.18    0.19
3H4T        404      XRAY        1.150    0.17    0.18
2WUJ        114      XRAY        1.400    0.19    0.22
6EZW        128      XRAY        1.600    0.18    0.21
2LKN        165      NMR            NA    1.00    1.00
2V2K        210      XRAY        1.600    0.17    0.20
3NG9       7360      XRAY        2.500    0.23    0.25
1GWU        309      XRAY        1.310    0.17    0.19
2EEB        106      NMR            NA    1.00    1.00
1JMC        246      XRAY        2.400    0.21    0.33
2VU1       1568      XRAY        1.510    0.22    0.25
5XEX       3354      XRAY        2.200    0.22    0.25
1NR0        611      XRAY        1.700    0.20    0.23
6AYU        694      XRAY        2.200    0.21    0.25
4FLE        202      XRAY        2.100    0.19    0.25
3OC8        137      XRAY        2.100    0.17    0.24
4QAV        830      XRAY        2.100    0.17    0.20
1WCO         41      NMR            NA    1.00    1.00
1O1Y        239      XRAY        1.700    0.15    0.17
2KWB        189      NMR            NA    1.00    1.00
5JOQ        290      XRAY        1.990    0.15    0.17
3G9W        550      XRAY        2.170    0.21    0.25
5MJA        610      XRAY        2.140    0.20    0.24
2PCN        161      XRAY        1.900    0.18    0.20
5XRG        145      XRAY        1.550    0.17    0.20
4CN0        194      XRAY        1.750    0.18    0.21
3VK5        572      XRAY        1.390    0.17    0.19
2GZK        159      NMR            NA    1.00    1.00
5JIE        330      XRAY        2.140    0.21    0.23
5OLP        904      XRAY        2.000    0.18    0.21
2JOD        139      NMR            NA    1.00    1.00
4Z3U        878      XRAY        2.710    0.22    0.27
4H2H       3008      XRAY        1.700    0.16    0.19
2IP6        112      XRAY        1.350    0.21    0.23
2AMH        207      XRAY        2.000    0.20    0.23
6B3Y        518      XRAY        1.850    0.20    0.24
2LVF        114      NMR            NA    1.00    1.00
3IZZ        245      EM             NA    1.00    1.00
4NPD         58      XRAY        0.900    0.11    0.13
5A0L        420      XRAY        1.350    0.13    0.15
2DLK         79      NMR            NA    1.00    1.00
1X3L        440      XRAY        2.100    0.20    0.23
1N7Z       1336      XRAY        2.000    0.21    0.24
5NEC       1482      XRAY        2.300    0.22    0.25
1G5B        663      XRAY        2.150    0.20    0.23
4UXD       1188      XRAY        2.500    0.18    0.26
4QSG        253      XRAY        2.700    0.23    0.27
3GUV        167      XRAY        2.200    0.23    0.29
5VR2        200      XRAY        1.920    0.19    0.24
1WIX        164      NMR            NA    1.00    1.00
3HTY       1504      XRAY        1.950    0.17    0.21
1VKR        125      NMR            NA    1.00    1.00
1X1O        858      XRAY        1.900    0.22    0.25
1OC2        696      XRAY        1.500    0.17    0.20
3QYA        582      XRAY        2.130    0.17    0.21
4HYQ        236      XRAY        1.750    0.19    0.22
2EOP         46      NMR            NA    1.00    1.00
2HQT       2480      XRAY        1.900    0.21    0.26
2RNJ         91      NMR            NA    1.00    1.00
1FX4        231      XRAY        1.900    0.20    0.23
5CGM       1396      XRAY        1.950    0.18    0.20
4ORN        482      XRAY        1.710    0.16    0.18
1XWH         66      NMR            NA    1.00    1.00
1XGS        590      XRAY        1.750    0.19    0.23
1KT1        457      XRAY        2.800    0.26    0.31
3WD8       1620      XRAY        2.460    0.20    0.24
5UVR         98      XRAY        1.700    0.23    0.27
1LUZ        176      XRAY        1.800    0.23    0.26
2QLW        288      XRAY        1.600    0.15    0.18
3TTV       3012      XRAY        1.450    0.15    0.17
3QVE        417      XRAY        2.040    0.16    0.19
5J6Q        595      XRAY        2.100    0.23    0.26
5KRB        168      XRAY        2.100    0.22    0.27
2W7N        202      XRAY        1.850    0.17    0.20
3RCC       2880      XRAY        3.100    0.23    0.30
3ODH        776      XRAY        2.300    0.16    0.23
5Y2W        234      XRAY        2.200    0.20    0.26
4R16        836      XRAY        1.550    0.22    0.25
5VPQ        578      XRAY        1.400    0.14    0.16
5KJS        433      XRAY        2.200    0.18    0.24
2UWF        356      XRAY        2.100    0.19    0.24
5XN9        276      XRAY        1.450    0.15    0.17
4GIE        290      XRAY        1.250    0.12    0.14
1Y7J         53      NMR            NA    1.00    1.00
3BVX       1045      XRAY        1.100    0.15    0.19
5MYJ       5778      EM          5.600    1.00    1.00
3QUW        153      XRAY        1.750    0.18    0.22
6ET9       3484      XRAY        2.750    0.19    0.23
4B28        470      XRAY        2.150    0.21    0.25
5VT9        378      XRAY        1.850    0.19    0.23
3LYE        307      XRAY        1.300    0.13    0.17
1E0Z        128      NMR            NA    1.00    1.00
1DYP        271      XRAY        1.540    0.18    0.19
3PF0        364      XRAY        2.150    0.18    0.22
2WYL       2160      XRAY        2.590    0.20    0.25
3BB6        508      XRAY        2.300    0.22    0.26
4J8P        159      XRAY        1.500    0.17    0.19
4WBD        541      XRAY        1.770    0.17    0.20
3KZW       6180      XRAY        2.700    0.22    0.24
5EI9        288      XRAY        1.920    0.21    0.24
4YCA        588      XRAY        1.810    0.17    0.21
2CU2        337      XRAY        2.200    0.22    0.25
3UK2        566      XRAY        2.250    0.18    0.23
5LDQ        708      XRAY        1.700    0.18    0.21
2PVX        432      XRAY        1.040    0.14    0.18
1RJ2       1412      XRAY        3.000    0.24    0.30
3EBY        163      XRAY        1.750    0.17    0.20
4YCS        768      XRAY        1.980    0.18    0.23
5ELH        290      XRAY        1.800    0.18    0.21
4F27        376      XRAY        1.920    0.19    0.23
5FIA        804      XRAY        1.750    0.16    0.19
3EY8        266      XRAY        1.600    0.16    0.19
1XN7         78      NMR            NA    1.00    1.00
3NVX        766      XRAY        2.000    0.18    0.23
1MZH        450      XRAY        2.000    0.22    0.28
1M0K        262      XRAY        1.430    0.13    0.18
2CCQ         99      XRAY        1.600    0.19    0.21
1FIZ        286      XRAY        2.900    0.21    0.27
2HNL        450      XRAY        2.000    0.18    0.23
5H5T       1020      XRAY        2.500    0.23    0.28
5U5C        180      XRAY        2.100    0.27    0.28
3UHF        548      XRAY        1.830    0.16    0.19
3E8T        220      XRAY        1.300    0.14    0.18
2AAM       1854      XRAY        2.200    0.22    0.24
3NXL       1900      XRAY        1.890    0.19    0.22
5B3K        150      XRAY        1.700    0.19    0.22
4ZN8        204      XRAY        3.000    0.25    0.31
2CTO         93      NMR            NA    1.00    1.00
2J3H        690      XRAY        2.500    0.20    1.00
4JR6        448      XRAY        1.900    0.17    0.21
4YZN        287      XRAY        1.550    0.19    0.22
4GA2        150      XRAY        0.950    0.18    0.20
3S2E       2720      XRAY        1.760    0.17    0.19
1UJL         42      NMR            NA    1.00    1.00
4OHJ        458      XRAY        1.280    0.14    0.18
2LWJ        167      NMR            NA    1.00    1.00
5IJ6        355      XRAY        2.000    0.18    0.21
4X83       1576      XRAY        1.900    0.19    0.23
3AST        652      XRAY        1.400    0.20    0.21
3UBR        878      XRAY        2.590    0.20    0.28
4O32        414      XRAY        2.200    0.21    0.25
3HRS        428      XRAY        2.700    0.23    0.27
3HLK        892      XRAY        2.100    0.20    0.24
3ECM        338      XRAY        1.900    0.24    0.27
5EUI        287      XRAY        1.450    0.20    0.21
5H9N        156      XRAY        1.280    0.16    0.19
1QRE        247      XRAY        1.460    0.19    0.21
2Z83        459      XRAY        1.800    0.20    0.25
1X5Z        115      NMR            NA    1.00    1.00
4HWF        176      XRAY        2.000    0.22    0.24
5BY1        168      XRAY        1.750    0.17    0.21
4P3H        386      XRAY        1.450    0.17    0.20
4ZWQ       1099      XRAY        2.350    0.22    0.25
4R75        321      XRAY        1.280    0.17    0.19
3T3W       1674      XRAY        1.800    0.14    0.17
3BL8       2320      XRAY        3.300    0.22    0.26
2PYX       1052      XRAY        1.500    0.15    0.18
2JIG        448      XRAY        1.850    0.19    0.24
6BYD        203      XRAY        2.190    0.19    0.25
3SDS       1059      XRAY        2.800    0.20    0.24
2LYX         87      NMR            NA    1.00    1.00
1XM9        457      XRAY        2.800    0.26    0.32
2DB6         74      NMR            NA    1.00    1.00
3TSA        782      XRAY        1.700    0.18    0.23
2O03        131      XRAY        2.700    0.23    0.24
4IR8        694      XRAY        1.850    0.16    0.18
3I18        100      XRAY        1.700    0.20    0.23
1O6B        169      XRAY        2.200    0.23    0.28
5C5T        456      XRAY        1.600    0.18    0.21
2A7T        128      XRAY        2.200    0.21    0.23
1T6A        126      XRAY        2.050    0.20    0.23
1UJD        117      NMR            NA    1.00    1.00
2EQS        103      NMR            NA    1.00    1.00
6BE6       1796      XRAY        2.800    0.24    0.28
2YX0        342      XRAY        2.210    0.19    0.24
5TPM        636      XRAY        2.800    0.22    0.26
1XWA        444      XRAY        2.200    0.23    0.29
1ESX         96      NMR            NA    1.00    1.00
1POC        134      XRAY        2.000    0.19    1.00
2MXY        105      NMR            NA    1.00    1.00
4L8K       1280      XRAY        2.260    0.16    0.21
3NT3        980      XRAY        1.500    0.17    0.20
2PSB        320      XRAY        2.100    0.22    0.27
5H5M        762      XRAY        2.400    0.20    0.25
2XGG        356      XRAY        2.050    0.21    0.28
5XSW        972      XRAY        1.950    0.17    0.20
3CXM        268      XRAY        1.500    0.14    0.16
2NAR        102      NMR            NA    1.00    1.00
4YNM        452      XRAY        2.190    0.24    0.28
2VSH        472      XRAY        2.000    0.20    0.25
5GKK        340      XRAY        2.000    0.21    0.25
4L1H        107      XRAY        1.680    0.21    0.26
1VE5       1244      XRAY        2.150    0.20    0.24
1TUA        191      XRAY        1.500    0.21    0.23
4IQL        666      XRAY        1.940    0.16    0.21
4UC8        466      XRAY        2.000    0.18    0.21
2AGM        167      NMR            NA    1.00    1.00
5V8C        293      XRAY        2.510    0.22    0.27
2MEZ        106      NMR            NA    1.00    1.00
4AF0       1112      XRAY        2.200    0.17    0.21
1DQU        538      XRAY        2.800    0.28    0.38
5I21        246      XRAY        1.550    0.19    0.21
5Y10        321      XRAY        2.600    0.22    0.28
1GTT       1716      XRAY        1.700    0.22    0.25
4OPC        453      XRAY        1.400    0.15    0.18
4PQI        241      XRAY        1.950    0.18    0.22
2LPD         95      NMR            NA    1.00    1.00
2MRP         94      NMR            NA    1.00    1.00
1X13        802      XRAY        1.900    0.18    0.22
2WC7        488      XRAY        2.370    0.21    0.27
3LHH        172      XRAY        2.100    0.20    0.27
3IAG        422      XRAY        2.000    0.20    0.24
2GMF        254      XRAY        2.400    0.23    1.00
2PTG        638      XRAY        2.600    0.23    0.27
2RBG        252      XRAY        1.750    0.17    0.20
2PPN        107      XRAY        0.920    0.21    0.20
5U1T       1713      XRAY        2.600    0.22    0.26
1FJR        390      XRAY        2.300    0.21    0.23
3DSM        328      XRAY        1.900    0.17    0.20
5GP4       1404      XRAY        2.160    0.19    0.23
5UCM       1158      XRAY        2.600    0.17    0.23
1SW6        654      XRAY        2.100    0.22    0.25
4WWM        182      XRAY        2.200    0.20    0.23
3OKS       1804      XRAY        1.800    0.13    0.16
2MHE        148      NMR            NA    1.00    1.00
2GU1        361      XRAY        1.900    0.23    0.26
3TLK        978      XRAY        1.850    0.18    0.22
3KHK       1088      XRAY        2.550    0.21    0.24
2K4Y         86      NMR            NA    1.00    1.00
3JRT        192      XRAY        2.300    0.19    0.23
4NV4        352      XRAY        1.800    0.17    0.20
5NWG        480      XRAY        1.400    0.14    0.17
3I7T        149      XRAY        1.930    0.21    0.25
4EI7        778      XRAY        1.900    0.18    0.24
5V3G        522      XRAY        2.420    0.18    0.23
1QNT        176      XRAY        1.900    0.20    0.22
3TFZ       1032      XRAY        2.390    0.20    0.26
1UWD        103      NMR            NA    1.00    1.00
4DEV       3264      XRAY        2.000    0.19    0.22
1N0Z         45      NMR            NA    1.00    1.00
2PFZ        301      XRAY        1.800    0.19    0.24
5VAZ        778      XRAY        2.400    0.19    0.21
2XRW        385      XRAY        1.330    0.17    0.19
5MU3        842      XRAY        2.100    0.22    0.25
2QUD        250      XRAY        1.600    0.16    0.20
5NWS        435      XRAY        2.230    0.18    0.22
6FGK        840      XRAY        3.200    0.26    0.32
2ABW        454      XRAY        1.620    0.15    0.19
3BN0        112      XRAY        2.000    0.24    0.29
4YK2        294      XRAY        2.050    0.17    0.21
4NS5        227      XRAY        1.900    0.21    0.25
2M46        142      NMR            NA    1.00    1.00
1VC1        220      XRAY        2.000    0.20    0.21
3X39        164      XRAY        1.500    0.14    0.19
4MPS        620      XRAY        2.400    0.20    0.26
1LFK        398      XRAY        1.700    0.20    0.23
1Z3E        205      XRAY        1.500    0.20    0.22
3RRP        942      XRAY        2.300    0.16    0.21
3KT7        633      XRAY        1.770    0.18    0.20
3WZ4       1152      XRAY        2.200    0.19    0.23
6B9X        683      XRAY        1.420    0.21    0.24
4WD3        826      XRAY        2.800    0.20    0.26
5HOC        100      XRAY        1.360    0.23    0.25
2BKM        256      XRAY        1.500    0.17    0.19
3T2L        308      XRAY        2.330    0.18    0.22
5VMB        425      XRAY        2.500    0.19    0.23
4GHB        544      XRAY        2.320    0.17    0.20
2RP5        272      NMR            NA    1.00    1.00
4JLE        336      XRAY        2.350    0.21    0.26
1TKJ        284      XRAY        1.150    0.12    0.15
1VFL        356      XRAY        1.800    0.25    0.27
3A1S        516      XRAY        1.500    0.17    0.22
3F9I        498      XRAY        2.250    0.22    0.27
2QJH       5460      XRAY        2.600    0.20    0.24
3RO0        892      XRAY        1.500    0.18    0.20
4RNA        324      XRAY        1.790    0.19    0.24
2E7C        118      NMR            NA    1.00    1.00
4LMZ        180      XRAY        2.780    0.25    0.29
4TWG        966      XRAY        1.850    0.18    0.21
3SEI        298      XRAY        2.400    0.20    0.24
4LSO        179      XRAY        1.700    0.18    0.21
2W0N        118      NMR            NA    1.00    1.00
3PO8        100      XRAY        1.500    0.19    0.24
5TKY       1242      XRAY        2.600    0.23    0.26
1W5Q        674      XRAY        1.400    0.15    0.17
1AK6        174      NMR            NA    1.00    1.00
3HDG        548      XRAY        2.270    0.22    0.27
1JIX        351      XRAY        1.650    0.20    0.21
5F33        305      XRAY        1.450    0.14    0.19
3A0J        146      XRAY        1.650    0.17    0.17
5X30       1592      XRAY        1.700    0.17    0.20
3W25        336      XRAY        1.320    0.16    0.18
2XNQ         97      XRAY        1.300    0.18    0.19
2YYO        171      XRAY        2.000    0.22    0.26
2HUJ        140      XRAY        1.740    0.17    0.21
5H4S        284      XRAY        1.800    0.16    0.20
1J3M        258      XRAY        2.000    0.20    0.26
2KNI         41      NMR            NA    1.00    1.00
2LM2        137      NMR            NA    1.00    1.00
3L2D       1560      XRAY        2.400    0.20    0.27
3DXS         74      XRAY        1.700    0.14    0.16
2C9L        126      XRAY        2.250    0.23    0.26
4TX2        481      XRAY        2.900    0.20    0.25
4HWU        190      XRAY        2.900    0.23    0.25
4AT0        510      XRAY        1.600    0.16    0.17
4RVP        948      XRAY        2.600    0.23    0.29
1MHX         65      XRAY        1.800    0.27    0.23
3DCZ        207      XRAY        1.650    0.18    0.20
4N9J        456      XRAY        2.600    0.20    0.25
1EXK         79      NMR            NA    1.00    1.00
3HBL       4600      XRAY        2.710    0.23    0.28
3HVM        330      XRAY        2.100    0.20    0.26
1W94        312      XRAY        2.000    0.20    0.24
2L7Y         98      NMR            NA    1.00    1.00
5AIP        292      XRAY        2.300    0.21    0.26
3MCQ        319      XRAY        1.910    0.20    0.23
4QN3        780      XRAY        2.090    0.18    0.21
1X6O        174      XRAY        1.600    0.18    0.21
2DN8        100      NMR            NA    1.00    1.00
1ZK4        251      XRAY        1.000    0.16    0.18
3D3O        356      XRAY        2.460    0.20    0.27
1OHP        500      XRAY        1.530    0.20    0.23
3LIB       2900      XRAY        2.990    0.20    0.27
3K59        786      XRAY        1.920    0.20    0.20
2O6W        150      XRAY        2.400    0.25    0.26
3ZG9        584      XRAY        1.800    0.18    0.21
4Q2C        949      XRAY        2.500    0.19    0.23
1FBT        380      XRAY        2.000    0.22    0.28
2KKP        117      NMR            NA    1.00    1.00
3R9T        801      XRAY        1.750    0.18    0.20
4XI8       1332      XRAY        2.950    0.24    0.28
3SO4       1660      XRAY        3.180    0.23    0.28
3BB8        874      XRAY        2.350    0.22    0.25
1FOV         82      NMR            NA    1.00    1.00
4PAB       1738      XRAY        1.850    0.21    0.23
5BRL        420      XRAY        2.000    0.19    0.23
3DA1        561      XRAY        2.700    0.22    0.28
3UZU        279      XRAY        1.750    0.18    0.22
3CEX        344      XRAY        2.000    0.16    0.20
3O8S        206      XRAY        2.270    0.19    0.22
2E2O        299      XRAY        1.650    0.19    0.22
6C6B       1266      XRAY        2.000    0.23    0.27
2D16        648      XRAY        1.650    0.18    0.20
5LTJ        714      XRAY        1.780    0.18    0.20
2JJD       3594      XRAY        3.200    0.22    0.26
5FXU        734      XRAY        2.280    0.19    0.22
5EJ8       4448      XRAY        1.340    0.13    0.16
5VK3       1542      XRAY        2.110    0.17    0.21
6AX8        519      XRAY        2.600    0.24    0.25
3R9B       1254      XRAY        1.890    0.18    0.20
2BGI        272      XRAY        1.680    0.22    0.23
1GY7        500      XRAY        1.600    0.20    0.22
4E0N         56      XRAY        1.650    0.21    0.26
2DL8         72      NMR            NA    1.00    1.00
1RTQ        299      XRAY        0.950    0.14    0.15
2TOH        343      XRAY        2.300    0.21    0.28
3GK6        170      XRAY        1.800    0.18    0.23
1FYX        149      XRAY        2.800    0.26    0.28
3UJH       1134      XRAY        2.100    0.17    0.22
1U04        771      XRAY        2.250    0.23    0.26
4RAP       4872      XRAY        2.880    0.27    0.24
3TZ6        344      XRAY        1.950    0.19    0.21
3UG7       1396      XRAY        2.900    0.27    0.29
5JCV        183      XRAY        2.230    0.21    0.25
4WIA        699      XRAY        2.200    0.21    0.23
2YSL         73      NMR            NA    1.00    1.00
1JVN       1110      XRAY        2.100    0.22    0.24
1WFL         74      NMR            NA    1.00    1.00
2KON         82      NMR            NA    1.00    1.00
2B8N        858      XRAY        2.530    0.18    0.25
3GEU        756      XRAY        1.900    0.18    0.23
4S36         90      XRAY        1.460    0.15    0.19
2YPS        536      XRAY        2.600    0.21    0.26
5K81       1176      XRAY        2.010    0.19    0.22
3EB5         74      XRAY        2.000    0.22    0.28
3NHV        720      XRAY        2.500    0.20    0.25
3CJE        167      XRAY        1.700    0.14    0.16
2YV9        582      XRAY        1.600    0.19    0.23
4CAH        112      XRAY        1.900    0.18    0.19
2ZJ8        720      XRAY        2.000    0.22    0.26
2KJY         60      NMR            NA    1.00    1.00
4UZM        120      NMR            NA    1.00    1.00
3DSF        441      XRAY        2.800    0.24    0.30
4OFQ        694      XRAY        1.800    0.18    0.23
5UAO       2164      XRAY        1.880    0.16    0.20
2F60         64      XRAY        1.550    0.21    0.22
4FQG        380      XRAY        2.000    0.19    0.24
2J4T        288      XRAY        2.020    0.23    0.29
5MJ7        698      XRAY        1.650    0.14    0.15
5WLH       1440      XRAY        1.800    0.19    0.22
5CWM        239      XRAY        2.900    0.22    0.25
1J3X         77      NMR            NA    1.00    1.00
2PQ8        278      XRAY        1.450    0.21    0.23
3JQH        167      XRAY        2.200    0.20    0.22
2D9X        120      NMR            NA    1.00    1.00
3KGW        786      XRAY        1.650    0.17    0.20
2GF3        778      XRAY        1.300    0.17    0.20
4F8L        145      XRAY        1.500    0.14    0.18
2COS         54      NMR            NA    1.00    1.00
2Q3X        342      XRAY        1.730    0.18    0.21
5UBJ        328      XRAY        1.700    0.15    0.18
4FX0        296      XRAY        2.700    0.23    0.28
5AJT       1096      XRAY        2.430    0.22    0.24
2E3H         90      XRAY        1.450    0.19    0.21
4ADT        594      XRAY        2.420    0.18    0.23
2CRJ         92      NMR            NA    1.00    1.00
4FWW        527      XRAY        1.850    0.19    0.23
3R7W       1276      XRAY        2.770    0.24    0.28
4OV4        414      XRAY        2.000    0.16    0.21
2VGN        772      XRAY        2.500    0.21    0.25
3PQU       1140      XRAY        2.100    0.17    0.22
3BMX       1284      XRAY        1.400    0.13    0.17
2KJG         99      NMR            NA    1.00    1.00
2QL3       2508      XRAY        2.050    0.18    0.24
1NWQ        124      XRAY        2.800    0.22    0.28
2W9J        182      XRAY        2.600    0.24    0.28
1Z0N        288      XRAY        1.490    0.18    0.21
1SPK         72      NMR            NA    1.00    1.00
1QXN        274      NMR            NA    1.00    1.00
2IB8       1580      XRAY        1.850    0.16    0.20
3IOG        227      XRAY        1.410    0.14    0.15
1WU4        396      XRAY        1.350    0.18    0.20
2EKP        239      XRAY        1.150    0.17    0.17
4YAR        443      XRAY        1.750    0.20    0.24
2LSN        165      NMR            NA    1.00    1.00
5CJF        279      XRAY        1.830    0.20    0.22
3H0O        240      XRAY        1.400    0.18    0.20
5NMZ        404      XRAY        1.600    0.23    0.26
2DHY         67      NMR            NA    1.00    1.00
1JE3         97      NMR            NA    1.00    1.00
4TQT       2982      XRAY        2.150    0.14    0.18
2LD3         88      NMR            NA    1.00    1.00
5GHE        428      XRAY        1.900    0.17    0.19
1CQ3        466      XRAY        1.850    0.21    0.24
2OQB        234      XRAY        1.690    0.21    0.26
4NHW        964      XRAY        2.000    0.17    0.23
1LAM        484      XRAY        1.600    0.17    0.20
3D9Y        254      XRAY        1.650    0.18    0.21
1M40        263      XRAY        0.850    0.09    0.11
2MGS        156      NMR            NA    1.00    1.00
4MS4        853      XRAY        1.900    0.19    0.22
2ZCX        231      XRAY        2.220    0.22    0.25
5XFM       2568      XRAY        2.300    0.21    0.25
4NYQ        164      XRAY        1.200    0.15    0.19
2RO1        189      NMR            NA    1.00    1.00
1Y47         92      XRAY        2.700    0.24    0.26
5EUR        408      XRAY        1.700    0.21    0.24
1V2X        194      XRAY        1.500    0.23    0.28
3KK8        284      XRAY        1.720    0.18    0.22
3K40        950      XRAY        1.750    0.20    0.23
3ABA        403      XRAY        1.800    0.19    0.24
4XBX        620      XRAY        1.530    0.15    0.17
4DWL        655      XRAY        2.690    0.20    0.24
5CYA        536      XRAY        2.000    0.20    0.24
1WKA        147      XRAY        1.700    0.19    0.22
3H96        572      XRAY        2.000    0.19    0.26
4JJH        266      XRAY        2.250    0.23    0.29
5D98       4490      XRAY        3.900    0.29    0.33
4V0B        246      XRAY        2.550    0.21    0.25
4B9F        304      XRAY        1.190    0.15    0.16
4TQJ        812      XRAY        2.000    0.19    0.23
2DB1        118      NMR            NA    1.00    1.00
1Z1X         64      XRAY        3.200    0.24    0.27
5IWS        470      XRAY        2.550    0.24    0.28
4L2W        348      XRAY        2.490    0.24    0.28
1L5X        560      XRAY        2.000    0.18    0.22
4DPO        238      XRAY        2.730    0.24    0.28
1CCW       1240      XRAY        1.600    0.14    0.17
5UMS        264      XRAY        1.570    0.20    0.23
1T23         93      NMR            NA    1.00    1.00
4I15        686      XRAY        1.650    0.20    0.22
2IDX        588      XRAY        2.500    0.20    0.25
4OX3        219      XRAY        2.000    0.21    0.25
3KTS       1536      XRAY        2.750    0.22    0.27
3GZR        292      XRAY        1.400    0.14    0.15
1KMX         55      NMR            NA    1.00    1.00
2X3C        343      XRAY        1.990    0.17    0.21
1QKS       1134      XRAY        1.280    0.18    0.20
3M6I        726      XRAY        2.600    0.21    0.27
2EPD         76      NMR            NA    1.00    1.00
5B8I        691      XRAY        1.850    0.15    0.17
1GL9       2108      XRAY        3.200    0.26    0.33
1E1O        504      XRAY        2.120    0.20    0.23
1L7D       1536      XRAY        1.810    0.22    0.26
2RK3        197      XRAY        1.050    0.13    0.15
5KR3        958      XRAY        1.950    0.22    0.26
2RQP         88      NMR            NA    1.00    1.00
1ZLP        636      XRAY        2.700    0.20    0.25
4IWK       1008      XRAY        1.650    0.18    0.20
3NCO        646      XRAY        1.500    0.22    0.26
4A4P        384      XRAY        2.000    0.18    0.22
4FWI        334      XRAY        2.890    0.21    0.27
5PAX        318      XRAY        1.360    0.18    0.19
5ML3        149      XRAY        1.400    0.19    0.20
3VEM        460      XRAY        3.200    0.26    0.29
5CW6        262      XRAY        3.190    0.21    0.24
3RKO       4076      XRAY        3.000    0.23    0.28
1NPM        450      XRAY        2.100    0.19    0.23
5X0M       1596      EM             NA    1.00    1.00
6AMA        781      XRAY        3.090    0.21    0.28
3A8R        358      XRAY        2.400    0.23    0.27
3EU8       1720      XRAY        2.120    0.16    0.21
2RG8        330      XRAY        1.800    0.20    0.25
5TD6        286      XRAY        2.030    0.18    0.23
4CEI       2398      XRAY        2.800    0.20    0.24
3EYT        632      XRAY        1.950    0.17    0.21
2VLC       1140      XRAY        2.950    0.24    0.31
1CJW        166      XRAY        1.800    0.18    0.23
4B15        266      XRAY        1.490    0.15    0.17
5CYO        548      XRAY        2.040    0.19    0.23
4JAK        334      XRAY        2.000    0.19    0.20
2LCY         54      NMR            NA    1.00    1.00
4OGE       1101      XRAY        2.200    0.19    0.23
1X2P         68      NMR            NA    1.00    1.00
1E9R       2622      XRAY        2.400    0.21    0.25
4F3W        540      XRAY        1.800    0.18    0.22
4WNO        287      XRAY        1.560    0.18    0.21
3EA6        219      XRAY        0.920    0.10    0.12
3T7K        528      XRAY        2.030    0.22    0.26
4JER        193      XRAY        1.100    0.14    0.15
4M0N        232      XRAY        1.650    0.18    0.22
3Q7R        242      XRAY        1.600    0.19    0.21
1XFE         83      NMR            NA    1.00    1.00
3WWT        258      XRAY        2.000    0.23    0.27
4YV4        464      XRAY        1.800    0.21    0.24
4C9Y        246      XRAY        2.010    0.20    0.25
6CM4        430      XRAY        2.870    0.23    0.25
2W2J        291      XRAY        1.600    0.20    0.23
1OEW        330      XRAY        0.900    0.12    0.15
1WGD         93      NMR            NA    1.00    1.00
5OI7        176      XRAY        1.670    0.20    0.24
1KOB        774      XRAY        2.300    0.20    0.28
3LNO        648      XRAY        2.100    0.17    0.22
1DFX        125      XRAY        1.900    0.20    0.23
3ORH        944      XRAY        1.860    0.21    0.24
1VQQ       1292      XRAY        1.800    0.24    0.27
3LLZ        147      XRAY        1.550    0.22    0.23
1SVV        718      XRAY        2.100    0.20    0.23
4N5A        557      XRAY        3.200    0.23    0.26
1MP1        111      NMR            NA    1.00    1.00
1WDN        226      XRAY        1.940    0.20    0.30
4MFI        436      XRAY        1.500    0.14    0.16
4GKP        550      XRAY        2.420    0.21    0.26
5CHH        341      XRAY        1.850    0.19    0.23
3CFU        318      XRAY        2.400    0.23    0.25
3PIM        561      XRAY        1.900    0.24    0.26
5WWW         94      XRAY        1.800    0.17    0.21
5HVM       1030      XRAY        2.810    0.18    0.23
3PVC        689      XRAY        2.310    0.17    0.23
6BJA        397      XRAY        1.600    0.15    0.17
5IX5         68      NMR            NA    1.00    1.00
3BAL        612      XRAY        1.950    0.18    0.23
5ACH        235      XRAY        1.280    0.12    0.15
4HFQ        406      XRAY        1.390    0.17    0.20
2NPR         90      NMR            NA    1.00    1.00
1HC8        152      XRAY        2.800    0.22    0.25
2LR3         47      NMR            NA    1.00    1.00
2KCM         74      NMR            NA    1.00    1.00
5XW2        419      XRAY        1.300    0.17    0.18
1WJ3        117      NMR            NA    1.00    1.00
5XDT        308      XRAY        1.300    0.14    0.17
5B2R       1372      XRAY        2.000    0.20    0.23
3FSY       1660      XRAY        1.970    0.16    0.20
1KU5        140      XRAY        2.300    0.22    0.27
4IQB        630      XRAY        1.130    0.12    0.14
2KC6         52      NMR            NA    1.00    1.00
4UX7        484      XRAY        2.550    0.20    0.26
4KQ6       1790      XRAY        2.240    0.20    0.25
3OJ0        144      XRAY        1.650    0.16    0.18
5E7T       1111      XRAY        2.900    0.21    0.24
1EHI        754      XRAY        2.380    0.18    0.26
5V7N       1292      XRAY        1.750    0.14    0.17
2H8U        130      XRAY        2.100    0.22    0.27
1VYX         60      NMR            NA    1.00    1.00
4NN3        357      XRAY        1.400    0.15    0.19
2MYV         98      NMR            NA    1.00    1.00
3D3M        336      XRAY        1.900    0.21    0.26
5TGZ        452      XRAY        2.800    0.21    0.24
2PLW        201      XRAY        1.700    0.20    0.25
4ODJ        414      XRAY        1.600    0.15    0.17
2DMQ         80      NMR            NA    1.00    1.00
5WLJ        112      XRAY        1.600    0.15    0.17
6BJO        250      XRAY        1.750    0.14    0.16
5OJ2       1820      XRAY        3.200    0.22    0.25
5N5E       2970      XRAY        2.030    0.17    0.20
4D70        372      XRAY        1.990    0.18    0.21
3ODU       1004      XRAY        2.500    0.24    0.28
2D4V       1716      XRAY        1.900    0.20    0.20
4I9F        722      XRAY        2.210    0.19    0.24
2MUI        189      NMR            NA    1.00    1.00
3PUC         99      XRAY        0.960    0.12    0.14
5BNF        464      XRAY        2.300    0.21    0.26
2NTV        536      XRAY        2.100    0.22    0.24
4BHY       1512      XRAY        3.250    0.26    0.29
4HZ8        444      XRAY        1.140    0.14    0.16
5YY8        328      XRAY        1.980    0.19    0.23
1G7Y       1518      XRAY        2.500    0.22    0.25
4GNI        818      XRAY        1.800    0.20    0.24
1CBF        285      XRAY        2.400    0.20    0.25
2HE7        283      XRAY        2.000    0.19    0.22
3PL8        623      XRAY        1.350    0.16    0.19
3ID6        500      XRAY        2.600    0.23    0.28
1LWK        164      XRAY        2.100    0.22    1.00
4IRN       3328      XRAY        2.800    0.19    0.22
5K7V        864      XRAY        3.170    0.21    0.22
3QH6        157      XRAY        1.800    0.20    0.23
2OKF        280      XRAY        1.600    0.14    0.15
1Q7H        153      XRAY        2.100    0.17    0.23
2Q7W        396      XRAY        1.400    0.16    0.19
3HR0        526      XRAY        1.900    0.20    0.22
1X4F        112      NMR            NA    1.00    1.00
2LZU         72      NMR            NA    1.00    1.00
2H36        112      XRAY        2.950    0.23    0.29
3HVA        354      XRAY        2.040    0.22    0.25
4MBT        396      XRAY        1.650    0.23    0.26
2KQA        129      NMR            NA    1.00    1.00
2EKI         93      NMR            NA    1.00    1.00
3COK        556      XRAY        2.250    0.21    0.26
2NP3        424      XRAY        2.350    0.23    0.26
1EMN         82      NMR            NA    1.00    1.00
4MIT       1024      XRAY        2.350    0.18    0.22
4FCA        525      XRAY        2.060    0.21    0.25
3HFW        357      XRAY        1.920    0.16    0.18
3GAS       1554      XRAY        1.800    0.19    0.22
2EA7       1302      XRAY        1.800    0.19    0.23
1SY7       1430      XRAY        1.750    0.18    0.21
3HNP       2118      XRAY        2.600    0.24    0.28
4WXG        856      XRAY        2.000    0.17    0.20
4V3Q        988      XRAY        1.800    0.19    0.24
3VLA        413      XRAY        0.950    0.13    0.15
4V2D        326      XRAY        2.500    0.28    0.30
4MOW       1024      XRAY        1.950    0.16    0.20
6EWZ        474      XRAY        2.240    0.20    0.23
3N01        178      XRAY        1.300    0.17    0.21
2HTI        185      XRAY        2.500    0.21    0.26
3AFP        336      XRAY        2.050    0.20    0.23
4R0Z        629      XRAY        2.000    0.20    0.23
1R2J        366      XRAY        2.100    0.25    0.26
2IN3        216      XRAY        1.850    0.19    0.23
1L4X        128      XRAY        2.000    0.24    0.28
1X6A         81      NMR            NA    1.00    1.00
7AHL       2051      XRAY        1.890    0.20    0.26
1ZSQ        528      XRAY        1.820    0.22    0.24
1HSK        326      XRAY        2.300    0.20    0.22
2OBN       1396      XRAY        2.300    0.18    0.21
5Y4F        888      XRAY        1.950    0.19    0.22
4QKO        916      XRAY        1.800    0.17    0.21
2BH8        202      XRAY        1.900    0.20    0.25
2Z1K       1900      XRAY        2.300    0.18    0.24
1SOV        656      XRAY        1.900    0.17    0.20
1X58         62      NMR            NA    1.00    1.00
3TTM        692      XRAY        2.000    0.21    0.26
5HRJ        109      XRAY        1.800    0.21    0.25
5FRD        520      XRAY        1.400    0.16    0.17
1S24         87      NMR            NA    1.00    1.00
1OAH       1038      XRAY        2.300    0.19    0.22
1VYI        112      XRAY        1.500    0.17    0.20
1HA8         51      NMR            NA    1.00    1.00
2NBH        107      NMR            NA    1.00    1.00
3AWK        402      XRAY        2.000    0.21    0.23
3FGN       1004      XRAY        1.850    0.22    0.25
4ZQU        309      XRAY        2.090    0.21    0.26
3S84        546      XRAY        2.400    0.20    0.23
5BR9       1170      XRAY        2.350    0.16    0.21
5X7Q       2526      XRAY        1.950    0.18    0.20
2M7G         61      NMR            NA    1.00    1.00
1VMD        356      XRAY        2.060    0.17    0.22
2AHN        222      XRAY        1.300    0.12    0.15
1K9U        156      XRAY        1.750    0.19    0.22
4ESU        210      XRAY        1.590    0.20    0.23
5J62        462      XRAY        2.150    0.17    0.22
4WWF        236      XRAY        1.100    0.12    0.14
5K4P        342      XRAY        1.320    0.15    0.18
4Z8E        210      XRAY        2.090    0.23    0.24
1CF7        171      XRAY        2.600    0.22    1.00
3N72        328      XRAY        1.770    0.19    0.25
5DLO        133      XRAY        1.400    0.13    0.16
6EM8       8180      EM          8.400    1.00    1.00
2ZXE       1407      XRAY        2.400    0.25    0.27
3RGK        153      XRAY        1.650    0.18    0.20
2YF0        512      XRAY        2.650    0.26    0.29
3AW8        738      XRAY        2.600    0.21    0.26
3S6S        412      XRAY        2.400    0.20    0.24
4G4X        114      XRAY        1.500    0.20    0.21
5FIN        172      XRAY        2.340    0.23    0.27
4E79       1071      XRAY        2.660    0.24    0.30
1RYP       6386      XRAY        1.900    0.29    0.33
3ZJ2         71      NMR            NA    1.00    1.00
1BUO        121      XRAY        1.900    0.21    0.25
4IW9        693      XRAY        1.760    0.16    0.20
3LYD        322      XRAY        1.450    0.17    0.19
1QMJ        264      XRAY        2.150    0.18    0.25
2K5E         73      NMR            NA    1.00    1.00
1RH8        142      NMR            NA    1.00    1.00
3PIB        952      XRAY        1.150    0.15    0.18
3P1V        814      XRAY        1.930    0.17    0.21
5O37        273      XRAY        1.370    0.14    0.18
1IHK        174      XRAY        2.200    0.20    0.23
4WTX         99      XRAY        1.500    0.20    0.22
5JOZ       1030      XRAY        2.280    0.20    0.25
5MUN        428      XRAY        1.800    0.20    0.24
5VYR        522      XRAY        1.700    0.19    0.23
4CC0        624      XRAY        2.320    0.22    0.25
1QLW        656      XRAY        1.090    0.14    0.16
1RLW        126      XRAY        2.400    0.23    0.27
4MI8        338      XRAY        2.100    0.16    0.22
1YRB        524      XRAY        1.750    0.20    0.25
5DO7       2702      XRAY        3.930    0.25    0.33
1CB8        678      XRAY        1.900    0.20    0.26
3ZJA        140      XRAY        1.480    0.19    0.23
5JGG        288      XRAY        1.700    0.16    0.20
3L12        626      XRAY        1.600    0.16    0.19
2VXT        587      XRAY        1.490    0.16    0.20
3SIG        277      XRAY        1.280    0.15    0.16
2MA5         61      NMR            NA    1.00    1.00
2N3S         72      NMR            NA    1.00    1.00
5HU7        644      XRAY        2.400    0.23    0.26
5K3X        738      XRAY        1.600    0.16    0.18
4INC        260      XRAY        1.190    0.16    0.18
1N4K        381      XRAY        2.200    0.22    0.25
4RHX        804      XRAY        2.030    0.19    0.23
2P6W        213      XRAY        1.600    0.17    0.20
1Q98        330      XRAY        1.900    0.23    0.27
4A4Z        997      XRAY        2.400    0.24    0.28
3Q1K       1468      XRAY        2.200    0.18    0.22
1W6T        888      XRAY        2.100    0.15    0.19
3H16        616      XRAY        2.500    0.19    0.24
2NWA        704      XRAY        2.700    0.27    0.28
1OU0        828      XRAY        2.100    0.20    0.23
4QFT        186      XRAY        1.760    0.15    0.21
5CR6        471      XRAY        1.980    0.25    0.27
5MTZ       1748      XRAY        2.990    0.18    0.26
2F82        450      XRAY        2.100    0.20    0.24
5U07       3761      EM             NA    1.00    1.00
2QSB         89      XRAY        1.300    0.15    0.18
1SES        842      XRAY        2.500    0.18    1.00
2UX0        858      XRAY        2.460    0.19    0.22
4MKO        944      XRAY        1.700    0.18    0.20
4NSW        764      XRAY        2.200    0.21    0.27
5J2S        298      XRAY        2.000    0.22    0.26
3IDS       1436      XRAY        1.800    0.21    0.24
3VKU       1956      XRAY        1.960    0.21    0.26
2CM5        166      XRAY        1.280    0.14    0.19
3T8J        311      XRAY        1.600    0.16    0.17
1VMO        326      XRAY        2.200    0.19    1.00
3GZD       1760      XRAY        1.800    0.18    0.22
1T2W        435      XRAY        1.800    0.20    0.23
2YIZ        276      XRAY        1.700    0.17    0.20
3Q9V        266      XRAY        1.600    0.19    0.23
2AV5        600      XRAY        3.150    0.23    0.26
4DI9        303      XRAY        1.350    0.16    0.18
3DGP        151      XRAY        1.800    0.20    0.24
1OYW        523      XRAY        1.800    0.21    0.24
1HX0        496      XRAY        1.380    0.11    0.13
1WBI       1032      XRAY        1.400    0.17    0.20
2J05        130      XRAY        1.500    0.18    0.20
2CB9        244      XRAY        1.800    0.15    0.19
3K30       1380      XRAY        2.700    0.18    0.24
3EB2       1200      XRAY        2.040    0.21    0.25
4AQL        476      XRAY        1.990    0.18    0.21
3O27        136      XRAY        2.800    0.25    0.29
2OWM       1772      XRAY        3.250    0.21    0.26
2OER        428      XRAY        2.000    0.22    0.29
3RD3        394      XRAY        2.400    0.22    0.29
5UI2        634      XRAY        2.100    0.21    0.27
2GX5        680      XRAY        1.740    0.19    0.22
3NUQ        282      XRAY        1.700    0.20    0.23
4OH3       1198      XRAY        3.250    0.24    0.31
3ENP        354      XRAY        2.480    0.21    0.26
4FD7        952      XRAY        1.800    0.23    0.27
3AMR        355      XRAY        1.250    0.14    0.18
5O86        484      XRAY        1.690    0.21    0.24
3H49        650      XRAY        1.800    0.23    0.24
3NZM        168      XRAY        1.550    0.22    0.26
3Q2B        124      XRAY        1.600    0.19    0.22
3EO0        880      XRAY        1.750    0.18    0.20
1PSW        348      XRAY        2.000    0.20    0.23
6B29        236      XRAY        1.300    0.16    0.19
2YS0         56      NMR            NA    1.00    1.00
2BON        664      XRAY        1.900    0.22    0.27
2KBZ         99      NMR            NA    1.00    1.00
3IK4       1460      XRAY        2.100    0.22    0.28
5E0O        526      XRAY        3.000    0.22    0.26
4DGK        501      XRAY        2.350    0.19    0.23
1VYB        476      XRAY        1.800    0.19    0.22
2DI9        131      NMR            NA    1.00    1.00
4YNX        132      XRAY        1.500    0.17    0.25
4H8M         64      XRAY        1.430    0.20    0.20
2DNG        103      NMR            NA    1.00    1.00
2QK2        242      XRAY        2.100    0.20    0.22
3EEF        364      XRAY        2.350    0.20    0.24
5DLL        867      XRAY        2.510    0.20    0.26
3PC6        208      XRAY        1.900    0.18    0.23
1IJT        128      XRAY        1.800    0.19    0.21
5VVE        516      XRAY        1.700    0.17    0.20
4R1N       1128      XRAY        1.800    0.21    0.24
1NKS       1164      XRAY        2.570    0.16    0.22
4BGV       1292      XRAY        1.810    0.15    0.18
4R31       1674      XRAY        2.000    0.17    0.21
1DDG        748      XRAY        2.010    0.21    0.29
4Q29        256      XRAY        1.350    0.13    0.15
3F7S        142      XRAY        2.110    0.18    0.22
5A2D       1988      XRAY        1.980    0.20    0.24
4NE4        286      XRAY        1.730    0.15    0.19
3DG6        367      XRAY        1.600    0.19    0.20
4EEZ        696      XRAY        1.900    0.17    0.21
4UM7        772      XRAY        1.640    0.20    0.23
2UZF        546      XRAY        2.900    0.25    0.33
2DA1         70      NMR            NA    1.00    1.00
1OMY         65      XRAY        2.000    0.18    0.22
3U0O        694      XRAY        2.250    0.22    0.26
4S1N        184      XRAY        2.700    0.20    0.28
3IB6        756      XRAY        2.200    0.22    0.28
1WKQ        328      XRAY        1.170    0.16    0.18
5EEH       1128      XRAY        1.820    0.15    0.18
4BLG        282      XRAY        2.200    0.17    0.20
3NRV        592      XRAY        2.000    0.20    0.23
3V75        301      XRAY        1.400    0.15    0.17
4QTQ        214      XRAY        2.000    0.20    0.24
4UT1        673      XRAY        1.800    0.20    0.24
4BMD        204      XRAY        2.500    0.19    0.22
3QLI        910      XRAY        1.900    0.17    0.20
1EZT        166      NMR            NA    1.00    1.00
1GOX        370      XRAY        2.000    0.19    1.00
1H7E        490      XRAY        1.830    0.16    0.21
4HS2        110      XRAY        1.530    0.13    0.15
2VIA        405      XRAY        1.670    0.18    0.21
2WN3        762      XRAY        1.590    0.15    0.18
4ZNM        924      XRAY        2.000    0.17    0.19
3PNU        718      XRAY        2.400    0.19    0.25
2D42        498      XRAY        2.070    0.23    0.27
4ABM        316      XRAY        1.800    0.23    0.28
3E2V        802      XRAY        1.500    0.17    0.20
4FAZ        186      XRAY        1.570    0.23    0.28
3BDK        772      XRAY        2.500    0.25    0.30
5XDM        238      XRAY        3.000    0.23    0.28
1YIV        131      XRAY        2.100    0.19    0.23
3C7J        474      XRAY        2.100    0.18    0.23
2L55         82      NMR            NA    1.00    1.00
2PZZ        588      XRAY        2.200    0.25    0.30
5EVH        127      XRAY        1.850    0.17    0.20
1BGC        174      XRAY        1.700    0.21    1.00
1B7Y       1135      XRAY        2.500    0.23    0.27
5N22        784      XRAY        1.990    0.21    0.25
3JYF        678      XRAY        2.430    0.18    0.23
3TOJ        426      XRAY        2.070    0.18    0.21
1N3L        372      XRAY        1.180    0.18    0.22
2FRX       1916      XRAY        2.900    0.23    0.28
4TR1        184      XRAY        1.580    0.18    0.20
1NSC        780      XRAY        1.700    0.18    1.00
1E5P        604      XRAY        1.630    0.19    0.23
1YTQ        204      XRAY        1.700    0.18    0.20
6EP6        440      XRAY        1.590    0.19    0.22
5YJ6        655      XRAY        1.430    0.15    0.18
2DAS         62      NMR            NA    1.00    1.00
1IDS        828      XRAY        2.000    0.17    1.00
2MVB        165      NMR            NA    1.00    1.00
5H36        430      XRAY        3.410    0.26    0.27
3U9G        229      XRAY        1.800    0.19    0.23
1STM        785      XRAY        1.900    0.21    1.00
5D84        326      XRAY        1.450    0.13    0.17
1ZJJ        526      XRAY        1.850    0.20    0.22
5CW2       1300      XRAY        2.000    0.21    0.25
2GUT         77      NMR            NA    1.00    1.00
2I4A        107      XRAY        1.000    0.14    0.16
4MK6        189      XRAY        2.350    0.20    0.23
3PE7        388      XRAY        1.650    0.18    0.21
3L3B        484      XRAY        1.900    0.19    0.22
4UDS        214      XRAY        1.760    0.19    0.25
2IAK        224      XRAY        3.000    0.23    0.27
1CT9       2212      XRAY        2.000    0.20    0.30
3U1I        494      XRAY        2.300    0.22    0.24
5Y2S        260      XRAY        0.900    0.11    0.13
1WH9         92      NMR            NA    1.00    1.00
1VJR        271      XRAY        2.400    0.17    0.19
3HQN        998      XRAY        2.000    0.17    0.21
1MKK        192      XRAY        1.320    0.17    0.20
3A32        471      XRAY        2.300    0.18    0.24
4ILY        500      XRAY        1.830    0.16    0.20
1F9F        332      XRAY        1.900    0.24    0.29
6AQG       2024      XRAY        2.250    0.15    0.20
4GF3        184      XRAY        1.900    0.18    0.24
2CZR        226      XRAY        2.300    0.19    0.23
3HX6       1140      XRAY        2.100    0.21    0.23
2WBN        212      XRAY        1.900    0.20    0.23
4AQ1       2044      XRAY        2.420    0.19    0.24
3TGU       4218      XRAY        2.700    0.26    0.29
1YP1        205      XRAY        1.900    0.22    0.23
3TIX       1330      XRAY        2.900    0.21    0.24
5NKM       2204      XRAY        2.490    0.23    0.26
1CNT        748      XRAY        2.400    0.20    0.25
5IN2        158      XRAY        1.550    0.16    0.18
4M1U        647      XRAY        1.560    0.17    0.19
3WSX        734      XRAY        2.350    0.21    0.24
6CXD        456      XRAY        2.750    0.18    0.25
4E7N        238      XRAY        1.750    0.18    0.20
1FT9        444      XRAY        2.600    0.25    0.28
5JJP       2172      XRAY        2.300    0.21    0.24
3LNU        408      XRAY        2.200    0.24    0.26
4OHS       1912      XRAY        2.190    0.19    0.22
2YTJ         46      NMR            NA    1.00    1.00
3RFY        369      XRAY        2.390    0.25    0.27
4UIJ        564      XRAY        2.700    0.24    0.28
3VOW        380      XRAY        2.150    0.22    0.26
4CHJ        164      XRAY        2.320    0.22    0.27
3CI3        194      XRAY        1.110    0.16    0.18
2K5G        191      NMR            NA    1.00    1.00
3UQI        108      XRAY        1.300    0.16    0.19
1TZF        259      XRAY        2.100    0.20    0.25
4ZRM        624      XRAY        1.900    0.16    0.18
1ONW        780      XRAY        1.650    0.18    0.22
3EO7        511      XRAY        1.800    0.14    0.16
2ERB        250      XRAY        1.500    0.17    0.20
2JRJ         52      NMR            NA    1.00    1.00
4JDF        353      XRAY        1.690    0.19    0.23
5T5Q        988      XRAY        1.950    0.18    0.22
3F3Z        277      XRAY        1.840    0.19    0.23
2Q0S       1728      XRAY        1.500    0.14    0.16
3G6N        388      XRAY        2.500    0.23    0.25
4ASN        303      XRAY        3.500    0.19    0.23
3Q48        514      XRAY        2.500    0.20    0.26
2VI7        531      XRAY        2.250    0.19    0.23
1K99         99      NMR            NA    1.00    1.00
1HQZ       1269      XRAY        2.100    0.21    0.26
3GRP       1064      XRAY        2.090    0.20    0.24
2B33        280      XRAY        2.300    0.20    0.26
1FHO        119      NMR            NA    1.00    1.00
4LJ9        339      XRAY        1.700    0.21    0.24
3EW1        810      XRAY        1.500    0.17    0.22
2HX6        153      NMR            NA    1.00    1.00
4H40        654      XRAY        2.570    0.19    0.23
2C2J        211      XRAY        2.050    0.18    0.26
1PFO        500      XRAY        2.200    0.21    0.27
2R0I        654      XRAY        2.200    0.19    0.24
4EZF        154      XRAY        1.190    0.17    0.17
3H2Z        382      XRAY        1.900    0.18    0.20
3BFN        388      XRAY        2.300    0.21    0.27
4HSQ        276      XRAY        1.870    0.16    0.19
3NV9        974      XRAY        2.250    0.18    0.24
3T4W       1728      XRAY        2.520    0.19    0.24
3OA3        576      XRAY        1.600    0.17    0.19
2YY0        212      XRAY        2.400    0.24    0.29
1DP4        870      XRAY        2.000    0.20    0.23
2JOK        186      NMR            NA    1.00    1.00
1RWZ        245      XRAY        1.800    0.22    0.24
4KGM        980      XRAY        2.360    0.20    0.23
1O9Y        336      XRAY        2.290    0.18    0.23
3B83        800      XRAY        2.400    0.24    0.29
1TAF        138      XRAY        2.000    0.20    0.24
2KMK         82      NMR            NA    1.00    1.00
1QPA        690      XRAY        1.800    0.16    1.00
3S6L        890      XRAY        2.300    0.18    0.21
2A4A        562      XRAY        1.840    0.20    0.25
5EDX        228      XRAY        1.800    0.18    0.21
3Q9J         80      XRAY        2.550    0.18    0.22
3K3V        100      XRAY        1.800    0.21    0.22
1RR7        129      XRAY        2.200    0.25    0.27
4ESQ        194      XRAY        1.700    0.17    0.20
1VPD        299      XRAY        1.650    0.12    0.14
2B9E        309      XRAY        1.650    0.19    0.22
4NOZ        298      XRAY        2.220    0.16    0.20
6BNI       1070      XRAY        1.850    0.15    0.18
2Z63        570      XRAY        2.000    0.25    0.30
1C41       2000      XRAY        3.100    0.25    0.27
5DDW       2092      XRAY        2.300    0.20    0.24
2MLT         54      XRAY        2.000    0.20    1.00
1J2P       1722      XRAY        2.600    0.26    0.29
4OD4       1818      XRAY        3.300    0.27    0.30
3B9W        407      XRAY        1.300    0.15    0.17
1KB0        677      XRAY        1.440    0.16    0.19
4MM0        798      XRAY        2.600    0.18    0.21
1QRJ        214      NMR            NA    1.00    1.00
3UW2        485      XRAY        1.950    0.18    0.22
4G3A        474      XRAY        1.990    0.19    0.23
2DHM        107      NMR            NA    1.00    1.00
5OMD         66      XRAY        2.100    0.23    0.27
5KU5        600      XRAY        2.150    0.25    0.29
4L5R        198      XRAY        1.870    0.20    0.23
2Y8G        276      XRAY        1.610    0.15    0.20
3AP1        692      XRAY        1.900    0.20    0.22
2CRC         52      NMR            NA    1.00    1.00
2O4C        760      XRAY        2.300    0.23    0.26
2TPS        454      XRAY        1.250    0.18    0.22
2W6K        145      XRAY        1.700    0.20    0.25
2HHL        780      XRAY        2.100    0.19    0.25
2F3N        228      XRAY        2.100    0.21    0.25
5ECC        314      XRAY        1.870    0.17    0.21
1WIL         89      NMR            NA    1.00    1.00
1FSU        492      XRAY        2.500    0.19    0.24
4CY8       2344      XRAY        2.030    0.17    0.20
2C12       2634      XRAY        2.070    0.19    0.23
3EQZ        270      XRAY        2.150    0.21    0.25
2I9E       1036      XRAY        2.000    0.22    0.24
4N58        558      XRAY        1.860    0.17    0.20
2VVG        700      XRAY        1.600    0.20    0.22
2B9W        424      XRAY        1.950    0.17    0.19
2EWO       4524      XRAY        2.900    0.23    0.27
4I8H        223      XRAY        0.750    0.10    0.11
1H5R       1172      XRAY        1.900    0.17    0.23
5WGX        667      XRAY        1.970    0.16    0.20
5Y8V        560      XRAY        2.610    0.24    0.28
2GGS        546      XRAY        1.700    0.21    0.25
2OB3        660      XRAY        1.040    0.10    0.13
4RGP        514      XRAY        2.300    0.20    0.24
2H8N        448      XRAY        2.600    0.28    0.31
2V5R        782      XRAY        3.000    0.27    0.30
4RKC        796      XRAY        2.190    0.14    0.20
3QAV        243      XRAY        2.100    0.19    0.23
5XBJ        511      XRAY        2.450    0.18    0.23
5NMD        884      XRAY        2.070    0.19    0.22
1W3M        132      XRAY        1.000    0.14    0.17
1PL5        284      XRAY        2.500    0.26    0.29
3AFG       1078      XRAY        2.000    0.18    0.24
5IE2       1028      XRAY        1.850    0.15    0.19
1ELV        333      XRAY        1.700    0.19    0.22
4OJA        170      XRAY        2.280    0.20    0.24
2B9S        494      XRAY        2.270    0.23    0.28
4TLV       3546      XRAY        1.900    0.19    0.21
4FBC       1128      XRAY        1.700    0.18    0.21
3IV4        112      XRAY        1.500    0.15    0.19
1BX7         55      XRAY        1.200    0.18    0.23
3TEE        219      XRAY        1.950    0.20    0.22
2MR9         44      NMR            NA    1.00    1.00
4IS2        268      XRAY        1.900    0.16    0.19
1QQG        528      XRAY        2.300    0.19    0.25
2KYL        109      NMR            NA    1.00    1.00
3JRN        176      XRAY        2.000    0.17    0.21
4FKL        299      XRAY        1.260    0.15    0.18
6B5F        708      XRAY        1.950    0.15    0.18
3MMT       1388      XRAY        2.350    0.18    0.22
2Q00        258      XRAY        2.400    0.23    0.27
1U60       1240      XRAY        1.610    0.14    0.18
2GQQ        652      XRAY        3.200    0.32    0.32
5U2W       1016      XRAY        1.550    0.14    0.16
2ZHJ        322      XRAY        1.350    0.14    0.20
2OGF        488      XRAY        1.890    0.17    0.22
5H02        283      XRAY        1.780    0.18    0.20
3DGT        280      XRAY        1.500    0.18    0.20
2PMP        160      XRAY        2.300    0.20    0.25
2EBI         86      NMR            NA    1.00    1.00
5EC0        388      XRAY        2.200    0.17    0.23
4JVW        460      XRAY        2.000    0.21    0.23
4PM4        602      XRAY        2.200    0.20    0.25
2DCL        381      XRAY        2.280    0.24    0.29
1NJG        500      XRAY        2.200    0.24    0.27
4X51        324      XRAY        2.050    0.19    0.25
2DDX        333      XRAY        0.860    0.14    0.15
2DNZ         95      NMR            NA    1.00    1.00
3HCN        718      XRAY        1.600    0.21    0.24
1Y4M        159      XRAY        1.600    0.26    0.26
2NRA        276      XRAY        3.100    0.23    0.27
2JD4        766      XRAY        1.900    0.23    0.26
4P25       1208      XRAY        1.500    0.14    0.17
4GHK       1776      XRAY        2.250    0.18    0.23
3E9V        120      XRAY        1.700    0.21    0.25
5E9P         86      XRAY        1.200    0.11    0.12
2QM3        373      XRAY        2.050    0.18    0.23
3DYD        854      XRAY        2.300    0.22    0.26
4JBU        298      XRAY        1.650    0.18    0.22
1UKU        102      XRAY        1.450    0.17    0.19
1I6A        219      XRAY        2.300    0.17    0.22
5O0T        206      XRAY        2.050    0.19    0.22
3IHM        860      XRAY        2.300    0.21    0.24
1NE3         68      NMR            NA    1.00    1.00
6EI9        680      XRAY        2.550    0.20    0.24
5JM8       4608      XRAY        2.200    0.22    0.25
1DJ8        534      XRAY        2.000    0.21    0.26
2J82        240      XRAY        1.280    0.17    0.20
2I0Z        447      XRAY        1.840    0.20    0.25
5EP2        256      XRAY        1.420    0.16    0.18
3IKB        396      XRAY        1.670    0.19    0.21
4R12        593      XRAY        1.950    0.18    0.20
4PT1        262      XRAY        1.650    0.19    0.23
1UO4         68      XRAY        1.700    0.23    0.26
2E8G        482      XRAY        1.700    0.20    0.24
2KXE         75      NMR            NA    1.00    1.00
3H3G        563      XRAY        1.940    0.20    0.23
5EHI        552      XRAY        1.300    0.19    0.21
3TYP        310      XRAY        1.900    0.21    0.27
4CYK         41      NMR            NA    1.00    1.00
3L9D        510      XRAY        2.480    0.20    0.26
3EOF        496      XRAY        1.990    0.17    0.22
1MIL        104      XRAY        2.700    0.17    1.00
5JP2        626      XRAY        2.400    0.20    0.23
6CQB        788      XRAY        2.910    0.27    0.32
1AE9        358      XRAY        1.900    0.20    0.23
2AZA        258      XRAY        1.800    0.16    1.00
2YO3        804      XRAY        2.000    0.20    0.25
3FW3        532      XRAY        1.720    0.18    0.21
3VPY        145      XRAY        1.700    0.19    0.23
5FYD        526      XRAY        1.600    0.18    0.21
4E4J       5196      XRAY        2.300    0.21    0.24
1PUE        178      XRAY        2.100    0.23    0.29
1X9N        688      XRAY        3.000    0.24    0.27
3BW8        434      XRAY        1.800    0.20    0.23
4ZOX        409      XRAY        1.600    0.15    0.18
4LU0       1148      XRAY        2.800    0.21    0.27
3GVF        196      XRAY        1.750    0.17    0.18
3GA8         78      XRAY        1.700    0.17    0.19
3NS4        271      XRAY        2.900    0.19    0.22
4DR0        700      XRAY        1.900    0.19    0.22
2KNZ         53      NMR            NA    1.00    1.00
2JVW         88      NMR            NA    1.00    1.00
5X3P        249      XRAY        2.000    0.18    0.23
2AHR       1295      XRAY        2.150    0.17    0.21
3O4P        314      XRAY        0.850    0.10    0.12
5UFV       1428      XRAY        2.450    0.16    0.21
4KGB        974      XRAY        2.640    0.21    0.26
4MXU        626      XRAY        2.600    0.20    0.23
1T6S        324      XRAY        1.950    0.23    0.25
2JJZ        600      XRAY        2.150    0.22    0.26
3MKO        137      XRAY        1.800    0.19    0.22
3FSO        246      XRAY        1.410    0.18    0.21
4YBN        448      XRAY        1.900    0.18    0.22
3BGK        311      XRAY        2.500    0.21    0.26
3BWL        504      XRAY        1.730    0.16    0.20
3AEY        702      XRAY        1.920    0.19    0.21
4Y9J       1186      XRAY        1.800    0.15    0.19
4E6S         93      XRAY        1.850    0.21    0.23
5M3Y        458      XRAY        2.300    0.17    0.19
2XI9        914      XRAY        1.900    0.21    0.23
3RZA        792      XRAY        2.100    0.17    0.21
1WJX        122      XRAY        1.700    0.22    0.23
2XXL        816      XRAY        1.800    0.18    0.20
3LMK        984      XRAY        2.440    0.23    0.28
2FL4        149      XRAY        1.600    0.21    0.25
5A71        634      XRAY        0.910    0.11    0.13
3Q7Y        132      XRAY        1.450    0.19    0.22
3GBX        840      XRAY        1.800    0.15    0.19
1WY5        634      XRAY        2.420    0.22    0.25
2AL3         90      NMR            NA    1.00    1.00
3KZH        656      XRAY        2.450    0.23    0.27
3OSU        492      XRAY        1.900    0.16    0.19
5TV1        393      XRAY        2.400    0.20    0.24
1YLO       2088      XRAY        2.150    0.19    0.23
1CYJ         90      XRAY        1.900    0.19    1.00
4IM9        456      XRAY        2.460    0.23    0.26
1ATZ        378      XRAY        1.800    0.17    0.24
1CSN        298      XRAY        2.000    0.21    1.00
2YIL        828      XRAY        1.950    0.17    0.20
3BJQ       3160      XRAY        2.050    0.19    0.23
5M12        575      XRAY        1.530    0.20    0.22
2EAP         90      NMR            NA    1.00    1.00
4ECG        381      XRAY        2.300    0.16    0.19
1SSL         48      NMR            NA    1.00    1.00
3ICS       1176      XRAY        1.940    0.18    0.23
4F85        320      XRAY        2.200    0.22    0.24
5L2X        706      XRAY        2.200    0.21    0.26
2FWH        134      XRAY        0.990    0.11    0.15
1GVZ        237      XRAY        1.420    0.17    0.21
1X4L         72      NMR            NA    1.00    1.00
6AOZ        384      XRAY        2.100    0.22    0.25
2DWK        180      XRAY        2.000    0.20    0.23
5LP0        580      XRAY        1.410    0.16    0.20
2G2N        456      XRAY        1.650    0.20    0.23
5Y6Q       1267      XRAY        2.500    0.18    0.23
2QEQ        868      XRAY        3.100    0.25    0.33
2JQ5        128      NMR            NA    1.00    1.00
1J48        220      XRAY        1.800    0.18    0.24
1G2O        804      XRAY        1.750    0.19    0.21
2YKS       3210      XRAY        3.300    0.24    0.27
4XZZ        678      XRAY        2.030    0.20    0.25
2LEV         57      NMR            NA    1.00    1.00
4OFX        319      XRAY        1.740    0.20    0.23
6CUM        315      XRAY        1.600    0.18    0.21
4KUK        146      XRAY        1.500    0.13    0.18
3F0D       1098      XRAY        1.200    0.19    0.21
3QEC        150      XRAY        2.610    0.21    0.23
3NHM        266      XRAY        2.190    0.25    0.26
1DYS        696      XRAY        1.600    0.18    0.24
2XIK        294      XRAY        1.970    0.19    0.23
1ZBQ       1962      XRAY        2.190    0.19    0.24
2R2V        272      XRAY        1.900    0.19    0.24
3UMV       1012      XRAY        1.710    0.18    0.22
3IIC        310      XRAY        2.130    0.21    0.26
4HE7         54      XRAY        1.800    0.22    0.25
3K86        370      XRAY        2.000    0.15    0.18
1F5V        480      XRAY        1.700    0.19    0.21
1PFB         66      XRAY        1.400    0.20    0.22
2LEO         66      NMR            NA    1.00    1.00
3BHP        180      XRAY        2.010    0.23    0.26
1G84        105      NMR            NA    1.00    1.00
5LN1        276      XRAY        3.140    0.19    0.25
1EP0        185      XRAY        1.500    0.18    0.21
2X8R       1260      XRAY        1.700    0.17    0.21
3TRR       1536      XRAY        2.090    0.19    0.23
2CTE         94      NMR            NA    1.00    1.00
1O7I        238      XRAY        1.200    0.19    0.22
2JDF        182      XRAY        1.700    0.20    0.22
3CNI        156      XRAY        2.300    0.20    0.23
1F3R        267      NMR            NA    1.00    1.00
3QFL        115      XRAY        2.000    0.21    0.26
5AWE        210      XRAY        2.450    0.21    0.26
2JOV         85      NMR            NA    1.00    1.00
5XNX       1576      XRAY        3.700    0.35    0.37
3GWC       2064      XRAY        1.900    0.19    0.23
1Q5M        644      XRAY        1.320    0.32    0.18
1HWM        520      XRAY        2.800    0.19    0.28
4G3V        344      XRAY        1.700    0.17    0.21
3RJ2        138      XRAY        2.200    0.20    0.28
4V17        318      XRAY        2.000    0.20    0.23
2MTD        164      NMR            NA    1.00    1.00
4OVM       1440      XRAY        2.720    0.22    0.26
4UR6        132      XRAY        1.200    0.18    0.20
2E3D       1208      XRAY        1.950    0.20    0.24
4NQ1        580      XRAY        1.650    0.15    0.19
5LNB        310      XRAY        2.300    0.16    0.20
4N81        259      XRAY        1.900    0.15    0.18
4OD6         90      XRAY        1.200    0.18    0.21
5AZB        300      XRAY        1.600    0.18    0.22
5TOU       2004      XRAY        2.040    0.17    0.21
5XKR        636      XRAY        1.380    0.13    0.15
4X5L        408      XRAY        2.370    0.22    0.25
3VOC        419      XRAY        1.950    0.15    0.19
4LZK       1122      XRAY        1.890    0.18    0.21
5DSE       2298      XRAY        2.900    0.21    0.24
5GUI        153      XRAY        1.200    0.15    0.17
2HK9       1100      XRAY        2.200    0.21    0.27
3JUW        525      XRAY        2.110    0.19    0.24
4PBH        334      XRAY        1.200    0.14    0.15
5H80        988      XRAY        1.700    0.15    0.18
2DL4         68      NMR            NA    1.00    1.00
4MEE        469      XRAY        3.000    0.25    0.31
3VFI        104      XRAY        1.750    0.20    0.23
4AMH        212      XRAY        2.300    0.22    0.27
1NNF        309      XRAY        1.100    0.16    0.18
1U8W        894      XRAY        2.400    0.23    0.28
2Q2E        990      XRAY        4.000    0.31    0.35
4CPD       1388      XRAY        2.740    0.19    0.25
3GWL        212      XRAY        2.100    0.22    0.26
3RKX        323      XRAY        2.100    0.20    0.27
3R0N        128      XRAY        1.300    0.15    0.17
3KLO        900      XRAY        2.800    0.25    0.29
2R7K        361      XRAY        2.100    0.21    0.25
2E0T        151      XRAY        1.670    0.17    0.21
4HGV       1980      XRAY        2.090    0.20    0.23
1O5J        113      XRAY        1.950    0.16    0.22
4Z8W        131      XRAY        1.980    0.22    0.25
2EF5       1740      XRAY        2.000    0.23    0.24
2ZQO        260      XRAY        1.800    0.20    0.26
1DIX        208      XRAY        1.650    0.22    0.28
4AN8       1012      XRAY        2.300    0.20    0.25
1Q8F       1252      XRAY        1.700    0.15    0.17
2VD2        214      XRAY        2.850    0.24    0.27
3W9A        980      XRAY        1.990    0.19    0.24
1Y2I        665      XRAY        2.300    0.20    0.26
2MRW         40      NMR            NA    1.00    1.00
3BRY        882      XRAY        3.200    0.27    0.28
3VRD        575      XRAY        1.500    0.16    0.20
3UX2        130      XRAY        1.800    0.16    0.20
2Z7B        270      XRAY        1.900    0.20    0.24
3QPI        378      XRAY        2.100    0.20    0.24
2HQY        610      XRAY        1.800    0.18    0.21
2JSC        236      NMR            NA    1.00    1.00
5H4E        375      XRAY        1.860    0.16    0.21
2R0C        549      XRAY        1.800    0.21    0.24
3RMJ        740      XRAY        1.950    0.16    0.19
1W79       1956      XRAY        1.800    0.21    0.24
2JWH         48      NMR            NA    1.00    1.00
4MX6        346      XRAY        1.100    0.13    0.15
3BGY        474      XRAY        1.650    0.18    0.21
4DZZ        412      XRAY        1.800    0.20    0.24
1XFL        124      NMR            NA    1.00    1.00
4KP6        340      XRAY        1.500    0.17    0.20
3DQQ        842      XRAY        2.700    0.19    0.21
4GDN       1368      XRAY        3.200    0.26    0.29
4KQP        232      XRAY        0.950    0.12    0.12
4KRN        138      XRAY        1.550    0.20    0.23
5Z0U        626      XRAY        1.370    0.14    0.15
2IU5        390      XRAY        1.600    0.20    0.23
5B3F        686      XRAY        2.500    0.22    0.28
3GAE        506      XRAY        1.600    0.18    0.21
3RVA        451      XRAY        1.800    0.16    1.00
4K3Z        662      XRAY        1.950    0.19    0.23
4AX7       1452      XRAY        1.700    0.19    0.22
3KXY       1992      XRAY        2.800    0.22    0.26
3ICC        510      XRAY        1.870    0.17    0.21
2HJE        221      XRAY        1.700    0.20    0.24
1UCR        156      XRAY        1.200    0.14    0.18
5H1X        156      XRAY        2.410    0.23    0.31
3OI8        312      XRAY        1.990    0.18    0.23
1Z57        339      XRAY        1.700    0.14    0.19
3NUZ       2388      XRAY        2.300    0.15    0.18
4NAS       1636      XRAY        1.920    0.20    0.25
5TBD        944      XRAY        2.200    0.21    0.25
2CQA         95      NMR            NA    1.00    1.00
2P0Y        341      XRAY        3.000    0.27    0.34
3FZV       1224      XRAY        2.710    0.23    0.28
2DLR        149      NMR            NA    1.00    1.00
5O9E        332      XRAY        1.880    0.18    0.22
2IJR        300      XRAY        2.700    0.23    0.28
1YGH        328      XRAY        1.900    0.20    0.24
2MV4        125      NMR            NA    1.00    1.00
5V1T        481      XRAY        2.100    0.19    0.22
3GTZ        372      XRAY        2.500    0.23    0.26
4HHX        120      XRAY        1.880    0.22    0.25
2QMQ        286      XRAY        1.700    0.15    0.18
5BOP        704      XRAY        1.950    0.19    0.23
3CIG        697      XRAY        2.660    0.24    0.27
5HNV        302      XRAY        1.410    0.18    0.21
2JAQ        410      XRAY        2.300    0.23    0.26
3IUU        495      XRAY        2.130    0.19    0.23
1JAD        502      XRAY        2.400    0.26    0.29
3NXS        329      XRAY        2.300    0.21    0.23
2AFW        658      XRAY        1.560    0.20    0.21
5LXL         86      NMR            NA    1.00    1.00
1ZGD        624      XRAY        1.700    0.21    0.24
3HQ2       1002      XRAY        2.900    0.19    0.25
3KNU       1012      XRAY        2.250    0.20    0.23
3DB2       1062      XRAY        1.700    0.14    0.17
4Z24       1304      XRAY        2.000    0.17    0.20
5C0P        298      XRAY        1.530    0.15    0.16
1AZO        232      XRAY        1.700    0.20    0.26
1MOF         55      XRAY        1.700    0.17    0.23
4PD6        424      XRAY        2.080    0.20    0.23
5GWG         62      NMR            NA    1.00    1.00
2YAY        271      XRAY        1.860    0.22    0.25
1Q6Z        528      XRAY        1.000    0.12    0.14
5C3Q       1372      XRAY        2.050    0.19    0.21
3MTW        403      XRAY        1.700    0.18    0.20
2MVG        167      NMR            NA    1.00    1.00
1FLO       1688      XRAY        2.650    0.25    0.30
4HKU        356      XRAY        2.300    0.20    0.26
4YFE        400      XRAY        1.970    0.20    0.22
2EKL        313      XRAY        1.770    0.19    0.22
5JHM        832      XRAY        2.000    0.21    0.24
5WPS        225      XRAY        1.390    0.14    0.17
2HNA        147      NMR            NA    1.00    1.00
3U0S        674      XRAY        2.600    0.17    0.20
1SRS        184      XRAY        3.200    0.23    1.00
4FO9        360      XRAY        2.390    0.21    0.26
3CJI        857      XRAY        2.300    0.26    0.26
1G8P        350      XRAY        2.100    0.23    0.25
5NMV        521      XRAY        1.650    0.18    0.20
5T1I        151      XRAY        1.600    0.20    0.24
1TUZ        118      NMR            NA    1.00    1.00
5NIQ         40      NMR            NA    1.00    1.00
1XOF         44      XRAY        1.950    0.22    0.24
4Y4N       2288      XRAY        2.100    0.20    0.22
43C9        924      XRAY        2.200    0.21    0.27
1PZ7        408      XRAY        1.420    0.22    0.24
2MNI         92      NMR            NA    1.00    1.00
3BRD        506      XRAY        2.210    0.21    0.26
2OPC        127      XRAY        1.430    0.20    0.23
4YLR        487      XRAY        2.550    0.23    0.27
5M6Q        450      XRAY        1.980    0.18    0.23
4F55        128      XRAY        1.850    0.18    0.21
3K89        314      XRAY        1.600    0.18    0.21
3QDE       1622      XRAY        2.400    0.15    0.21
4LGO        408      XRAY        1.700    0.17    0.19
2VU5        148      XRAY        2.000    0.18    0.22
2YVL        992      XRAY        2.200    0.20    0.23
1C52        131      XRAY        1.280    0.19    0.22
2BZB        124      NMR            NA    1.00    1.00
2EL7        674      XRAY        2.500    0.20    0.27
3SJ5        376      XRAY        1.670    0.20    0.25
3G2O        598      XRAY        2.100    0.22    0.24
1XTP        254      XRAY        1.940    0.16    0.22
5J47        372      XRAY        1.990    0.18    0.22
2E6J        112      NMR            NA    1.00    1.00
2GHV        406      XRAY        2.200    0.18    0.21
3WP8        330      XRAY        1.970    0.18    0.23
2AZ4        858      XRAY        2.000    0.20    0.24
4AJ9       2728      XRAY        1.850    0.18    0.22
4KDX        458      XRAY        1.350    0.15    0.17
4QMA        208      XRAY        1.650    0.17    0.20
3ZYQ        226      XRAY        1.480    0.17    0.21
5J4A        562      XRAY        2.000    0.20    0.24
3ZZO         95      XRAY        1.150    0.13    0.15
3KOR        476      XRAY        1.600    0.19    0.22
5Z5D        543      XRAY        1.700    0.15    0.18
1NCV        152      NMR            NA    1.00    1.00
4QS8        474      XRAY        1.800    0.19    0.22
1VH4        870      XRAY        1.750    0.21    0.24
1JGG        120      XRAY        2.000    0.23    0.32
1T1U        639      XRAY        1.550    0.17    0.23
4IQG       1084      XRAY        1.850    0.15    0.17
5DSS        185      XRAY        2.800    0.27    0.28
1R61        414      XRAY        2.500    0.18    0.21
1B2P        238      XRAY        1.700    0.19    0.21
6EIO        237      XRAY        0.840    0.12    0.13
3A1Y        632      XRAY        2.130    0.22    0.26
2EMI         46      NMR            NA    1.00    1.00
1VGM        756      XRAY        2.000    0.20    0.23
1MC8        686      XRAY        3.100    0.20    0.28
2H1Y        642      XRAY        2.500    0.22    0.26
3B02        195      XRAY        1.920    0.19    0.22
1RZS         61      NMR            NA    1.00    1.00
5K5Z       1256      XRAY        2.370    0.21    0.26
3D0F        212      XRAY        1.640    0.17    0.22
5MQP       4992      XRAY        2.000    0.18    0.22
3N5O        470      XRAY        1.850    0.16    0.20
3TAU        416      XRAY        2.050    0.18    0.22
2XUV        316      XRAY        1.500    0.18    0.20
5TQJ        136      XRAY        1.300    0.14    0.17
2RFR        155      XRAY        1.160    0.14    0.17
3NPF        612      XRAY        1.720    0.14    0.17
4Q0K        162      XRAY        1.340    0.12    0.16
6BHC        438      XRAY        2.300    0.20    0.23
3NOL        262      XRAY        1.700    0.18    0.22
1V53        732      XRAY        2.850    0.21    0.25
4K7E        236      XRAY        2.200    0.20    0.22
4O1H        556      XRAY        2.800    0.22    0.27
3HJN        394      XRAY        2.100    0.23    0.28
5JXU        794      XRAY        1.750    0.17    0.23
2ZAT       1040      XRAY        1.500    0.16    0.19
2KSE        186      NMR            NA    1.00    1.00
4H7W        193      XRAY        1.100    0.13    0.15
3BC8        450      XRAY        1.650    0.17    0.20
2WAC        436      XRAY        2.100    0.23    0.27
4PWW         89      XRAY        1.470    0.18    0.22
1ZZM        259      XRAY        1.800    0.17    0.23
4FX5        464      XRAY        1.730    0.17    0.22
2H4P        428      XRAY        1.700    0.19    0.21
4TOQ       1092      XRAY        1.600    0.16    0.19
2Z26        694      XRAY        1.290    0.13    0.15
4ONE       1048      XRAY        1.650    0.13    0.15
5NUS        416      XRAY        2.200    0.21    0.23
5G5S        715      XRAY        2.290    0.21    0.24
5UC6        159      XRAY        2.100    0.18    0.22
1TW4        250      XRAY        2.000    0.23    0.26
4QA9        388      XRAY        1.560    0.12    0.15
5MKC       1392      XRAY        2.040    0.21    0.24
4MJJ        138      XRAY        2.000    0.22    0.27
4M4D        934      XRAY        2.910    0.23    0.28
3FT7        110      XRAY        2.000    0.18    0.24
4IXA        220      XRAY        2.150    0.21    0.26
1VKU        100      XRAY        2.000    0.20    0.25
1RO5        201      XRAY        2.300    0.20    0.24
2H4C        976      XRAY        2.600    0.22    0.31
3WPW        374      XRAY        2.000    0.19    0.24
2N5J         49      NMR            NA    1.00    1.00
4UPH       2188      XRAY        2.500    0.20    0.23
1YFN        600      XRAY        1.800    0.24    0.26
4RS6        484      XRAY        2.600    0.19    0.25
5V6H        640      XRAY        3.600    0.22    0.28
4FXC         98      XRAY        2.500    0.20    1.00
3FAV        390      XRAY        2.150    0.20    0.23
4ID9        694      XRAY        1.600    0.18    0.21
3RXY       1668      XRAY        2.000    0.21    0.23
4N5T        105      XRAY        1.700    0.21    0.23
4FZL        494      XRAY        1.460    0.15    0.20
2F2L        334      XRAY        2.100    0.17    0.21
5IE9        412      XRAY        2.800    0.22    0.25
1VR4        515      XRAY        2.090    0.22    0.28
5DJW       1394      XRAY        2.700    0.33    0.39
1Z2A        168      XRAY        1.900    0.24    0.28
1M1F        220      XRAY        1.400    0.16    0.18
1BWM        249      NMR            NA    1.00    1.00
3LL5        996      XRAY        1.990    0.20    0.24
3VP9        184      XRAY        1.800    0.22    0.26
4OZS        175      XRAY        2.170    0.22    0.27
4R0S        436      XRAY        2.030    0.22    0.25
3ZVE        190      XRAY        1.800    0.20    0.23
5YK6        255      XRAY        2.800    0.20    0.23
2DIG         68      NMR            NA    1.00    1.00
4XYB        782      XRAY        1.380    0.14    0.16
1VKK        154      XRAY        1.350    0.16    0.19
1Z96         80      XRAY        1.800    0.17    0.20
4FAK        163      XRAY        1.700    0.21    0.25
2LE3         42      NMR            NA    1.00    1.00
4NBX        297      XRAY        1.750    0.20    0.23
5CAI        336      XRAY        2.300    0.18    0.21
4IX1       2064      XRAY        2.800    0.19    0.22
2UUZ        198      XRAY        2.300    0.24    0.28
4E2H        720      XRAY        2.360    0.25    0.30
3H7T        470      XRAY        2.000    0.16    0.17
1LN4        104      XRAY        1.500    0.19    0.22
2GBZ        194      XRAY        2.300    0.20    0.26
5IJA        296      XRAY        1.820    0.22    0.26
5JEE        231      XRAY        1.490    0.20    0.22
3EXA       1288      XRAY        2.300    0.22    0.26
1J3T         74      NMR            NA    1.00    1.00
4XEZ        200      XRAY        1.250    0.12    0.16
1KW2        916      XRAY        2.150    0.22    0.25
3R64       2032      XRAY        2.570    0.23    0.28
5TRC        948      XRAY        2.900    0.23    0.29
2HM7        310      XRAY        2.000    0.20    0.22
1BIA        321      XRAY        2.300    0.19    1.00
3HSS        586      XRAY        1.900    0.19    0.22
4C9R        606      XRAY        2.100    0.19    0.25
2EEK        220      XRAY        1.850    0.21    0.22
1FD9        213      XRAY        2.410    0.23    0.28
3O6N        390      XRAY        1.850    0.17    0.20
1UIJ       2496      XRAY        2.500    0.22    0.27
3II7        306      XRAY        1.630    0.16    0.19
4BY2        756      XRAY        2.570    0.25    0.26
3W9V        752      XRAY        1.030    0.17    0.18
2FFJ        600      XRAY        2.450    0.19    0.26
2Q83        692      XRAY        2.500    0.20    0.21
2E71         83      NMR            NA    1.00    1.00
2DNA         67      NMR            NA    1.00    1.00
2OGK        584      XRAY        3.000    0.26    0.31
2OZH        142      XRAY        1.400    0.14    0.15
2VH3        226      XRAY        1.160    0.22    0.24
3IXS        888      XRAY        1.700    0.20    0.23
6FKW       2308      XRAY        1.400    0.17    0.18
2HSJ        856      XRAY        1.500    0.16    0.19
3JBX       2594      EM          3.400    0.38    0.41
4MLG       3888      XRAY        2.700    0.21    0.26
3G21         77      XRAY        0.900    0.12    0.14
3DLQ        362      XRAY        1.900    0.20    0.24
3K9U        318      XRAY        2.300    0.19    0.25
1FTT         68      NMR            NA    1.00    1.00
1WP9       2964      XRAY        2.900    0.29    0.29
2XE4        755      XRAY        1.650    0.14    0.18
2CFX       1152      XRAY        2.400    0.22    0.27
1SS6        102      NMR            NA    1.00    1.00
2H5G        926      XRAY        2.250    0.23    0.27
2RBB        282      XRAY        1.820    0.24    0.26
3WFO       1575      XRAY        3.400    0.18    0.21
4TPH       1046      XRAY        3.150    0.25    0.31
2V14        134      XRAY        2.200    0.21    0.29
3SVT        562      XRAY        2.000    0.18    0.22
5A8W       5048      XRAY        1.800    0.17    0.20
3SS7        442      XRAY        1.550    0.16    0.19
3DZM        642      XRAY        2.800    0.20    0.23
2CNQ        306      XRAY        1.000    0.12    0.13
5NNZ        830      XRAY        2.650    0.23    0.28
5E03        129      XRAY        1.690    0.17    0.19
2RNN        114      NMR            NA    1.00    1.00
3HJ4        768      XRAY        1.560    0.16    0.20
4IKH        244      XRAY        2.100    0.21    0.23
2DGW         91      NMR            NA    1.00    1.00
3QCP        470      XRAY        2.300    0.20    0.24
3EAQ        424      XRAY        2.300    0.22    0.27
5GO5        201      XRAY        1.650    0.16    0.19
4GT8        139      XRAY        1.510    0.18    0.20
4DS2        334      XRAY        2.630    0.23    0.27
1AH7        245      XRAY        1.500    0.20    0.23
4RAS       2112      XRAY        2.300    0.18    0.21
2LTN        466      XRAY        1.700    0.18    1.00
4C0O       2096      XRAY        2.560    0.22    0.27
2II2        310      XRAY        1.100    0.20    0.23
2O1Q        290      XRAY        1.500    0.18    0.21
4PR3        466      XRAY        2.610    0.23    0.26
3AAI        376      XRAY        2.100    0.24    0.29
3C85        732      XRAY        1.900    0.19    0.23
1ID2        318      XRAY        2.150    0.17    1.00
3KEA        570      XRAY        2.300    0.21    0.25
3E74       1892      XRAY        2.100    0.20    0.24
4X3I         86      XRAY        1.800    0.20    0.20
4RHA        292      XRAY        1.750    0.17    0.20
1WKJ        274      XRAY        2.000    0.21    0.24
2JQP         65      NMR            NA    1.00    1.00
5KIV        272      XRAY        1.750    0.16    0.19
5FHV        267      XRAY        1.550    0.16    0.19
3CNL        262      XRAY        2.000    0.23    0.28
1OA2       1308      XRAY        1.500    0.21    0.22
2M5V        102      NMR            NA    1.00    1.00
1UF2       8017      XRAY        3.500    0.30    0.31
1BRY        496      XRAY        2.100    0.24    0.30
2VPI        436      XRAY        2.400    0.21    0.26
3EDM       1036      XRAY        2.300    0.20    0.26
5TUC        696      XRAY        2.500    0.22    0.25
1YOC        294      XRAY        1.700    0.17    0.20
2WNW        894      XRAY        2.000    0.20    0.21
4WA3        388      XRAY        1.800    0.16    0.17
3MIL        480      XRAY        1.600    0.19    0.22
1R3D        264      XRAY        1.900    0.18    0.22
1GPJ        404      XRAY        1.950    0.21    0.26
4ITJ        588      XRAY        1.800    0.19    0.22
3SNF        104      XRAY        1.100    0.16    0.18
5UCD        914      XRAY        2.280    0.19    0.23
2ENC         46      NMR            NA    1.00    1.00
2IIP       1132      XRAY        2.050    0.22    0.27
3EKI        403      XRAY        1.600    0.18    0.23
1NM2        317      XRAY        2.000    0.23    0.23
2RQW        129      NMR            NA    1.00    1.00
4EI0        624      XRAY        2.000    0.18    0.22
5UYX       2164      XRAY        3.500    0.27    0.32
1KG1         60      NMR            NA    1.00    1.00
3TLF       1644      XRAY        2.150    0.18    0.22
4TW1       5080      XRAY        2.800    0.24    0.29
1XXG        233      XRAY        2.200    0.23    0.26
3TC2        561      XRAY        1.600    0.17    0.22
2RIO        868      XRAY        2.400    0.22    0.27
2GLX       1992      XRAY        2.200    0.19    0.25
3KHT        144      XRAY        2.100    0.23    0.29
2CH0        133      NMR            NA    1.00    1.00
3B5Q        964      XRAY        2.400    0.15    0.21
5GKD       2904      XRAY        2.190    0.17    0.20
3DDT        144      XRAY        1.900    0.20    0.25
3FVQ        718      XRAY        1.900    0.20    0.26
1IYG        133      NMR            NA    1.00    1.00
3E7W        511      XRAY        2.280    0.20    0.26
2YH5        127      XRAY        1.250    0.15    0.18
3OEN        286      XRAY        1.800    0.19    0.22
4IL3        922      XRAY        3.100    0.27    0.29
2YB5        430      XRAY        2.100    0.22    0.29
3VTF        444      XRAY        2.000    0.18    0.22
3IP4       1068      XRAY        1.900    0.20    0.21
2N8Y        153      NMR            NA    1.00    1.00
5IM3       1926      XRAY        2.300    0.19    0.22
4R7V        173      XRAY        1.730    0.19    0.22
1RPN       1340      XRAY        2.150    0.18    0.20
1VH7        265      XRAY        1.900    0.20    0.22
6B5V       2920      EM             NA    1.00    1.00
2DE6       1521      XRAY        1.800    0.19    0.21
4DBD        222      XRAY        1.700    0.21    0.24
3U7I        892      XRAY        1.750    0.15    0.18
4NQW        284      XRAY        2.400    0.21    0.26
4YHC        936      XRAY        2.050    0.18    0.23
1T0F        660      XRAY        1.850    0.21    0.23
2IMP        479      XRAY        2.100    0.20    0.23
2PL3        236      XRAY        2.150    0.21    0.25
1XMX        385      XRAY        2.100    0.17    0.25
3T8I       1224      XRAY        1.800    0.17    0.21
3G16        312      XRAY        1.450    0.15    0.17
1XLY        468      XRAY        1.950    0.21    0.24
1DO5        616      XRAY        2.750    0.23    0.28
4UF7       1214      XRAY        1.700    0.18    0.20
4F3P        498      XRAY        2.400    0.18    0.21
2RKQ        169      XRAY        1.500    0.16    0.17
1X6B         79      NMR            NA    1.00    1.00
3UAR        227      XRAY        2.600    0.20    0.24
2EGV        458      XRAY        1.450    0.22    0.24
2WCB        190      XRAY        1.730    0.23    0.26
4FKZ        776      XRAY        1.690    0.17    0.20
1YC6       4620      XRAY        2.900    0.23    0.24
4ACO        956      XRAY        1.890    0.19    0.23
5V3N        151      XRAY        1.300    0.19    0.22
2CVH        440      XRAY        2.200    0.19    0.25
3IUG        458      XRAY        1.770    0.20    0.24
3C38        270      XRAY        2.300    0.24    0.26
4O4F        248      XRAY        1.700    0.19    0.22
4WJM        312      XRAY        1.700    0.17    0.20
2GOV        195      NMR            NA    1.00    1.00
4BFR       1904      XRAY        2.800    0.26    0.28
1VCT        205      XRAY        1.850    0.21    0.25
2J73        206      XRAY        1.400    0.15    0.21
6FAS        238      XRAY        1.900    0.17    0.22
4MYK        316      XRAY        1.520    0.15    0.16
2CE7       2856      XRAY        2.440    0.22    0.27
4ZL4        888      XRAY        2.370    0.18    0.22
2FEB        102      NMR            NA    1.00    1.00
2IF5        120      XRAY        2.000    0.23    0.29
5OF1        420      XRAY        1.560    0.15    0.17
2GI7        368      XRAY        2.400    0.22    0.28
1BLX        492      XRAY        1.900    0.20    0.25
3NZZ        616      XRAY        1.650    0.21    0.24
2OLM        140      XRAY        1.480    0.18    0.20
4ZGV       1736      XRAY        3.200    0.22    0.27
3N5B        224      XRAY        1.900    0.20    0.24
2P11        462      XRAY        2.200    0.20    0.25
2BH1        692      XRAY        2.400    0.19    0.25
1GKN        128      NMR            NA    1.00    1.00
2UYT        489      XRAY        1.550    0.18    0.21
2LX9         83      NMR            NA    1.00    1.00
5NY0        368      XRAY        2.000    0.23    0.24
4X08        268      XRAY        1.340    0.18    0.22
3CT6        262      XRAY        1.100    0.15    0.18
5KFZ        435      XRAY        1.440    0.19    0.21
4QQ7        414      XRAY        2.200    0.18    0.22
1NH8        304      XRAY        1.800    0.20    0.24
4HO4        594      XRAY        1.640    0.19    0.22
1XHO        444      XRAY        2.200    0.20    0.26
1U7P        656      XRAY        1.900    0.19    0.24
1XDX        228      NMR            NA    1.00    1.00
1Z6O       4836      XRAY        1.910    0.19    0.19
2L3N        104      NMR            NA    1.00    1.00
4GO6        554      XRAY        2.700    0.23    0.28
2YHC        225      XRAY        1.800    0.20    0.23
4WH4        112      XRAY        2.200    0.21    0.26
3RLO        204      XRAY        1.800    0.17    0.19
2MIC         82      NMR            NA    1.00    1.00
3PWX        478      XRAY        2.500    0.23    0.29
2Y7L        329      XRAY        1.490    0.20    0.22
1QPO       1704      XRAY        2.400    0.18    0.24
4K5S        536      XRAY        1.900    0.18    0.22
2RMS        132      NMR            NA    1.00    1.00
2F41        484      XRAY        2.500    0.22    0.27
1GO3        588      XRAY        1.750    0.22    0.24
1X94        382      XRAY        2.500    0.23    0.28
3FG7        796      XRAY        2.000    0.20    0.25
2FYM       1760      XRAY        1.600    0.17    0.20
3ZYV       5340      XRAY        2.540    0.26    0.28
1GH9         71      NMR            NA    1.00    1.00
2MB0         95      NMR            NA    1.00    1.00
3E56        113      XRAY        2.010    0.19    0.24
5I1S         70      XRAY        1.120    0.16    0.18
4B3F        646      XRAY        2.500    0.19    0.25
4YII        245      XRAY        1.800    0.20    0.24
1MYO        118      NMR            NA    1.00    1.00
3LKV        302      XRAY        2.200    0.18    0.20
16PK        415      XRAY        1.600    0.19    0.23
4MTH        139      XRAY        1.470    0.19    0.21
3HUT        358      XRAY        1.930    0.20    0.23
3TG9        712      XRAY        2.200    0.20    0.23
3PRN        289      XRAY        1.900    0.17    0.19
3E3M       1420      XRAY        1.600    0.18    0.21
3EFB       1064      XRAY        2.000    0.20    0.25
4GPA        389      XRAY        2.250    0.19    0.23
2CR9        139      NMR            NA    1.00    1.00
4U9S        219      XRAY        1.700    0.19    0.21
3IHX        608      XRAY        2.500    0.24    0.30
2ADB        148      NMR            NA    1.00    1.00
3QXI        795      XRAY        2.200    0.18    0.24
4LDE        589      XRAY        2.790    0.23    0.26
3I7M        140      XRAY        1.460    0.16    0.20
4MMP        308      XRAY        1.570    0.16    0.20
1HW1        478      XRAY        1.500    0.20    0.22
4P37       1068      XRAY        2.240    0.19    0.21
4MI2        801      XRAY        2.300    0.18    0.21
4IFF        344      XRAY        2.300    0.22    0.26
3LAO        774      XRAY        2.400    0.18    0.24
6C1T        158      XRAY        1.840    0.21    0.25
4QXE        443      XRAY        2.200    0.21    0.24
2NA6         84      NMR            NA    1.00    1.00
3WTD        336      XRAY        2.350    0.20    0.23
3I6E       3080      XRAY        1.700    0.24    0.26
4DNG        970      XRAY        2.500    0.18    0.26
2DBH        102      NMR            NA    1.00    1.00
1QWR        638      XRAY        1.800    0.20    0.23
4UQF       2020      XRAY        2.400    0.19    0.23
4A5V        161      NMR            NA    1.00    1.00
1H98         78      XRAY        1.640    0.16    0.19
4BZA        261      XRAY        1.840    0.17    0.20
2EIX        486      XRAY        1.560    0.18    0.23
5MW5        293      XRAY        2.700    0.23    0.26
5HAM        548      XRAY        2.400    0.17    0.22
1X67        146      NMR            NA    1.00    1.00
2G3W        364      XRAY        1.900    0.19    0.25
5KAK       1008      XRAY        1.650    0.21    0.25
2GE7        216      XRAY        2.000    0.19    0.25
2XFN       1040      XRAY        1.600    0.17    0.19
4P9E        138      XRAY        2.600    0.21    0.27
2L92         50      NMR            NA    1.00    1.00
3EFY        390      XRAY        1.700    0.18    0.22
1OBF        670      XRAY        1.700    0.17    0.19
3G3L        327      XRAY        2.200    0.17    0.21
2BN5         54      NMR            NA    1.00    1.00
2IA0        342      XRAY        2.370    0.21    0.27
3UF7        255      XRAY        1.200    0.14    0.16
2ABS        383      XRAY        1.100    0.14    0.17
4RO3        240      XRAY        1.800    0.16    0.20
2JES       6539      XRAY        3.400    0.29    0.32
3TZY       1006      XRAY        2.200    0.23    0.27
3LX7        174      XRAY        1.780    0.21    0.24
4L9A        584      XRAY        2.000    0.17    0.20
4CIJ       1084      XRAY        2.300    0.20    0.23
2R58        265      XRAY        2.000    0.19    0.23
1OCX        546      XRAY        2.150    0.20    0.23
2CSV         72      NMR            NA    1.00    1.00
1S7K        182      XRAY        1.800    0.22    0.27
3OZY        778      XRAY        1.300    0.15    0.17
1X9Y       1468      XRAY        2.500    0.25    0.28
5D6H        395      XRAY        2.400    0.22    0.27
2R32        166      XRAY        1.950    0.20    0.25
3RWO        370      XRAY        1.700    0.17    0.20
2MQB        152      NMR            NA    1.00    1.00
4LG8        354      XRAY        1.890    0.16    0.20
4U89        259      XRAY        1.400    0.14    0.17
2C47       1252      XRAY        2.400    0.21    0.26
4EBJ        544      XRAY        1.600    0.17    0.19
2YSF         40      NMR            NA    1.00    1.00
1DT0        591      XRAY        2.100    0.22    0.29
4RU4       3612      XRAY        1.900    0.13    0.17
3UE3        554      XRAY        2.300    0.22    0.25
2W5V        750      XRAY        1.780    0.16    0.20
1ZTR         61      NMR            NA    1.00    1.00
1HO8        480      XRAY        2.950    0.22    0.31
1M6D        428      XRAY        1.700    0.20    0.22
2XU8        348      XRAY        1.980    0.18    0.19
5AH0        774      XRAY        2.500    0.20    0.24
1DTD        364      XRAY        1.650    0.19    0.23
1UAX        440      XRAY        2.000    0.26    0.30
2PX0       2368      XRAY        3.000    0.25    0.33
3FEO        874      XRAY        2.500    0.21    0.27
4R27        868      XRAY        2.030    0.20    0.24
3HL0        706      XRAY        1.600    0.17    0.19
4LWU         85      XRAY        1.140    0.22    0.23
1CIT         89      XRAY        2.700    0.22    0.29
4CJX        638      XRAY        2.050    0.18    0.23
5EKD        686      XRAY        1.820    0.17    0.21
5T42         47      NMR            NA    1.00    1.00
3BIY        380      XRAY        1.700    0.18    0.21
5MSO       1174      XRAY        1.200    0.14    0.15
4YPC         83      XRAY        1.440    0.25    0.28
2MUL         53      NMR            NA    1.00    1.00
1FPO        513      XRAY        1.800    0.22    0.25
1R0V       1220      XRAY        2.000    0.18    0.24
5SV2        146      XRAY        1.310    0.14    0.16
4C94        805      XRAY        3.000    0.18    0.20
3QR3        680      XRAY        2.050    0.17    0.20
4QPW        142      XRAY        1.140    0.16    0.18
2N9U        129      NMR            NA    1.00    1.00
4QBM        230      XRAY        1.650    0.19    0.20
5D66        396      XRAY        1.000    0.14    0.17
3ZIE        516      XRAY        2.000    0.19    0.24
3EWM        626      XRAY        1.900    0.19    0.24
2KG5        100      NMR            NA    1.00    1.00
4ZDF        576      XRAY        1.810    0.16    0.19
5X2H        835      XRAY        2.300    0.20    0.23
3SM3        235      XRAY        2.200    0.20    0.25
2LUS        143      NMR            NA    1.00    1.00
4I0K        222      XRAY        2.970    0.22    0.25
2I87        728      XRAY        2.000    0.20    0.24
3GZI        218      XRAY        2.050    0.19    0.25
6AZT        494      XRAY        1.800    0.15    0.19
2RAS        424      XRAY        1.800    0.18    0.21
2KD1        118      NMR            NA    1.00    1.00
3ZRG        134      XRAY        1.750    0.19    0.24
3WU4       1200      XRAY        1.700    0.16    0.18
2EVE        157      XRAY        1.600    0.19    0.22
1PSE         69      NMR            NA    1.00    1.00
5L73        384      XRAY        2.240    0.17    0.23
4NEJ        130      XRAY        1.920    0.21    0.26
2EHW        480      XRAY        2.220    0.22    0.28
2HJ3        250      XRAY        2.500    0.23    0.27
3ZS6        509      XRAY        2.100    0.16    0.21
2AEW        410      XRAY        2.700    0.26    0.30
3BLE        337      XRAY        2.000    0.22    0.25
3U0A        570      XRAY        2.500    0.24    0.29
1GCP        280      XRAY        2.100    0.20    0.25
2P5Q        680      XRAY        2.000    0.19    0.20
3S6G       1840      XRAY        2.670    0.18    0.26
1TBN         82      NMR            NA    1.00    1.00
2QVP        825      XRAY        2.000    0.16    0.21
3SZH        732      XRAY        1.070    0.16    0.18
5YEL        352      XRAY        2.960    0.27    0.29
5MJS       3635      EM             NA    1.00    1.00
2BUJ        634      XRAY        2.600    0.19    0.23
2V5M        388      XRAY        1.950    0.17    0.20
3LBF        840      XRAY        1.800    0.21    0.25
4XFK        399      XRAY        1.300    0.14    0.16
3VTX        368      XRAY        1.750    0.16    0.20
1MR7       1254      XRAY        1.800    0.18    0.21
5HDN        448      XRAY        1.680    0.17    0.20
4S3R        696      XRAY        2.100    0.17    0.20
4HHV        210      XRAY        1.750    0.18    0.20
1GKG        136      NMR            NA    1.00    1.00
1DJN       1458      XRAY        2.200    0.14    0.18
4UUY        698      XRAY        2.140    0.20    0.24
4GT6        394      XRAY        1.800    0.15    0.17
4TXJ       1184      XRAY        1.660    0.19    0.21
4QJI        474      XRAY        2.650    0.20    0.25
4CW4        639      XRAY        1.350    0.15    0.18
2F5T        233      XRAY        1.450    0.16    0.20
1VK8        424      XRAY        1.800    0.14    0.19
4HEI        190      XRAY        1.600    0.26    0.28
3HTK        400      XRAY        2.310    0.26    0.27
1GNK        224      XRAY        2.000    0.19    0.25
2AEE        422      XRAY        1.950    0.19    0.23
2LBW        121      NMR            NA    1.00    1.00
2JH3       1896      XRAY        1.900    0.19    0.24
2EEY        162      XRAY        1.940    0.19    0.19
4LID        212      XRAY        3.000    0.29    0.25
3NBK        708      XRAY        1.580    0.18    0.20
4K5A        353      XRAY        1.500    0.16    0.19
4U5A        804      XRAY        2.750    0.24    0.27
3ACT       1684      XRAY        1.850    0.13    0.18
5BU6        554      XRAY        1.950    0.17    0.21
2WEE        394      XRAY        1.650    0.21    0.27
4Z2O        146      XRAY        1.170    0.14    0.17
3PFG        263      XRAY        1.350    0.18    0.21
1K6Q        426      XRAY        2.400    0.23    0.30
3DMG        381      XRAY        1.550    0.19    0.22
3C5V        316      XRAY        2.000    0.18    0.22
4C8E        546      XRAY        1.900    0.21    0.25
2FJ8        125      XRAY        1.190    0.21    0.24
5IXO        616      XRAY        1.740    0.18    0.22
2I7C        849      XRAY        1.710    0.18    0.19
3FS3        359      XRAY        2.300    0.22    0.28
4ACV        258      XRAY        2.400    0.19    0.23
3R6N        900      XRAY        2.950    0.22    0.27
4BXJ        510      XRAY        2.350    0.22    0.26
4ZDT        288      XRAY        2.000    0.22    0.24
3IX3        346      XRAY        1.400    0.17    0.21
4RFA        226      XRAY        2.210    0.21    0.24
5XN5        610      XRAY        2.000    0.19    0.21
4XFW        452      XRAY        1.520    0.17    0.20
5FJV       1065      XRAY        3.200    0.23    0.31
4BR6        788      XRAY        2.000    0.12    0.18
2HCM        164      XRAY        2.000    0.15    0.20
1ZN6        227      XRAY        1.800    0.20    0.23
1AFS        646      XRAY        2.500    0.19    0.24
2B7U        257      XRAY        1.600    0.19    0.21
4MB0       1044      XRAY        1.960    0.21    0.26
5GN1       1464      XRAY        1.950    0.19    0.22
4IT1       1784      XRAY        2.200    0.20    0.25
4E1P        122      XRAY        1.730    0.16    0.18
1ZS3       2184      XRAY        2.700    0.21    0.26
3QP3        309      XRAY        2.000    0.18    0.21
1KNY        506      XRAY        2.500    0.17    1.00
3C5P       1182      XRAY        2.900    0.18    0.23
2W42        854      XRAY        1.900    0.21    0.24
4BXI        153      XRAY        2.200    0.20    0.23
2R5R        271      XRAY        3.050    0.24    0.26
1X4A        109      NMR            NA    1.00    1.00
4DO8        132      XRAY        1.800    0.20    0.23
5MX0        724      XRAY        2.210    0.18    0.22
5GOO       1383      XRAY        2.110    0.19    0.22
1XU0        130      NMR            NA    1.00    1.00
2WNV        802      XRAY        1.250    0.18    0.20
5B74        313      XRAY        2.040    0.21    0.24
1YIX        530      XRAY        1.900    0.20    0.25
2E28        587      XRAY        2.400    0.23    0.29
4O9I        202      XRAY        2.600    0.21    0.26
5VT6       1076      XRAY        1.700    0.14    0.17
4N6K        351      XRAY        1.200    0.14    0.16
2W38        438      XRAY        1.900    0.18    0.20
4Y8F        251      XRAY        1.540    0.15    0.18
2ZF5        994      XRAY        2.400    0.18    0.26
1GWM        153      XRAY        1.150    0.13    0.16
4OX0        416      XRAY        2.490    0.23    0.27
2YB1        292      XRAY        1.900    0.16    0.21
4Z42       3344      XRAY        3.010    0.28    0.30
2W2G        528      XRAY        2.220    0.21    0.27
3PIJ       1052      XRAY        1.800    0.15    0.21
2EKM        486      XRAY        2.060    0.18    0.23
2VW8        303      XRAY        1.450    0.17    0.19
1X2M         64      NMR            NA    1.00    1.00
4FXB        834      XRAY        2.900    0.28    0.30
4XGL        379      XRAY        1.800    0.19    0.23
4LPT        618      XRAY        2.540    0.20    0.28
1DX8         70      NMR            NA    1.00    1.00
1M65        245      XRAY        1.570    0.18    0.21
2L69        134      NMR            NA    1.00    1.00
3QEE        614      XRAY        1.640    0.15    0.18
2KCC         84      NMR            NA    1.00    1.00
1PB7        292      XRAY        1.350    0.19    0.22
3IM3         50      XRAY        2.000    0.19    0.25
3BJX       1244      XRAY        2.300    0.18    0.25
4ZWN       1336      XRAY        2.490    0.19    0.22
1ASS        159      XRAY        2.300    0.22    0.25
2P3D        198      XRAY        2.800    0.19    0.26
2YV4        105      XRAY        2.000    0.21    0.25
3PYW        203      XRAY        1.800    0.17    0.19
5L9G        702      XRAY        1.750    0.18    0.21
3E6J        229      XRAY        1.670    0.15    0.18
2YT9         95      NMR            NA    1.00    1.00
1EAR        147      XRAY        1.700    0.21    0.23
4TLG        808      XRAY        1.770    0.14    0.19
5IBV        354      XRAY        2.150    0.21    0.25
3OKP        394      XRAY        2.000    0.20    0.23
5TUH        270      XRAY        1.930    0.18    0.21
4KU4        412      XRAY        1.600    0.19    0.22
3RI9        185      XRAY        2.000    0.17    0.21
3WNV        660      XRAY        1.750    0.19    0.21
5E4I        384      XRAY        2.600    0.20    0.26
1L0W       1160      XRAY        2.010    0.22    0.25
1G60        520      XRAY        1.740    0.20    0.22
4WSF        141      XRAY        1.500    0.14    0.18
2N83        204      NMR            NA    1.00    1.00
2KFK        164      NMR            NA    1.00    1.00
2LLL        139      NMR            NA    1.00    1.00
3IEF        466      XRAY        2.500    0.20    0.23
3CJ8        708      XRAY        1.950    0.20    0.25
5BQ5        567      XRAY        2.100    0.18    0.20
3QQM       1768      XRAY        2.300    0.20    0.24
3PMC        278      XRAY        1.490    0.18    0.21
2GW3        454      XRAY        1.400    0.20    0.21
5LQD       1860      XRAY        1.950    0.20    0.24
5LTR        269      XRAY        1.210    0.16    0.18
2OBA        828      XRAY        2.330    0.19    0.26
1RUT        188      XRAY        1.300    0.16    0.19
3QZM        254      XRAY        1.250    0.14    0.16
2PXV        102      XRAY        2.000    0.28    0.31
5C5J        704      XRAY        2.100    0.23    0.27
4I6V       1302      XRAY        2.140    0.17    0.22
4O8M       2768      XRAY        1.700    0.19    0.24
4HJZ        412      XRAY        1.900    0.21    0.26
3KFL        564      XRAY        2.000    0.17    0.21
4XQ3        637      XRAY        2.600    0.14    0.18
4AD9       1734      XRAY        2.600    0.18    0.22
4B0F        455      XRAY        2.800    0.21    0.25
4WBQ        480      XRAY        2.690    0.17    0.23
3MTI        370      XRAY        1.950    0.24    0.27
5WPQ       2368      EM             NA    1.00    1.00
3EBR        159      XRAY        2.600    0.23    0.26
3EVF        277      XRAY        1.450    0.21    0.23
5ITG        968      XRAY        1.950    0.22    0.25
2L7K         76      NMR            NA    1.00    1.00
2R9U        696      XRAY        2.100    0.22    0.26
3P4E        349      XRAY        1.770    0.15    0.17
3BNW        362      XRAY        2.400    0.22    0.29
2DHO        235      XRAY        1.600    0.17    0.20
1A9X       5808      XRAY        1.800    0.19    1.00
5HFK        474      XRAY        1.550    0.19    0.21
3MBD        342      XRAY        2.000    0.16    0.19
3K1E        250      XRAY        1.850    0.15    0.21
2IKB        668      XRAY        1.700    0.20    0.25
1WQ8        110      XRAY        1.900    0.19    0.23
5FFG        858      XRAY        2.250    0.21    0.25
3ORS       1304      XRAY        1.450    0.18    0.20
6RXN         46      XRAY        1.500    0.09    1.00
2RDG        196      XRAY        1.600    0.18    0.21
3SQN        970      XRAY        2.310    0.23    0.28
4BOE        160      XRAY        2.240    0.18    0.20
1YWY         74      NMR            NA    1.00    1.00
3KTN        346      XRAY        2.260    0.24    0.24
2XRH        100      XRAY        1.500    0.18    0.21
5TP4        862      XRAY        1.700    0.16    0.19
2X8K        756      XRAY        2.950    0.20    0.24
3QSL        692      XRAY        2.000    0.19    0.23
3VAY        460      XRAY        1.980    0.21    0.22
5F5E        158      XRAY        1.800    0.20    0.24
3HM4        312      XRAY        1.300    0.14    0.17
1LM5        428      XRAY        1.800    0.20    0.25
3ZHF        133      XRAY        1.700    0.19    0.23
4U9O        360      XRAY        1.600    0.18    0.20
1W41        101      XRAY        1.700    0.17    0.20
1MTP        366      XRAY        1.500    0.20    0.22
5FUK        468      XRAY        1.550    0.16    0.18
5KMX        932      XRAY        2.450    0.26    0.29
1JFR        524      XRAY        1.900    0.14    0.19
2DC4        330      XRAY        1.650    0.21    0.24
4QBO         92      XRAY        1.300    0.17    0.18
1AHS        378      XRAY        2.300    0.21    1.00
3E38        686      XRAY        2.200    0.17    0.23
2RAU        354      XRAY        1.850    0.16    0.19
5HSM        160      XRAY        1.900    0.18    0.20
3RUY        784      XRAY        2.650    0.20    0.23
4YMP        260      XRAY        3.150    0.28    0.33
4O7H        444      XRAY        1.600    0.18    0.20
4MYV        588      XRAY        1.800    0.19    0.23
4HRO        180      XRAY        1.150    0.17    0.17
6BGG        105      NMR            NA    1.00    1.00
3EYA       6588      XRAY        2.500    0.18    0.20
1P9A        290      XRAY        1.700    0.20    0.22
2GEC        278      XRAY        1.300    0.21    0.25
5INB        351      XRAY        1.300    0.13    0.15
1YDM        561      XRAY        2.500    0.22    0.30
5F59        154      XRAY        2.800    0.18    0.23
2ZD7        541      XRAY        1.850    0.23    0.26
5O6F         82      NMR            NA    1.00    1.00
2ZVX        116      XRAY        1.090    0.18    0.21
2GE9        125      NMR            NA    1.00    1.00
3TMA        354      XRAY        2.050    0.16    0.21
5WZF        288      XRAY        1.750    0.17    0.20
2AJR        662      XRAY        2.460    0.19    0.24
5EVL        373      XRAY        1.520    0.15    0.18
1SCF       1092      XRAY        2.200    0.20    0.24
5XCE        386      XRAY        1.860    0.20    0.25
3K1S        981      XRAY        2.300    0.19    0.23
5GHL        432      XRAY        2.000    0.18    0.23
1WDI        345      XRAY        2.100    0.24    0.27
1IYB        416      XRAY        1.500    0.21    0.23
5D2K        538      XRAY        1.570    0.15    0.17
4D81        283      XRAY        2.400    0.21    0.26
1SC6       1616      XRAY        2.090    0.22    0.26
5N3J        353      XRAY        1.120    0.13    0.15
2G43        258      XRAY        2.090    0.23    0.27
1SEI        260      XRAY        1.900    0.22    0.29
3S69        234      XRAY        1.430    0.19    0.20
2M45         87      NMR            NA    1.00    1.00
3OF5        456      XRAY        1.520    0.17    0.20
3GAX        240      XRAY        1.700    0.14    0.17
4BWH         88      NMR            NA    1.00    1.00
4YJ0        210      XRAY        3.810    0.23    0.26
4M1R        592      XRAY        1.800    0.13    0.17
2MA0        123      NMR            NA    1.00    1.00
4MKF        434      XRAY        1.700    0.16    0.20
4BZP        348      XRAY        1.470    0.16    0.18
3HN0        566      XRAY        1.750    0.17    0.21
2MAX        126      NMR            NA    1.00    1.00
6ETZ        989      XRAY        1.800    0.16    0.20
3HSA        630      XRAY        1.990    0.19    0.23
2AHX       1234      XRAY        2.400    0.24    0.27
5TSQ        312      XRAY        1.530    0.15    0.17
5C17        209      XRAY        1.240    0.14    0.16
3HMZ        199      XRAY        1.500    0.13    0.15
5J7K        792      XRAY        2.460    0.26    0.28
2P90        957      XRAY        2.350    0.20    0.25
4MKX        355      XRAY        1.600    0.20    0.23
3EE4        323      XRAY        1.900    0.15    0.18
4FCH        442      XRAY        1.300    0.17    0.18
4Z19        316      XRAY        1.800    0.15    0.18
5N77       1285      XRAY        2.800    0.20    0.24
2JWY        168      NMR            NA    1.00    1.00
2BRX        488      XRAY        2.400    0.20    0.24
2WYU       1044      XRAY        1.500    0.17    0.20
3PPL        854      XRAY        1.250    0.11    0.12
4YAH        279      XRAY        1.600    0.16    0.18
1OLL        188      XRAY        1.930    0.20    0.25
3DIH        122      XRAY        2.600    0.16    0.23
1T4W        196      XRAY        2.100    0.24    0.23
4I66        209      XRAY        1.300    0.16    0.20
4DE9        286      XRAY        1.790    0.20    0.22
2PEB        244      XRAY        1.460    0.19    0.21
3BKN       1932      XRAY        2.720    0.18    0.23
3O21       1556      XRAY        2.200    0.21    0.26
1QMG       2096      XRAY        1.600    0.20    0.22
2C4X        260      XRAY        2.000    0.18    0.21
1UJS         88      NMR            NA    1.00    1.00
5CWI        250      XRAY        1.750    0.20    0.23
3PQI        247      XRAY        2.640    0.21    0.25
5CI5        830      XRAY        1.610    0.13    0.17
1DU5        412      XRAY        2.500    0.18    0.26
2CYC        750      XRAY        2.200    0.17    0.22
4AN6        370      XRAY        1.940    0.19    0.24
4RY9        604      XRAY        1.400    0.12    0.15
2X7X        650      XRAY        2.640    0.19    0.23
3H1T        590      XRAY        2.300    0.22    0.24
5A9D        378      XRAY        2.100    0.20    0.24
3MAL        398      XRAY        1.950    0.17    0.21
2W7Y        860      XRAY        2.350    0.22    0.26
1NY5        774      XRAY        2.400    0.21    0.26
3DJM        580      XRAY        2.510    0.21    0.23
5GXV        468      XRAY        2.100    0.19    0.23
1UEO         63      NMR            NA    1.00    1.00
1JEO        180      XRAY        2.000    0.19    0.23
2XGU        298      XRAY        1.500    0.20    0.22
2F4E        360      XRAY        2.320    0.25    0.28
2JVZ        164      NMR            NA    1.00    1.00
5GMS        626      XRAY        1.700    0.16    0.18
5LTX        540      XRAY        2.020    0.19    0.22
1NT4        782      XRAY        2.400    0.23    0.28
5XQG       7248      XRAY        2.740    0.19    0.25
2REM        579      XRAY        1.900    0.20    0.22
4KRW         79      XRAY        2.010    0.23    0.31
3PGU        427      XRAY        1.700    0.17    0.18
2C5K        119      XRAY        2.050    0.18    0.22
5X45        556      XRAY        2.600    0.17    0.21
5FMS        816      XRAY        3.490    0.23    0.29
5FID        274      XRAY        1.810    0.17    0.20
1ZUY        116      XRAY        1.390    0.17    0.21
2NN3        620      XRAY        3.000    0.23    0.28
1TBX        198      XRAY        2.700    0.19    0.26
4V3I        262      XRAY        1.500    0.18    0.19
4WPM        242      XRAY        2.400    0.23    0.25
4BLO       3708      XRAY        2.800    0.22    0.24
5MUX       2832      XRAY        2.000    0.15    0.19
1Z85        468      XRAY        2.120    0.17    0.22
2EKF         61      NMR            NA    1.00    1.00
4TZQ        540      XRAY        2.300    0.24    0.28
3PH9        302      XRAY        1.830    0.18    0.23
4BKN       1142      XRAY        2.100    0.20    0.24
2I68        274      ELEC           NA    1.00    1.00
1SHX        276      XRAY        2.100    0.22    0.28
2RO5        110      NMR            NA    1.00    1.00
5EXV       1134      XRAY        2.900    0.25    0.28
2ET6        604      XRAY        2.220    0.20    0.25
4N7C        176      XRAY        1.750    0.19    0.21
5N4T        468      XRAY        1.160    0.17    0.20
1HV2        114      NMR            NA    1.00    1.00
3IDW         72      XRAY        1.850    0.20    0.22
5MQ4        762      XRAY        2.700    0.21    0.24
5FVN       2052      XRAY        1.450    0.16    0.18
1VMK        831      XRAY        2.010    0.21    0.24
1DFU         94      XRAY        1.800    0.21    0.23
2II1       1204      XRAY        1.950    0.18    0.23
3DEM        556      XRAY        2.300    0.22    0.24
2REU        258      XRAY        1.900    0.20    0.24
2V5I        559      XRAY        1.600    0.14    0.17
1K09         52      NMR            NA    1.00    1.00
4PZ7        806      XRAY        2.110    0.19    0.23
5AE0        221      XRAY        1.040    0.13    0.16
1PX5        698      XRAY        1.740    0.19    0.22
1BTN        106      XRAY        2.000    0.20    0.29
2PP6        102      XRAY        2.700    0.22    0.28
2FG1        158      XRAY        1.250    0.17    0.18
2OND        616      XRAY        2.800    0.22    0.26
2YCB       1272      XRAY        3.100    0.21    0.25
1JCN       1028      XRAY        2.500    0.24    0.27
2LG7        129      NMR            NA    1.00    1.00
3MQL        220      XRAY        3.000    0.20    0.23
2JXD         62      NMR            NA    1.00    1.00
2HUG         71      NMR            NA    1.00    1.00
2RTS         73      NMR            NA    1.00    1.00
2GMQ        236      XRAY        1.760    0.19    0.22
1Q7E        428      XRAY        1.600    0.16    0.19
1GHP        258      XRAY        1.760    0.18    0.26
4EO2       3498      XRAY        3.010    0.24    0.28
2QJF        810      XRAY        2.200    0.17    0.23
3IT3        684      XRAY        1.500    0.17    0.19
4AU8        592      XRAY        1.900    0.20    0.23
1F2G         58      NMR            NA    1.00    1.00
3MEA        191      XRAY        1.260    0.18    0.20
5J09       2570      XRAY        2.000    0.21    0.24
4LMH       3040      XRAY        2.700    0.20    0.23
4WVM       1403      XRAY        3.100    0.21    0.24
5MU7        548      XRAY        2.570    0.17    0.23
1ILY         90      NMR            NA    1.00    1.00
1JVB        347      XRAY        1.850    0.19    0.22
6F6P        424      XRAY        2.450    0.27    0.30
1R0W       1144      XRAY        2.200    0.23    0.26
5FWJ        942      XRAY        2.100    0.16    0.19
5K9B        180      XRAY        1.170    0.15    0.17
1HP1        516      XRAY        1.700    0.18    0.20
3P6A        754      XRAY        2.500    0.23    0.27
5XNQ        371      XRAY        2.800    0.25    0.27
5JQY        468      XRAY        1.990    0.19    0.20
3T4F        144      XRAY        1.680    0.19    0.21
2KNJ         90      NMR            NA    1.00    1.00
4JYL       1590      XRAY        2.370    0.16    0.19
2D9K         75      NMR            NA    1.00    1.00
5O63        372      XRAY        1.600    0.16    0.19
2KQ2        147      NMR            NA    1.00    1.00
3USW        258      XRAY        2.600    0.20    0.25
3TED        271      XRAY        2.000    0.20    0.25
2PKD        666      XRAY        2.040    0.20    0.28
2R1J        136      XRAY        1.530    0.20    0.23
5O0D        486      XRAY        1.540    0.20    0.23
4AJY        397      XRAY        1.730    0.19    0.23
4Z4D        859      XRAY        1.600    0.16    0.19
2DNL        114      NMR            NA    1.00    1.00
2MKL        105      NMR            NA    1.00    1.00
1MJN        179      XRAY        1.300    0.16    0.20
2B87        116      NMR            NA    1.00    1.00
1GD6        119      XRAY        2.500    0.18    0.22
3GMV        156      XRAY        1.800    0.19    0.23
4FIB        387      XRAY        2.000    0.21    0.26
2MKA        102      NMR            NA    1.00    1.00
1REO        486      XRAY        2.310    0.19    0.22
4DD8        832      XRAY        2.100    0.19    0.26
4L7T        523      XRAY        1.610    0.19    0.23
4WD2        408      XRAY        1.950    0.12    0.15
4C9Q        644      XRAY        3.200    0.26    0.29
4OY2       2223      XRAY        2.900    0.21    0.24
5DSG        844      XRAY        2.600    0.23    0.24
2CVI        166      XRAY        1.500    0.20    0.23
2C0D        442      XRAY        1.780    0.17    0.20
2CQW         84      NMR            NA    1.00    1.00
3G6M        406      XRAY        1.650    0.18    0.23
4IME       2344      XRAY        1.750    0.18    0.21
1GVF        572      XRAY        1.450    0.13    0.17
5VKY        270      XRAY        2.300    0.21    0.27
2ENG        210      XRAY        1.500    0.10    0.15
1Q3T        236      NMR            NA    1.00    1.00
5EGF       1944      XRAY        2.290    0.23    0.27
2LPU        152      NMR            NA    1.00    1.00
1PFM        272      NMR            NA    1.00    1.00
1W07       1318      XRAY        2.000    0.20    0.25
4LOA        346      XRAY        1.820    0.20    0.24
3A0M        162      XRAY        1.020    0.12    0.14
1HYQ        263      XRAY        2.600    0.21    0.23
4MP4        651      XRAY        2.500    0.19    0.26
2LCR        101      NMR            NA    1.00    1.00
4H1G        715      XRAY        2.150    0.17    0.21
3JWG        219      XRAY        1.900    0.22    0.23
6CAA       2070      EM             NA    1.00    1.00
3GD0        367      XRAY        1.620    0.18    0.22
5E4X         50      XRAY        2.750    0.25    0.28
2MAR        134      NMR            NA    1.00    1.00
6EIM        604      XRAY        1.430    0.15    0.17
4Y68       1248      XRAY        2.210    0.20    0.24
5TNU        918      XRAY        3.050    0.20    0.23
5EF4        770      XRAY        2.050    0.17    0.20
3PNA        308      XRAY        1.500    0.16    0.18
3INN       1256      XRAY        2.100    0.20    0.24
3DXV        878      XRAY        2.210    0.20    0.24
3O4Y        196      XRAY        2.200    0.24    0.28
4PCA        904      XRAY        1.500    0.15    0.17
4J6E        283      XRAY        2.520    0.23    0.29
2XHS        254      XRAY        2.800    0.22    0.25
1WRB        506      XRAY        2.400    0.24    0.28
4PTZ        764      XRAY        1.900    0.17    0.21
2J87        708      XRAY        3.100    0.26    0.29
1IPA        274      XRAY        2.400    0.23    0.29
2AXO        270      XRAY        1.800    0.21    0.24
1DQP        460      XRAY        1.750    0.21    0.23
4WWH        724      XRAY        1.200    0.14    0.15
1LL8        114      NMR            NA    1.00    1.00
1BSG        266      XRAY        1.850    0.15    1.00
5HUJ        614      XRAY        2.100    0.16    0.21
3M2P       1866      XRAY        2.950    0.21    0.28
2FZW        746      XRAY        1.840    0.18    0.20
3HZP        131      XRAY        1.400    0.17    0.18
2RKK        336      XRAY        2.900    0.21    0.26
1SJV        114      XRAY        1.940    0.21    0.23
2VQP        257      XRAY        1.600    0.18    0.22
1VEC        412      XRAY        2.010    0.20    0.25
1ZI0        614      XRAY        2.600    0.23    0.27
2QGU        211      XRAY        1.500    0.19    0.21
2KGR        111      NMR            NA    1.00    1.00
2DKO        255      XRAY        1.060    0.14    0.17
5XB6       3672      XRAY        2.000    0.18    0.22
4GOT        249      XRAY        1.950    0.17    0.23
5FMA        308      XRAY        2.460    0.26    0.26
6EY4        501      XRAY        2.000    0.22    0.26
5U00       1376      XRAY        1.410    0.20    0.23
2Q3V        260      XRAY        1.800    0.17    0.22
4J0Q       2165      XRAY        2.290    0.17    0.21
1U5S        137      NMR            NA    1.00    1.00
4LEJ        407      XRAY        2.400    0.20    0.24
3D0J        140      XRAY        1.530    0.17    0.18
1QYN        612      XRAY        2.350    0.24    0.27
5MR0       1740      XRAY        1.980    0.18    0.21
3H2G        397      XRAY        1.860    0.16    0.19
5C2Z        510      XRAY        1.960    0.18    0.25
4RPD        610      XRAY        1.510    0.15    0.19
3SIT        326      XRAY        1.800    0.19    0.21
3EDN        598      XRAY        1.500    0.18    0.22
2KUT        122      NMR            NA    1.00    1.00
3H9N        177      XRAY        2.700    0.21    0.24
4E74        117      XRAY        1.580    0.20    0.22
3ZGH        205      XRAY        2.000    0.18    0.20
2O3C        846      XRAY        2.300    0.20    0.24
3ASU        496      XRAY        1.900    0.20    0.23
5Y1I        806      XRAY        2.000    0.20    0.24
2IIM         62      XRAY        1.000    0.13    0.15
3AB8        536      XRAY        1.700    0.18    0.22
2OPE        512      XRAY        2.400    0.21    0.28
4E3X       1126      XRAY        1.240    0.16    0.18
4P09        184      XRAY        1.700    0.18    0.23
4PGA        674      XRAY        1.700    0.20    0.25
5K86         75      XRAY        1.130    0.13    0.16
2JQQ        204      NMR            NA    1.00    1.00
1VIA        350      XRAY        1.570    0.20    0.23
4U3Q        244      XRAY        2.400    0.23    0.28
2KK9         56      NMR            NA    1.00    1.00
5FLY        564      XRAY        1.600    0.19    0.22
3PUF       4158      XRAY        3.100    0.21    0.26
5VC9         98      XRAY        2.100    0.21    0.25
2FTW        521      XRAY        2.050    0.21    0.25
4KNF       1305      XRAY        2.600    0.22    0.27
5IG8        670      XRAY        2.280    0.22    0.26
2Q4M        217      XRAY        1.700    0.16    0.21
4MPH        384      XRAY        2.030    0.15    0.19
3PZJ        418      XRAY        1.850    0.20    0.24
2HQ4        322      XRAY        1.990    0.20    0.23
4LSM        692      XRAY        1.650    0.13    0.17
5TVN        402      XRAY        2.900    0.21    0.26
3KL2       2712      XRAY        2.300    0.19    0.24
2RB4        350      XRAY        2.800    0.24    0.27
1X9G        200      XRAY        2.410    0.23    0.28
5SYB        226      XRAY        1.820    0.17    0.20
4INZ        608      XRAY        1.700    0.16    0.21
3TDC        762      XRAY        2.410    0.17    0.22
3R7T        419      XRAY        2.300    0.18    0.21
5FIM        157      NMR            NA    1.00    1.00
4LK4        357      XRAY        2.400    0.19    0.24
1WU9        160      XRAY        1.540    0.18    0.22
2IB1         91      NMR            NA    1.00    1.00
2K54        123      NMR            NA    1.00    1.00
3SE7       2076      XRAY        3.070    0.20    0.26
3JXF        544      XRAY        2.000    0.18    0.22
3LPP       3592      XRAY        2.150    0.18    0.22
2FHZ        217      XRAY        1.150    0.20    0.20
1G3M        588      XRAY        1.700    0.19    0.22
2FEF        882      XRAY        1.900    0.19    0.22
5XBN        148      XRAY        1.760    0.18    0.21
2HMA        376      XRAY        2.410    0.19    0.22
1RLF         90      NMR            NA    1.00    1.00
2QIM        158      XRAY        1.350    0.15    0.19
1K3V        579      XRAY        3.500    0.39    0.28
4D0P        387      XRAY        1.600    0.18    0.19
2B69        343      XRAY        1.210    0.14    0.16
2ZDI        385      XRAY        3.000    0.24    0.28
1H97        294      XRAY        1.170    0.12    0.17
3BBB        906      XRAY        1.300    0.18    0.22
3OTX        694      XRAY        1.550    0.18    0.21
2CT6        111      NMR            NA    1.00    1.00
3ISM        893      XRAY        2.200    0.19    0.22
2WSB       1016      XRAY        1.250    0.14    0.18
3BC9        599      XRAY        1.350    0.15    0.18
4CML        313      XRAY        2.300    0.18    0.20
1YR0        700      XRAY        2.000    0.19    0.23
5DEQ        456      XRAY        1.950    0.16    0.22
2LNL        309      NMR            NA    1.00    1.00
5AWW        579      XRAY        2.720    0.22    0.27
1DEU        554      XRAY        1.700    0.20    0.21
2Z5I        496      XRAY        2.100    0.22    0.25
5UH7        338      XRAY        2.200    0.22    0.25
4N9O        272      XRAY        1.500    0.15    0.18
5MOA        232      XRAY        1.650    0.21    0.23
1YFM        488      XRAY        2.600    0.20    0.32
2C55         52      NMR            NA    1.00    1.00
5HWV        260      XRAY        1.650    0.18    0.23
4AGU        933      XRAY        2.400    0.19    0.23
2IP1        432      XRAY        1.800    0.18    0.21
4R7Z       5408      XRAY        3.800    0.30    0.31
5NCJ        536      XRAY        1.530    0.16    0.17
3FSS        237      XRAY        1.430    0.18    0.21
2XMX        542      XRAY        1.670    0.16    0.20
3MI9        703      XRAY        2.100    0.22    0.26
4A3P        217      XRAY        1.400    0.16    0.22
5M7D        298      XRAY        1.200    0.13    0.16
2QVW       3024      XRAY        3.000    0.22    0.26
5I4C        147      XRAY        2.000    0.18    0.24
5G38        172      XRAY        1.150    0.16    0.18
5T1Q       1436      XRAY        2.150    0.17    0.22
3NSO        202      XRAY        1.450    0.20    0.22
4Z0T        254      XRAY        1.500    0.15    0.18
3EF4        372      XRAY        1.180    0.14    0.17
3AH9        162      XRAY        1.080    0.17    0.19
4OEE        155      XRAY        1.500    0.17    0.18
2CRQ        112      NMR            NA    1.00    1.00
2DGU        103      NMR            NA    1.00    1.00
4GQZ        644      XRAY        1.800    0.23    0.28
5L92        820      XRAY        2.100    0.20    0.24
2EPA         72      NMR            NA    1.00    1.00
4N74        314      XRAY        2.900    0.24    0.28
4K1O        264      XRAY        2.600    0.20    0.23
1Q0U        438      XRAY        1.850    0.20    0.28
2W01       1248      XRAY        2.310    0.20    0.28
3N5F        816      XRAY        2.750    0.20    0.28
2GU0        624      XRAY        2.800    0.24    0.28
5LDG        316      XRAY        1.300    0.12    0.15
2AIH         67      NMR            NA    1.00    1.00
3O8N       1524      XRAY        3.200    0.23    0.30
4D8M        587      XRAY        2.300    0.23    0.22
2CSI         76      NMR            NA    1.00    1.00
3W7T       1520      XRAY        1.500    0.16    0.18
4XNH       1276      XRAY        2.100    0.17    0.23
3F95        386      XRAY        1.800    0.19    0.23
3ZS7        300      XRAY        2.000    0.22    0.27
1UFG        151      NMR            NA    1.00    1.00
4R3N        732      XRAY        1.350    0.13    0.16
4CRS        341      XRAY        2.750    0.21    0.26
2BTQ        899      XRAY        3.200    0.21    0.25
5IC7        422      XRAY        2.330    0.20    0.24
2M4I        105      NMR            NA    1.00    1.00
3UJO       1124      XRAY        2.000    0.21    0.25
5A2F        583      XRAY        1.860    0.22    0.24
5K8P       3400      XRAY        2.200    0.17    0.20
4L7G        409      XRAY        1.380    0.16    0.19
3WWJ       3960      XRAY        2.200    0.17    0.21
1C5D        856      XRAY        2.400    0.20    0.30
3LHQ        440      XRAY        1.560    0.15    0.20
1W5K        136      XRAY        1.920    0.25    0.31
2M80        117      NMR            NA    1.00    1.00
4BQE       1748      XRAY        1.700    0.15    0.18
1V7R        186      XRAY        1.400    0.20    0.22
2Z16        330      XRAY        2.020    0.20    0.23
5AIW        128      NMR            NA    1.00    1.00
1XVS        252      XRAY        2.010    0.18    0.27
1WEU         91      NMR            NA    1.00    1.00
2P8U        956      XRAY        2.000    0.16    0.20
2PBQ        534      XRAY        1.700    0.20    0.23
4PG3       2028      XRAY        2.700    0.20    0.25
3NYT        367      XRAY        1.300    0.19    0.22
3FWZ        280      XRAY        1.790    0.17    0.20
4DRR        163      XRAY        1.500    0.18    0.22
3MPX        434      XRAY        2.800    0.22    0.29
3B5M        820      XRAY        1.210    0.18    0.20
4DJ3        634      XRAY        2.500    0.22    0.29
3DOH        760      XRAY        2.600    0.20    0.27
2WYO       2248      XRAY        3.150    0.21    0.28
4NF7        363      XRAY        2.110    0.19    0.23
5T2V        248      XRAY        1.900    0.16    0.19
5F29        146      XRAY        1.820    0.22    0.26
4R8O        208      XRAY        2.500    0.18    0.24
2PNS        416      XRAY        1.900    0.17    0.19
1G2S         71      NMR            NA    1.00    1.00
1JAE        471      XRAY        1.650    0.18    0.21
4WCI        243      XRAY        1.650    0.19    0.22
2ATP        532      XRAY        2.400    0.25    0.29
5XDS        216      XRAY        1.750    0.15    0.18
5JKP        270      XRAY        2.110    0.20    0.24
1W9Z        849      XRAY        2.560    0.19    0.25
3HM6        644      XRAY        2.400    0.23    0.26
4A27        698      XRAY        2.100    0.19    0.23
5KJP        265      XRAY        1.800    0.15    0.18
2R85        668      XRAY        1.700    0.17    0.19
3IE4        214      XRAY        1.450    0.19    0.20
1WXB         68      NMR            NA    1.00    1.00
4RBN       3176      XRAY        3.050    0.18    0.23
1PBI        144      XRAY        2.700    0.21    0.27
4R9X        466      XRAY        1.850    0.18    0.21
2V7K        361      XRAY        1.700    0.18    0.21
4DK0        369      XRAY        3.500    0.34    0.39
1D2N        272      XRAY        1.750    0.20    0.22
3VR0       1132      XRAY        2.200    0.20    0.24
4JCS        286      XRAY        1.770    0.21    0.23
1WCN         70      NMR            NA    1.00    1.00
2A02         82      NMR            NA    1.00    1.00
2BK6        936      XRAY        2.190    0.21    0.23
3UV9        186      XRAY        1.550    0.15    0.20
2DLS         93      NMR            NA    1.00    1.00
3RAY        237      XRAY        1.730    0.20    0.23
3HXL        446      XRAY        1.900    0.19    0.23
3KMR        279      XRAY        1.800    0.20    0.24
1UXO        192      XRAY        1.800    0.12    0.18
6AP7        538      XRAY        1.510    0.17    0.20
3FBU        336      XRAY        1.800    0.20    0.22
3JQW        363      XRAY        2.000    0.18    0.23
1JK4         98      XRAY        2.300    0.23    0.30
1CPQ        129      XRAY        1.720    0.15    1.00
1ITP         77      NMR            NA    1.00    1.00
1XAP        267      XRAY        2.100    0.21    0.25
2IVX        514      XRAY        1.800    0.19    0.22
1EDG        380      XRAY        1.600    0.19    0.22
2G6B        180      XRAY        2.000    0.21    0.28
3DF8        111      XRAY        1.650    0.17    0.21
2CB8        174      XRAY        1.400    0.17    0.19
2DLA        666      XRAY        2.900    0.25    0.31
2Z8G       1098      XRAY        1.700    0.19    0.21
4XED         99      XRAY        1.230    0.14    0.17
3JCS       7124      EM             NA    1.00    1.00
5NF2        501      XRAY        1.730    0.15    0.18
1FEP        724      XRAY        2.400    0.24    0.28
1SP3        443      XRAY        2.200    0.18    0.25
5TXW        664      XRAY        1.860    0.13    0.17
2QYB        181      XRAY        2.400    0.21    0.23
2NZJ        700      XRAY        2.500    0.23    0.28
3FYN        176      XRAY        1.450    0.18    0.21
3EK6       1458      XRAY        2.340    0.21    0.25
5JO7       2152      XRAY        2.150    0.19    0.25
5LFN       1348      XRAY        2.100    0.25    0.26
1D3Y        602      XRAY        2.000    0.20    0.24
3B9V        480      XRAY        1.800    0.16    0.20
3TX8        369      XRAY        2.970    0.24    0.26
3RSB        784      XRAY        2.800    0.26    0.28
4GC5        345      XRAY        1.800    0.19    0.22
2AJ4       1096      XRAY        2.400    0.17    0.20
2KPJ         94      NMR            NA    1.00    1.00
2R8B        502      XRAY        2.560    0.20    0.25
2EE8        106      NMR            NA    1.00    1.00
2DIS        109      NMR            NA    1.00    1.00
3MIW        530      XRAY        2.500    0.26    0.30
5CWV        728      XRAY        3.150    0.20    0.24
2YZH        684      XRAY        1.850    0.19    0.22
2OC6        248      XRAY        1.750    0.17    0.22
1XSV        226      XRAY        1.700    0.19    0.22
2QO3       1830      XRAY        2.590    0.22    0.27
5UVM        294      XRAY        2.300    0.21    0.23
3AR4        995      XRAY        2.150    0.24    0.28
2BP3        238      XRAY        2.320    0.22    0.26
1FS1        388      XRAY        1.800    0.22    0.27
2EDU         98      NMR            NA    1.00    1.00
3CVG       1176      XRAY        1.970    0.26    0.29
5XE7        624      XRAY        2.160    0.26    0.27
2N2A        116      NMR            NA    1.00    1.00
3UH8        128      XRAY        2.300    0.24    0.25
3IX1        604      XRAY        2.400    0.20    0.26
2Z3Z        706      XRAY        1.950    0.18    0.21
5HHA        572      XRAY        1.240    0.15    0.17
4HP8        494      XRAY        1.350    0.14    0.16
4XMH        188      XRAY        1.290    0.16    0.18
1EIJ         80      NMR            NA    1.00    1.00
1EW3        159      XRAY        2.300    0.20    0.25
4YIV        419      XRAY        1.930    0.18    0.20
1XR0        151      NMR            NA    1.00    1.00
5XN4         87      NMR            NA    1.00    1.00
1RJ5        522      XRAY        2.810    0.23    0.27
2XZ4        360      XRAY        1.720    0.17    0.20
5XI8        175      XRAY        1.700    0.17    0.19
4X8R        654      XRAY        1.900    0.16    0.20
5I9J        229      XRAY        1.740    0.17    0.19
3IDE       2210      XRAY        3.350    0.22    0.23
4MZV        248      XRAY        1.860    0.20    0.25
1XJU        326      XRAY        1.070    0.13    0.15
2AEG        804      XRAY        2.300    0.22    0.25
1IT2        292      XRAY        1.600    0.21    0.24
3OOW       1328      XRAY        1.750    0.17    0.20
1F97        212      XRAY        2.500    0.15    0.21
1VBK        614      XRAY        1.900    0.20    0.22
2CLP       3817      XRAY        3.000    0.24    0.25
2K8H        110      NMR            NA    1.00    1.00
1F6U         56      NMR            NA    1.00    1.00
2HI0        480      XRAY        1.510    0.16    0.19
4O3V        362      XRAY        1.950    0.17    0.19
2R77        205      XRAY        1.650    0.19    0.23
2VJV        318      XRAY        1.900    0.19    0.23
4WXM        715      XRAY        2.300    0.21    0.27
2L0D        114      NMR            NA    1.00    1.00
2ODO       1428      XRAY        2.800    0.22    0.25
1B79        476      XRAY        2.300    0.26    0.29
1FK5         93      XRAY        1.300    0.14    0.19
4GL8       1058      XRAY        2.200    0.17    0.22
3EKG        808      XRAY        1.600    0.20    0.21
1WFQ         89      NMR            NA    1.00    1.00
5T40        634      XRAY        1.810    0.16    0.19
3UB2        146      XRAY        2.400    0.25    0.26
3L92        162      XRAY        1.890    0.17    0.19
2VSD        105      XRAY        1.820    0.21    0.25
2WW6         81      XRAY        0.980    0.13    0.15
2MD7         56      NMR            NA    1.00    1.00
4WQQ        564      XRAY        1.700    0.15    0.19
5D38        528      XRAY        1.430    0.20    0.23
2A5J        191      XRAY        1.500    0.20    0.23
2PSD        318      XRAY        1.400    0.17    0.18
1G55        343      XRAY        1.800    0.21    0.25
4GBM        323      XRAY        1.620    0.16    0.18
3FYF        352      XRAY        2.200    0.24    0.28
5AVM       2664      XRAY        2.200    0.16    0.21
4PYR        305      XRAY        1.450    0.19    0.23
4W6Y        286      XRAY        1.570    0.20    0.23
4EIV        594      XRAY        1.370    0.15    0.18
3E2I        219      XRAY        2.010    0.20    0.24
3HP0       1602      XRAY        2.320    0.26    0.27
2BFQ        192      XRAY        1.500    0.21    0.23
1J8U        325      XRAY        1.500    0.16    0.20
3DCY        275      XRAY        1.750    0.18    0.23
2X24       1586      XRAY        2.400    0.23    0.28
1NAR        290      XRAY        1.800    0.16    1.00
3NVS        450      XRAY        1.020    0.12    0.14
3RL5        296      XRAY        1.260    0.15    0.17
1JEY       1174      XRAY        2.500    0.22    0.28
4JYS        276      XRAY        1.900    0.18    0.22
3FCI        223      XRAY        1.270    0.18    0.21
3UOX       1090      XRAY        1.960    0.19    0.23
5VQE        573      XRAY        1.890    0.17    0.21
2PZH        540      XRAY        1.700    0.21    0.25
4JWT        259      XRAY        2.050    0.18    0.19
1YAC        416      XRAY        1.800    0.17    0.20
1WC2        181      XRAY        1.200    0.15    0.16
1R5Q        102      XRAY        2.000    0.24    0.27
2UV3        252      XRAY        1.800    0.21    0.25
1WA7         87      NMR            NA    1.00    1.00
1H3O        302      XRAY        2.300    0.23    0.27
3I3L        591      XRAY        2.200    0.20    0.26
4BT7        257      XRAY        1.100    0.17    0.18
1ONF        500      XRAY        2.600    0.26    0.30
4QTS       1288      XRAY        3.100    0.23    0.29
2QCV        332      XRAY        1.900    0.18    0.20
1BS0        384      XRAY        1.650    0.18    0.21
2JK8        604      XRAY        2.800    0.22    0.28
4P4W        192      XRAY        1.500    0.18    0.21
1D4D        572      XRAY        2.500    0.24    0.30
4FE3        297      XRAY        1.740    0.17    0.22
2L3L        111      NMR            NA    1.00    1.00
5UUO        586      XRAY        1.250    0.13    0.13
3B7E        770      XRAY        1.450    0.14    0.16
2E7P        464      XRAY        2.100    0.19    0.22
2YSQ         81      NMR            NA    1.00    1.00
1ZEL        596      XRAY        1.930    0.18    0.23
1QAP        592      XRAY        2.800    0.19    0.27
1X4K         72      NMR            NA    1.00    1.00
4MPO       1224      XRAY        1.900    0.21    0.25
4PNO         72      XRAY        0.970    0.14    0.16
1QJ8        148      XRAY        1.900    0.20    0.25
5NWJ        269      XRAY        2.070    0.20    0.24
2N3L         89      NMR            NA    1.00    1.00
2XSW        714      XRAY        1.900    0.17    0.20
1YTP         53      NMR            NA    1.00    1.00
2NW2        443      XRAY        1.400    0.19    0.22
4H05        546      XRAY        2.150    0.20    0.27
4XO1         60      XRAY        1.800    0.20    0.22
3L6I        362      XRAY        2.010    0.21    0.25
3T1U        169      XRAY        2.000    0.20    0.24
5TVD        195      XRAY        1.730    0.17    0.20
5KDZ        393      XRAY        1.420    0.14    0.18
2LYI        167      NMR            NA    1.00    1.00
3FM3        716      XRAY        2.180    0.19    0.24
3MCU       1242      XRAY        2.300    0.20    0.24
6CW0        212      XRAY        1.380    0.18    0.20
5A1S       1792      XRAY        2.500    0.21    0.25
4LA2        396      XRAY        1.600    0.20    0.22
2OZT        332      XRAY        1.420    0.18    0.21
4H61        350      XRAY        2.700    0.18    0.22
1NZY        807      XRAY        1.800    0.19    1.00
2RE1        334      XRAY        2.750    0.24    0.28
3MJO        592      XRAY        1.360    0.15    0.21
1SK7        198      XRAY        1.600    0.23    0.27
2EQF         46      NMR            NA    1.00    1.00
2XLK        382      XRAY        1.810    0.19    0.22
3P5P        764      XRAY        1.820    0.17    0.20
2V6V        312      XRAY        1.500    0.22    0.26
5JK4        373      XRAY        1.100    0.10    0.12
2CBZ        237      XRAY        1.500    0.16    0.19
3IEH        276      XRAY        2.450    0.17    0.22
2INW        266      XRAY        1.500    0.23    0.25
6BGN        900      XRAY        1.510    0.12    0.17
1KQR        179      XRAY        1.400    0.17    0.18
1WXL         73      NMR            NA    1.00    1.00
3R4V        315      XRAY        1.670    0.19    0.23
4BHD        856      XRAY        2.830    0.24    0.30
3JUK       1124      XRAY        2.300    0.23    0.28
4YU6       1512      XRAY        2.600    0.17    0.21
3SDR        817      XRAY        1.860    0.18    0.21
5L3M         69      NMR            NA    1.00    1.00
4L8P        187      XRAY        1.600    0.15    0.18
1FX7        920      XRAY        2.000    0.21    0.27
4HZO        318      XRAY        1.760    0.22    0.25
5E7H        260      XRAY        1.570    0.16    0.17
3RD2         82      XRAY        1.600    0.17    0.21
1LQT        912      XRAY        1.050    0.13    0.15
1GK8       2460      XRAY        1.400    0.15    0.16
5VOG        183      XRAY        1.500    0.15    0.18
2MUN         46      NMR            NA    1.00    1.00
4YMI        466      XRAY        1.700    0.17    0.20
3AQ9        242      XRAY        1.740    0.19    0.21
5XSZ        477      XRAY        3.200    0.24    0.26
2AGC        162      XRAY        2.500    0.23    0.30
2EOS         42      NMR            NA    1.00    1.00
1F2V        219      XRAY        2.100    0.18    0.24
3O5C       1280      XRAY        1.800    0.20    0.26
2XJP        258      XRAY        0.950    0.11    0.12
2GFH        260      XRAY        1.900    0.21    0.26
4K8L        344      XRAY        1.900    0.17    0.21
2IM9        333      XRAY        1.670    0.17    0.21
3HG3        808      XRAY        1.900    0.17    0.20
3RTK       1092      XRAY        2.800    0.22    0.28
2V2F        414      XRAY        1.900    0.21    0.25
4JJO        202      XRAY        1.750    0.17    0.20
1UU1       1340      XRAY        2.380    0.21    0.27
2M3L         76      NMR            NA    1.00    1.00
2PQ6        482      XRAY        2.100    0.20    0.24
5JYN        120      NMR            NA    1.00    1.00
1EUW        152      XRAY        1.050    0.14    0.16
2JOZ        135      NMR            NA    1.00    1.00
1ZD9        188      XRAY        1.700    0.21    0.25
2EQ4         46      NMR            NA    1.00    1.00
2DZQ         99      NMR            NA    1.00    1.00
5OEM        189      XRAY        1.900    0.21    0.24
3BZY        137      XRAY        1.200    0.14    0.18
4BK0        222      XRAY        1.900    0.20    0.23
3PZS        578      XRAY        1.890    0.17    0.20
3VK0        342      XRAY        1.880    0.18    0.23
2OWL        606      XRAY        2.400    0.24    0.33
4N4B        360      XRAY        1.440    0.13    0.15
3NMR        175      XRAY        1.850    0.21    0.24
1RQ6         62      NMR            NA    1.00    1.00
4WBE        360      XRAY        2.050    0.20    0.23
3JQ1        962      XRAY        1.550    0.17    0.21
3BQA        296      XRAY        2.000    0.17    0.23
5CYT        104      XRAY        1.500    0.16    1.00
4O7X        230      XRAY        1.780    0.21    0.24
4COS        326      XRAY        1.670    0.18    0.21
5W3S       2244      EM             NA    1.00    1.00
5D3X        334      XRAY        1.690    0.18    0.21
4UHT        204      XRAY        1.150    0.13    0.16
6EUW        163      XRAY        1.000    0.14    0.16
3TR5       2112      XRAY        2.110    0.22    0.26
2IGV        173      XRAY        1.670    0.20    0.22
5CZL        338      XRAY        2.390    0.20    0.25
2MQJ         88      NMR            NA    1.00    1.00
2N5D         84      NMR            NA    1.00    1.00
4ECN        876      XRAY        2.800    0.18    0.23
1Q0G       1404      XRAY        1.600    0.18    0.20
1K7C        233      XRAY        1.120    0.11    0.13
5NLU        125      XRAY        1.190    0.18    0.20
5M9B        724      XRAY        2.120    0.20    0.23
3CNE        700      XRAY        1.990    0.19    0.23
2JJW        127      XRAY        1.700    0.23    0.27
3PXL        499      XRAY        1.200    0.15    0.18
5GI4        456      XRAY        2.240    0.23    0.27
1YRE        788      XRAY        2.150    0.20    0.27
3I3W        886      XRAY        2.300    0.20    0.24
5XVS        758      XRAY        2.380    0.17    0.21
4ZIA        645      XRAY        2.700    0.24    0.27
3E0K        150      XRAY        2.520    0.22    0.25
4HR3        415      XRAY        1.800    0.17    0.19
3K4O        532      XRAY        2.050    0.22    0.24
1WIS        124      NMR            NA    1.00    1.00
5O9J        368      XRAY        2.000    0.21    0.26
5JRT         77      XRAY        1.530    0.20    0.23
1EDY        268      XRAY        2.300    0.23    0.26
3H6N        127      XRAY        2.000    0.24    0.28
3S44        399      XRAY        1.450    0.19    0.21
1JUQ        736      XRAY        2.200    0.22    0.25
3NT8        848      XRAY        2.200    0.20    0.24
1VKE        798      XRAY        1.560    0.16    0.18
5WIU        422      XRAY        1.960    0.21    0.24
1VBW         68      XRAY        0.930    0.11    0.14
3FH3        316      XRAY        2.100    0.21    0.26
2RN4        106      NMR            NA    1.00    1.00
4ZQM        407      XRAY        1.600    0.16    0.19
3HD0        711      XRAY        2.700    0.17    0.26
4AIE        549      XRAY        2.050    0.14    0.18
5V2I        590      XRAY        1.830    0.16    0.20
2BMO        641      XRAY        1.200    0.16    0.17
4EXW        920      XRAY        2.800    0.23    0.25
5N69       2054      XRAY        2.450    0.18    0.22
1SFE        180      XRAY        2.100    0.22    1.00
2MC3        109      NMR            NA    1.00    1.00
2F1L        187      XRAY        2.460    0.18    0.24
4LXH        277      XRAY        2.020    0.22    0.26
1HXM       1884      XRAY        3.120    0.22    0.27
4MBY       2780      XRAY        1.480    0.17    0.19
1IQ6        268      XRAY        1.500    0.20    0.23
3ELX        138      XRAY        1.600    0.20    0.24
1L6S        646      XRAY        1.700    0.20    0.24
2PX2        538      XRAY        2.000    0.20    0.27
3AHX       1812      XRAY        1.900    0.15    0.20
1NLF        837      XRAY        1.950    0.24    0.24
5EIQ        188      XRAY        2.010    0.18    0.22
4PLQ        284      XRAY        2.100    0.20    0.26
2EAQ         90      XRAY        1.460    0.16    0.19
3M1X        148      XRAY        1.200    0.11    0.13
4PMH        366      XRAY        1.790    0.18    0.23
1R4K        169      NMR            NA    1.00    1.00
4PWT        393      XRAY        1.750    0.17    0.20
5VRQ        407      XRAY        3.210    0.23    0.28
5BND        537      XRAY        2.680    0.21    0.26
1LCS        422      XRAY        2.500    0.22    0.26
1W2L         99      XRAY        1.300    0.14    0.17
5EWN        750      XRAY        2.600    0.19    0.23
3I4G        528      XRAY        1.350    0.14    0.16
3UDC       1995      XRAY        3.350    0.25    0.27
4TVM        431      XRAY        2.600    0.17    0.19
1IUY         92      NMR            NA    1.00    1.00
1XQ4        556      XRAY        2.700    0.24    0.29
1SRR        372      XRAY        1.900    0.22    0.28
2OVJ        201      XRAY        1.490    0.15    0.18
1WWT         88      NMR            NA    1.00    1.00
1YII        320      XRAY        1.420    0.19    0.21
3N3F        108      XRAY        2.000    0.22    0.25
3KHI        267      XRAY        1.950    0.18    0.21
4GRI       1024      XRAY        2.600    0.23    0.28
1VPB        451      XRAY        1.750    0.18    0.20
2ILK        160      XRAY        1.600    0.16    1.00
3APZ        696      XRAY        2.600    0.21    0.26
2RA1        412      XRAY        2.410    0.18    0.24
4JQ9       2844      XRAY        2.170    0.18    0.21
4RDZ        632      XRAY        1.800    0.13    0.16
2DNK        105      NMR            NA    1.00    1.00
3N37        319      XRAY        1.650    0.17    0.18
4J4Y       1028      XRAY        2.450    0.21    0.29
2BWJ       1194      XRAY        2.300    0.17    0.21
3H5I        140      XRAY        1.900    0.21    0.24
5B2N        279      XRAY        1.580    0.18    0.20
5EIX       2964      XRAY        3.350    0.23    0.26
4YO3       1884      XRAY        3.370    0.25    0.26
3AQ2        414      XRAY        1.650    0.18    0.21
1SQH        312      XRAY        2.000    0.22    0.26
4CSF       6072      XRAY        2.600    0.20    0.24
2YUK         90      NMR            NA    1.00    1.00
1ROD        144      NMR            NA    1.00    1.00
1XMW        178      NMR            NA    1.00    1.00
4MST        484      XRAY        1.930    0.17    0.20
5US1       2268      XRAY        2.480    0.19    0.23
1PHO        330      XRAY        3.000    0.22    1.00
2R48        106      XRAY        1.800    0.19    0.24
4D0E        135      XRAY        1.610    0.23    0.27
5NOH        206      XRAY        1.800    0.17    0.21
2EBF        746      XRAY        1.900    0.21    0.23
3J7E        944      EM             NA    1.00    1.00
3R8C        456      XRAY        2.200    0.22    0.25
3D1C        369      XRAY        2.400    0.18    0.23
6B9H        187      XRAY        1.500    0.16    0.18
6BK0        467      XRAY        1.470    0.15    0.18
2HRO        573      XRAY        2.500    0.21    0.27
2BBW        492      XRAY        2.050    0.18    0.25
4QUK        319      XRAY        1.900    0.18    0.23
2QJX        127      XRAY        1.900    0.19    0.23
3DM8        143      XRAY        1.800    0.18    0.22
3C37        506      XRAY        1.700    0.22    0.25
1OV9        100      XRAY        2.300    0.26    0.27
4LJY        493      XRAY        1.950    0.20    0.23
4O7M       1312      XRAY        1.500    0.14    0.16
2OKA        416      XRAY        2.500    0.22    0.25
1ITV        390      XRAY        1.950    0.24    0.28
4J94        408      XRAY        1.860    0.16    0.19
1L4A        417      XRAY        2.950    0.30    0.34
3K9T        435      XRAY        2.370    0.17    0.21
2J5C       1138      XRAY        1.950    0.22    0.23
3WMT       1044      XRAY        1.500    0.14    0.17
4BQ2       3000      XRAY        1.900    0.17    0.21
1GV9        260      XRAY        1.460    0.19    0.21
5TI1       3552      XRAY        2.000    0.15    0.20
1ZO1        572      EM             NA    1.00    1.00
4N06        694      XRAY        2.400    0.20    0.24
3VTH       1522      XRAY        2.000    0.21    0.24
3MFI        520      XRAY        1.760    0.17    0.19
2D0B        310      XRAY        2.100    0.22    0.27
3UBK        484      XRAY        1.950    0.20    0.23
2FIY        618      XRAY        2.100    0.20    0.24
5GT5        892      XRAY        1.450    0.15    0.17
4PED        393      XRAY        1.640    0.17    0.21
1G6Q       1968      XRAY        2.900    0.25    0.29
2QYZ        139      XRAY        2.040    0.19    0.26
5T13        376      XRAY        2.190    0.15    0.20
2AUV         85      NMR            NA    1.00    1.00
1ZVN        198      XRAY        2.160    0.17    0.24
4JIM       1118      XRAY        2.100    0.24    0.27
1J5U        136      XRAY        2.000    0.21    0.27
3K6Q        556      XRAY        1.800    0.20    0.25
4Z32       3976      XRAY        3.040    0.26    0.28
5YQW        532      XRAY        1.360    0.20    0.23
4BOY        708      XRAY        2.150    0.17    0.20
2PJU        900      XRAY        2.100    0.20    0.25
1J6Y        139      NMR            NA    1.00    1.00
4ELD        322      XRAY        2.700    0.22    0.24
4LGM        295      XRAY        2.710    0.22    0.26
5V07        352      XRAY        2.150    0.18    0.22
2G58        126      XRAY        0.980    0.13    0.16
2GSC        640      XRAY        2.450    0.22    0.28
4NPS        566      XRAY        1.900    0.17    0.21
3NO5       1650      XRAY        1.900    0.21    0.22
4GL6        494      XRAY        2.550    0.19    0.22
5JGK        578      XRAY        1.330    0.14    0.17
3AAG        582      XRAY        2.800    0.25    0.26
3H4Z       1704      XRAY        2.350    0.25    0.29
4F3R        486      XRAY        2.250    0.21    0.24
3KQF       1590      XRAY        1.800    0.16    0.19
2N3D        184      NMR            NA    1.00    1.00
2CU0        972      XRAY        2.100    0.21    0.23
2ECL         81      NMR            NA    1.00    1.00
3R4S        886      XRAY        2.150    0.17    0.21
3U2A        129      XRAY        1.700    0.17    0.21
5T3O        921      XRAY        2.200    0.23    0.25
2LQ8        177      NMR            NA    1.00    1.00
2GB3       2454      XRAY        2.500    0.23    0.27
3UG3       3024      XRAY        1.800    0.18    0.20
5IXU        117      XRAY        2.500    0.20    0.27
3LKM        307      XRAY        1.600    0.20    0.22
1J02        267      XRAY        1.700    0.20    0.23
2DL5         78      NMR            NA    1.00    1.00
1HFE       1088      XRAY        1.600    0.16    0.18
4Z3G        396      XRAY        1.450    0.17    0.19
3EZY       1376      XRAY        2.040    0.18    0.22
3LEC        230      XRAY        1.800    0.21    0.25
3N8H        528      XRAY        2.000    0.18    0.22
2L0Q         80      NMR            NA    1.00    1.00
1LSS        560      XRAY        2.300    0.22    0.27
5CWD        179      XRAY        2.610    0.26    0.31
4NOV        345      XRAY        1.330    0.18    0.19
2HDL         78      NMR            NA    1.00    1.00
4M98        208      XRAY        1.670    0.17    0.19
2IQC        210      XRAY        2.400    0.20    0.26
4HC6        129      XRAY        1.800    0.18    0.21
4PKL        238      XRAY        1.250    0.17    0.18
1YHT        367      XRAY        2.000    0.15    0.21
3E0Y        362      XRAY        3.100    0.22    0.29
5UAV       1610      XRAY        1.850    0.17    0.20
3HFI        170      XRAY        2.200    0.20    0.26
4QI7       1612      XRAY        2.900    0.19    0.23
3VFZ        172      XRAY        1.900    0.20    0.24
2CVD        792      XRAY        1.450    0.19    0.21
1J6R        428      XRAY        2.300    0.25    0.29
3NGM       1276      XRAY        2.800    0.24    0.26
2WBQ        358      XRAY        1.100    0.14    0.18
4IIW        698      XRAY        2.600    0.17    0.21
4K7H       3875      XRAY        3.600    0.22    0.27
3K7D        996      XRAY        2.400    0.18    0.23
3C9X        329      XRAY        1.700    0.18    0.21
3R44        517      XRAY        1.800    0.16    0.20
2IQ1        274      XRAY        2.250    0.18    0.24
2YRK         55      NMR            NA    1.00    1.00
1CFR        285      XRAY        2.150    0.20    1.00
4MXT        190      XRAY        1.400    0.14    0.17
3ZBG        914      XRAY        1.850    0.16    0.20
2AKK         74      NMR            NA    1.00    1.00
4KTY       1494      XRAY        1.980    0.17    0.21
1CPZ         68      NMR            NA    1.00    1.00
6CTY       2232      XRAY        2.410    0.16    0.20
5D1I        262      XRAY        2.000    0.19    0.23
4MZD        488      XRAY        1.100    0.15    0.17
2QSK         95      XRAY        1.000    0.13    0.15
3RPW        365      XRAY        1.650    0.17    0.20
2FWT        125      XRAY        1.850    0.15    0.19
3QYY        334      XRAY        1.900    0.20    0.23
4DTH        396      XRAY        1.780    0.18    0.19
1VB3        428      XRAY        2.200    0.22    0.26
1UAA       1346      XRAY        3.000    0.23    0.33
1R2Q        170      XRAY        1.050    0.12    0.17
5NCC       3564      XRAY        3.120    0.23    0.28
3AT5        287      XRAY        2.200    0.20    0.22
4RL5       1130      XRAY        3.100    0.33    0.35
1WZZ        334      XRAY        1.650    0.18    0.20
3WY9        932      XRAY        2.300    0.20    0.24
5TL4       1900      XRAY        1.750    0.17    0.21
4RGD        140      XRAY        1.200    0.12    0.15
5YX4        232      XRAY        2.100    0.19    0.23
4GPM        338      XRAY        2.000    0.18    0.20
5JIR        842      XRAY        1.700    0.19    0.21
1MDO        393      XRAY        1.700    0.22    0.25
3K1L        762      XRAY        3.200    0.21    0.25
4NVT       1048      XRAY        2.100    0.18    0.23
4C0E       2112      XRAY        3.200    0.22    0.26
3TOX       2240      XRAY        1.930    0.20    0.26
2K5K         70      NMR            NA    1.00    1.00
4HNE        768      XRAY        2.950    0.21    0.25
2NA8         44      NMR            NA    1.00    1.00
3SOE        113      XRAY        1.600    0.19    0.22
4N0T        374      XRAY        1.700    0.18    0.21
4X84        924      XRAY        1.250    0.14    0.16
2C6X       1452      XRAY        3.400    0.28    0.32
3FME        290      XRAY        2.260    0.21    0.24
4UUL        682      XRAY        1.280    0.13    0.15
2HEO        134      XRAY        1.700    0.24    0.30
3LT0        658      XRAY        1.960    0.17    0.20
3KKG        146      XRAY        1.400    0.18    0.20
3CBU        428      XRAY        2.050    0.17    0.21
4I1M        906      XRAY        2.800    0.20    0.24
1WJW        112      NMR            NA    1.00    1.00
1VKW        218      XRAY        2.000    0.21    0.24
1H32        399      XRAY        1.500    0.20    0.23
2QPQ        903      XRAY        1.920    0.19    0.25
2H0B        736      XRAY        2.100    0.19    0.23
2QNE        990      XRAY        2.300    0.16    0.20
1CEW        108      XRAY        2.000    0.20    1.00
1PUF        150      XRAY        1.900    0.23    0.27
1HDJ         77      NMR            NA    1.00    1.00
5EQX        555      XRAY        3.050    0.24    0.27
2QXI        224      XRAY        1.000    0.14    0.16
4OEC        992      XRAY        1.900    0.20    0.25
4BVV         81      XRAY        1.800    0.20    0.23
2N52         60      NMR            NA    1.00    1.00
3VQF         94      XRAY        1.200    0.15    0.16
1XWW        157      XRAY        1.630    0.18    0.22
1TE2        452      XRAY        1.760    0.18    0.22
3PC7        176      XRAY        1.650    0.14    0.20
4F9U        624      XRAY        1.800    0.17    0.23
6C0V       1289      EM          3.400    0.24    1.00
3MEZ        448      XRAY        1.940    0.18    0.23
3ZYO        411      XRAY        3.100    0.23    0.27
3CE2        618      XRAY        2.600    0.20    0.25
2XHA        386      XRAY        1.910    0.18    0.23
3UGF       1092      XRAY        1.700    0.17    0.19
1RQT         74      NMR            NA    1.00    1.00
4DGQ        840      XRAY        1.850    0.14    0.16
4UHC        282      XRAY        1.030    0.11    0.13
4FMW        394      XRAY        2.000    0.22    0.24
3SDB        680      XRAY        2.000    0.16    0.20
2BKG        332      XRAY        1.900    0.18    0.23
2KZ3         83      NMR            NA    1.00    1.00
2G6V        804      XRAY        2.600    0.25    0.28
1IVH       1576      XRAY        2.600    0.21    0.29
3Q87        295      XRAY        2.000    0.20    0.26
5U19        341      XRAY        1.900    0.19    0.22
2Q20        218      XRAY        1.300    0.12    0.15
3NE7        159      XRAY        2.300    0.19    0.24
5M67       1916      XRAY        1.540    0.14    0.18
3HIM        422      XRAY        2.200    0.20    0.25
5H3Z       2244      XRAY        2.000    0.17    0.20
3FW2        600      XRAY        1.740    0.17    0.20
4BJQ        624      XRAY        2.100    0.21    0.26
1G0S        418      XRAY        1.900    0.19    0.24
2JMF         74      NMR            NA    1.00    1.00
5N8R       1888      XRAY        2.200    0.18    0.22
2WN4        463      XRAY        1.850    0.20    0.24
4RLC        175      XRAY        1.600    0.19    0.23
1U7K        786      XRAY        1.850    0.21    0.24
2NPM        532      XRAY        2.520    0.22    0.28
5K1P        274      XRAY        1.500    0.17    0.20
4QTO       2080      XRAY        1.650    0.14    0.16
3QLB       1496      XRAY        3.260    0.22    0.26
2Q41       1336      XRAY        2.700    0.16    0.25
2OT9        180      XRAY        1.970    0.18    0.24
2OQ3        150      NMR            NA    1.00    1.00
2LVW        196      NMR            NA    1.00    1.00
5WM1        434      XRAY        1.850    0.17    0.21
4OL8       1912      XRAY        3.100    0.23    0.30
3NVA       1070      XRAY        2.500    0.21    0.28
5LV0       1384      XRAY        2.700    0.21    0.26
4FP5        490      XRAY        1.400    0.20    0.21
5VGC        428      XRAY        2.600    0.25    0.30
2HI4        495      XRAY        1.950    0.22    0.27
3HK4        544      XRAY        1.960    0.18    0.22
3F9X        704      XRAY        1.250    0.18    0.21
5GYR       1048      XRAY        1.600    0.20    0.23
6ES4        444      XRAY        2.200    0.17    0.20
2RI9        950      XRAY        1.950    0.21    0.26
4YME        158      XRAY        1.400    0.18    0.20
2LBB         96      NMR            NA    1.00    1.00
4OND        328      XRAY        2.250    0.19    0.22
2EM1         44      NMR            NA    1.00    1.00
2DJV         79      NMR            NA    1.00    1.00
2KDK        121      NMR            NA    1.00    1.00
1B5F        652      XRAY        1.720    0.21    0.26
5JM0       1096      EM             NA    1.00    1.00
3RRQ        129      XRAY        2.100    0.22    0.25
5K52       1060      XRAY        2.400    0.21    0.26
2OOG       1722      XRAY        2.200    0.24    0.28
4QQW       3856      XRAY        2.660    0.17    0.23
5F1C       1074      XRAY        2.900    0.26    0.29
4DH2        504      XRAY        1.750    0.18    0.21
1C3Y        108      NMR            NA    1.00    1.00
3MR7        567      XRAY        2.600    0.18    0.25
6CCF        580      XRAY        2.100    0.21    0.24
5D23        102      XRAY        1.950    0.21    0.23
2EYI        234      XRAY        1.700    0.18    0.20
4MTE        684      XRAY        2.500    0.22    0.26
1RQB        539      XRAY        1.900    0.16    0.19
3O1F        162      XRAY        1.400    0.17    0.20
3GWB        868      XRAY        1.900    0.20    0.24
2JUC         59      NMR            NA    1.00    1.00
3REZ        516      XRAY        2.350    0.21    0.26
1D5Y       1168      XRAY        2.700    0.25    0.30
4YSE       1026      XRAY        1.200    0.13    0.17
4KLZ        173      XRAY        2.300    0.20    0.31
3FKF        592      XRAY        2.200    0.21    0.26
3MNM        369      XRAY        1.730    0.20    0.23
1B5P        770      XRAY        1.800    0.19    0.24
4HHU        340      XRAY        2.000    0.19    0.21
1WE9         64      NMR            NA    1.00    1.00
2QPX        376      XRAY        1.400    0.14    0.16
7ODC        424      XRAY        1.600    0.20    0.23
2RQU         80      NMR            NA    1.00    1.00
1I5P        633      XRAY        2.200    0.18    0.23
1VL0        876      XRAY        2.050    0.17    0.21
2BSJ        266      XRAY        1.830    0.19    0.23
3KEV        199      XRAY        1.300    0.16    0.18
5O9H        634      XRAY        2.700    0.21    0.24
1A12       1239      XRAY        1.700    0.19    0.22
4UAQ        778      XRAY        2.800    0.21    0.28
4YGU        736      XRAY        2.200    0.21    0.24
3VU1       1012      XRAY        2.700    0.17    0.21
2FT0        470      XRAY        1.660    0.20    0.22
1QDE        224      XRAY        2.000    0.21    0.27
3WAD        838      XRAY        2.000    0.20    0.25
2D59        144      XRAY        1.650    0.21    0.24
5MZ5       2060      XRAY        2.150    0.19    0.21
4F2N       2760      XRAY        1.850    0.17    0.20
3OGA        330      XRAY        1.750    0.19    0.22
2N9Z         42      NMR            NA    1.00    1.00
2D9W        127      NMR            NA    1.00    1.00
4D63        187      XRAY        2.200    0.18    0.21
4K3L        732      XRAY        1.500    0.22    0.26
4GMK        456      XRAY        1.720    0.17    0.21
1F1C        258      XRAY        2.300    0.24    0.26
4FHA        622      XRAY        1.880    0.16    0.18
3KCI        389      XRAY        1.800    0.15    0.20
3LLC        270      XRAY        1.800    0.16    0.18
4J27        900      XRAY        1.590    0.16    0.18
3H7L       1758      XRAY        2.300    0.19    0.23
6CXM        328      XRAY        2.650    0.20    0.25
3KXR        205      XRAY        2.410    0.19    0.23
5DXL        286      XRAY        1.570    0.20    0.23
1JKM        722      XRAY        1.850    0.17    0.21
3UIM        326      XRAY        2.200    0.24    0.28
3VMA        768      XRAY        2.160    0.21    0.25
4HDR       1396      XRAY        1.450    0.19    0.22
3OII        506      XRAY        1.850    0.17    0.22
4P0L        154      XRAY        1.550    0.18    0.21
4CN9        908      XRAY        1.900    0.17    0.21
3OS7       1364      XRAY        1.800    0.14    0.18
2WCO        765      XRAY        1.940    0.17    0.19
5HT7        249      XRAY        1.860    0.18    0.22
1NYN        131      NMR            NA    1.00    1.00
1N9R        651      XRAY        2.800    0.25    0.27
1YCD        486      XRAY        1.700    0.17    0.20
3PPU        704      XRAY        2.300    0.19    0.23
5JNT        160      XRAY        1.450    0.14    0.17
1BMR         68      NMR            NA    1.00    1.00
2XHE        929      XRAY        2.800    0.19    0.25
2X4F        746      XRAY        2.670    0.19    0.24
1J5Y        187      XRAY        2.300    0.19    0.23
1FN9        730      XRAY        1.800    0.17    0.20
2LAU         81      NMR            NA    1.00    1.00
5VH6        409      XRAY        2.610    0.23    0.28
2GM3       1050      XRAY        2.460    0.22    0.26
3NZL         83      XRAY        1.200    0.15    0.18
1VJ7        786      XRAY        2.100    0.24    0.27
2CA5        170      XRAY        2.100    0.20    0.24
2ZAY        294      XRAY        2.000    0.23    0.26
4YO7        326      XRAY        1.700    0.14    0.17
5J1H        392      XRAY        2.800    0.23    0.27
5C5C        481      XRAY        1.860    0.21    0.25
4A0G       3324      XRAY        2.500    0.18    0.24
4XFQ        610      XRAY        1.650    0.18    0.20
1I77        107      XRAY        1.950    0.17    0.23
3N2N       1110      XRAY        1.800    0.19    0.23
5F30       2192      XRAY        1.450    0.14    0.17
4PMO        468      XRAY        1.330    0.15    0.17
3WHJ        122      XRAY        1.650    0.16    0.20
2MHD        110      NMR            NA    1.00    1.00
4M16        241      XRAY        1.850    0.17    0.21
4Y97       3112      XRAY        2.510    0.22    0.26
1PYB        444      XRAY        2.500    0.21    0.23
5J44       2066      XRAY        2.910    0.22    0.24
4QIV        342      XRAY        2.300    0.22    0.28
1XXQ        644      XRAY        1.800    0.19    0.21
3ZFP        148      XRAY        1.250    0.16    0.21
3NFQ        340      XRAY        1.850    0.21    0.27
3BM7        115      XRAY        1.350    0.19    0.21
4YU3        287      XRAY        2.450    0.27    0.30
3CGI        496      XRAY        1.800    0.20    0.24
1DWM         70      NMR            NA    1.00    1.00
3C8V       1984      XRAY        2.280    0.18    0.22
2P0B        163      XRAY        1.740    0.16    0.19
2K2O        123      NMR            NA    1.00    1.00
5EX2        542      XRAY        1.290    0.17    0.20
3ZPX        916      XRAY        1.990    0.18    0.23
5VFL        515      XRAY        1.900    0.19    0.22
6BK7        814      XRAY        1.830    0.19    0.22
1ZUP        630      XRAY        2.200    0.23    0.27
1CEJ         96      NMR            NA    1.00    1.00
5K9H        591      XRAY        2.030    0.19    0.23
1DC7        124      NMR            NA    1.00    1.00
1Z3X        238      XRAY        1.500    0.18    0.21
2D1U        104      NMR            NA    1.00    1.00
2HEV        283      XRAY        2.410    0.21    0.25
1VHM        390      XRAY        2.100    0.21    0.27
5LVA        348      XRAY        2.530    0.19    0.24
3LDU        385      XRAY        1.700    0.17    0.21
4YX8        182      XRAY        2.150    0.20    0.21
2GRU        736      XRAY        2.150    0.18    0.22
4DNJ        412      XRAY        1.800    0.16    0.20
3E7D        848      XRAY        1.800    0.23    0.26
2KJX         65      NMR            NA    1.00    1.00
2WRT       2616      XRAY        2.400    0.21    0.28
4W5U        816      XRAY        2.770    0.15    0.21
3FGX        228      XRAY        2.900    0.26    0.28
2BV4        226      XRAY        1.000    0.11    0.12
5UTV         77      NMR            NA    1.00    1.00
5FVJ        332      XRAY        1.700    0.17    0.23
4S3J       1299      XRAY        1.600    0.16    0.18
3UJ3        193      XRAY        3.510    0.26    0.29
5Z5C       1360      XRAY        2.070    0.19    0.24
5MI4        727      XRAY        1.800    0.16    0.20
3F3F       3684      XRAY        2.900    0.25    0.27
2O0Q        115      XRAY        1.800    0.22    0.25
2BOG        286      XRAY        1.040    0.15    0.17
4A2L       4770      XRAY        2.600    0.19    0.23
1IKT        120      XRAY        1.750    0.19    0.21
5MF1       1833      XRAY        3.300    0.22    0.27
5BU5       1398      XRAY        1.950    0.20    0.22
5CPH        424      XRAY        1.200    0.17    0.19
2EGE         75      NMR            NA    1.00    1.00
2IXD        484      XRAY        1.800    0.18    0.21
3HTR        240      XRAY        2.060    0.20    0.23
3LAX        109      XRAY        1.430    0.18    0.23
3WZS        163      XRAY        1.700    0.20    0.25
1LL7        784      XRAY        2.000    0.21    0.27
6F4X       1398      XRAY        1.690    0.20    0.24
4B9G        322      XRAY        1.040    0.16    0.17
2YB6        152      XRAY        1.500    0.17    0.20
1FHF        912      XRAY        2.800    0.27    0.29
2KRR        180      NMR            NA    1.00    1.00
4PRS        454      XRAY        1.470    0.15    0.20
1VJV        415      XRAY        1.740    0.18    0.21
4QPT        215      XRAY        1.350    0.17    0.20
2VOU       1191      XRAY        2.600    0.19    0.22
2DMM        142      NMR            NA    1.00    1.00
1I6F         60      NMR            NA    1.00    1.00
1CT5        256      XRAY        2.000    0.20    0.24
4C23        946      XRAY        2.000    0.17    0.22
2L80        116      NMR            NA    1.00    1.00
4GAI        306      XRAY        1.490    0.19    0.22
5DM5        912      XRAY        2.700    0.23    0.26
4IT7        452      XRAY        2.100    0.20    0.26
3C10       1269      XRAY        2.000    0.20    0.26
5LZN        119      XRAY        1.400    0.16    0.19
4BEX        181      XRAY        2.800    0.21    0.24
3GFZ        826      XRAY        2.050    0.23    0.27
1YTL        696      XRAY        1.800    0.17    0.21
5K9Z       1140      XRAY        2.000    0.17    0.20
2YQZ        526      XRAY        1.800    0.23    0.23
2HVW        552      XRAY        1.670    0.15    0.18
3CMB       1132      XRAY        1.600    0.23    0.26
3SBX       1512      XRAY        2.500    0.24    0.29
3DMB        441      XRAY        2.300    0.21    0.26
5Y29        377      XRAY        1.800    0.18    0.20
1RJJ        222      NMR            NA    1.00    1.00
4KWD       1256      XRAY        1.860    0.19    0.23
5BZ1        400      XRAY        2.150    0.18    0.21
5VB0       1152      XRAY        2.690    0.21    0.25
3ORJ        439      XRAY        2.160    0.20    0.23
5TA7        800      XRAY        2.350    0.16    0.20
3D2Q        280      XRAY        1.500    0.20    0.22
3KRN        444      XRAY        3.920    0.31    0.36
5XHX        390      XRAY        2.100    0.20    0.24
6AZI        285      XRAY        1.750    0.19    0.24
4J9T        363      XRAY        1.400    0.14    0.17
3F6W        415      XRAY        1.850    0.19    0.25
1NFP        228      XRAY        1.600    0.17    1.00
1GZ2        142      XRAY        1.500    0.20    0.22
5UY7        579      XRAY        1.650    0.16    0.19
5HDI        808      XRAY        1.540    0.14    0.19
1GPO        880      XRAY        1.950    0.21    0.28
3BD9        280      XRAY        2.300    0.20    0.25
5LUG        928      XRAY        1.700    0.20    0.22
5V1B        240      XRAY        2.490    0.19    0.24
2BI0        337      XRAY        1.900    0.17    0.22
5FB3       2028      XRAY        2.450    0.21    0.26
2GOM        122      XRAY        1.250    0.21    0.22
5T8V       1456      XRAY        2.800    0.23    0.27
3KKK       1032      XRAY        2.080    0.20    0.24
1V8P       1896      XRAY        2.520    0.25    0.30
5CV0        384      XRAY        1.900    0.19    0.23
1G4D         69      NMR            NA    1.00    1.00
5A1I        395      XRAY        1.090    0.10    0.12
3GJY        317      XRAY        1.470    0.16    0.19
1XKU        330      XRAY        2.150    0.19    0.22
1ZUA        317      XRAY        1.250    0.13    0.16
5XL8       1509      XRAY        2.000    0.19    0.21
5OQD       1254      XRAY        2.450    0.24    0.28
5X5J        137      XRAY        1.400    0.19    0.20
2HCF        234      XRAY        1.800    0.19    0.25
5H3V        206      XRAY        1.400    0.20    0.25
1WG6        127      NMR            NA    1.00    1.00
5HOB        400      XRAY        1.220    0.19    0.21
2QFE        148      XRAY        1.450    0.19    0.21
2NXV        498      XRAY        1.100    0.14    0.15
4TVI        624      XRAY        2.100    0.16    0.21
3PF7        962      XRAY        1.900    0.18    0.22
3PFB        540      XRAY        1.580    0.22    0.30
5K5W        594      XRAY        2.590    0.27    0.27
1ZX6         58      XRAY        1.600    0.18    0.22
3LNP        468      XRAY        2.100    0.15    0.18
5MDU        157      XRAY        1.020    0.14    0.15
5W98        336      XRAY        1.230    0.16    0.19
4K3C        532      XRAY        2.910    0.22    0.27
3BT5        177      XRAY        1.350    0.16    0.19
4GR2        256      XRAY        2.000    0.21    0.26
4E16        253      XRAY        2.490    0.21    0.26
2C40        624      XRAY        2.200    0.21    0.24
3BXP        554      XRAY        1.700    0.17    0.20
4C98        268      XRAY        2.000    0.21    0.22
1V5R         97      NMR            NA    1.00    1.00
1PZQ        120      NMR            NA    1.00    1.00
1ILR        304      XRAY        2.100    0.20    1.00
2D9D         89      NMR            NA    1.00    1.00
5XA2        618      XRAY        2.030    0.16    0.20
3G80        194      XRAY        2.500    0.23    0.30
4PUH        186      XRAY        1.900    0.18    0.20
4ZDQ        964      XRAY        2.300    0.21    0.26
1LLP        343      XRAY        1.700    0.16    1.00
5AHO        336      XRAY        2.160    0.21    0.23
1GXS        856      XRAY        2.300    0.17    0.22
1ZKI        266      XRAY        1.700    0.16    0.19
4OZU        394      XRAY        1.650    0.17    0.20
4CNG        510      XRAY        1.100    0.16    0.18
6BLJ       1455      XRAY        2.100    0.16    0.19
2OB0        510      XRAY        1.800    0.17    0.20
3IQ0        660      XRAY        1.790    0.25    0.26
4LBA        274      XRAY        1.700    0.17    0.19
4DGU        494      XRAY        2.370    0.19    0.22
2L7J         95      NMR            NA    1.00    1.00
3BS6        560      XRAY        1.800    0.18    0.21
3CFY        137      XRAY        2.500    0.25    0.29
4YPN        293      XRAY        2.070    0.19    0.24
3ZIL        406      XRAY        2.010    0.20    0.25
2V05        311      XRAY        1.670    0.20    0.23
5UMR        102      XRAY        1.500    0.15    0.19
1USR        908      XRAY        2.000    0.19    0.23
4HPF       1444      XRAY        3.400    0.25    0.27
3ELE       1592      XRAY        2.100    0.17    0.22
2BMV        164      XRAY        2.110    0.21    0.29
4DHX        554      XRAY        2.100    0.22    0.25
4O7Q         94      XRAY        1.820    0.18    0.24
3C5Y       3696      XRAY        1.810    0.17    0.22
3ZYL        542      XRAY        1.700    0.17    0.19
2GDR       1212      XRAY        2.100    0.16    0.20
4IP7       2172      XRAY        1.800    0.19    0.23
4A5S       1480      XRAY        1.620    0.16    0.18
2K4Z        125      NMR            NA    1.00    1.00
4EGU        238      XRAY        0.950    0.14    0.15
1ZRJ         50      NMR            NA    1.00    1.00
4HGU         40      XRAY        0.980    0.11    0.12
2R2I        198      XRAY        2.000    0.22    0.25
1S3R       1070      XRAY        2.600    0.27    0.29
5IUV        994      XRAY        1.930    0.15    0.18
1ULQ       3208      XRAY        3.000    0.22    0.28
4RL9        510      XRAY        2.700    0.23    0.28
2HJR       3936      XRAY        2.200    0.20    0.25
4NTL        247      XRAY        1.800    0.18    0.21
2WJI        330      XRAY        1.900    0.22    0.27
4GJH        534      XRAY        2.810    0.23    0.27
2EFV         92      XRAY        1.900    0.22    0.23
1A8S        273      XRAY        1.800    0.17    0.20
4PWS        289      XRAY        2.150    0.19    0.21
3KPE         90      XRAY        1.470    0.19    0.20
3IPI        295      XRAY        1.900    0.21    0.25
2H27        146      XRAY        2.300    0.24    0.25
5O58        338      XRAY        1.550    0.16    0.18
4LB1        120      XRAY        2.000    0.19    0.23
4YEF        623      XRAY        1.720    0.18    0.21
3EB7       1767      XRAY        2.300    0.17    0.23
1G8E        232      XRAY        1.800    0.22    0.30
5X57         81      XRAY        1.450    0.13    0.17
4OGD        930      XRAY        1.600    0.17    0.20
1B89        449      XRAY        2.600    0.25    0.28
5FFL        113      XRAY        1.600    0.16    0.20
4G3W        171      XRAY        2.700    0.21    0.24
3D03       1644      XRAY        1.900    0.19    0.22
2WBS         89      XRAY        1.700    0.20    0.23
3VGI        319      XRAY        1.070    0.13    0.16
4HL6       2406      XRAY        2.120    0.19    0.24
5JXZ        782      XRAY        1.880    0.19    0.23
5DQQ        723      XRAY        2.870    0.30    0.34
2EF8        168      XRAY        1.950    0.20    0.26
1QM7         61      XRAY        2.100    0.20    0.22
3APS        244      XRAY        1.900    0.21    0.24
1FP1        372      XRAY        1.820    0.26    0.26
3BYD        267      XRAY        1.930    0.21    0.23
2M19        106      NMR            NA    1.00    1.00
3MH9        436      XRAY        1.790    0.22    0.25
3PF4        134      XRAY        1.380    0.16    0.19
1EJ5        107      NMR            NA    1.00    1.00
1LV3         68      NMR            NA    1.00    1.00
1KDJ        102      XRAY        1.700    0.23    0.26
2LOL         81      NMR            NA    1.00    1.00
2DKT        143      NMR            NA    1.00    1.00
1DD5        185      XRAY        2.550    0.23    0.28
1QE3        489      XRAY        1.500    0.22    0.24
2L72        139      NMR            NA    1.00    1.00
4GK6        138      XRAY        1.650    0.16    0.18
1WH3         87      NMR            NA    1.00    1.00
1QZZ        374      XRAY        2.100    0.21    0.28
1TVD        232      XRAY        1.900    0.16    0.22
3CEC        104      XRAY        1.600    0.17    0.20
2IV0        824      XRAY        2.500    0.20    0.25
3QDH        290      XRAY        1.900    0.21    0.25
2HS5        239      XRAY        2.200    0.20    0.25
2WX3        153      XRAY        2.310    0.21    0.25
4QL6       1902      XRAY        2.970    0.26    0.28
4LL6        374      XRAY        2.300    0.23    0.28
5B5H        223      XRAY        1.000    0.12    0.14
4O5A        345      XRAY        1.780    0.17    0.20
4UEY        459      XRAY        1.900    0.23    0.27
5J4F        238      XRAY        1.400    0.18    0.21
5B7W        338      XRAY        2.080    0.25    0.28
1WE0       1870      XRAY        2.900    0.21    0.23
3WPR        687      XRAY        1.900    0.24    0.28
5H8Z        730      XRAY        1.800    0.16    0.19
1PA2        306      XRAY        1.450    0.15    0.19
1JK0        764      XRAY        2.800    0.24    0.30
3WOC        906      XRAY        2.400    0.26    0.32
2A15        139      XRAY        1.680    0.18    0.21
5JD3       1904      XRAY        2.300    0.19    0.24
4JS8        281      XRAY        1.940    0.23    0.25
2V0X        470      XRAY        2.200    0.21    0.26
3FQ3       2364      XRAY        1.900    0.17    0.21
5Z0C        374      XRAY        1.540    0.15    0.19
2MVF         94      NMR            NA    1.00    1.00
2F9Y        643      XRAY        3.200    0.26    0.26
5JP5        870      XRAY        1.700    0.18    0.21
4D7P        111      XRAY        2.000    0.20    0.23
5JBS        568      XRAY        1.950    0.19    0.24
2JE6        778      XRAY        1.600    0.22    0.25
1U2Z       1299      XRAY        2.200    0.21    0.25
2YD6        212      XRAY        1.350    0.14    0.17
6FD3        300      XRAY        1.520    0.18    0.19
2L9S        139      NMR            NA    1.00    1.00
3OML        613      XRAY        2.150    0.24    0.28
3E77       1131      XRAY        2.500    0.20    0.24
2GF9        189      XRAY        1.530    0.15    0.18
1M6B       1242      XRAY        2.600    0.24    0.29
2WLV        288      XRAY        1.250    0.15    0.18
3IH6       1182      XRAY        2.150    0.21    0.27
3ZZL        210      XRAY        1.670    0.18    0.21
1MHY       1085      XRAY        2.000    0.14    1.00
5G2F        285      XRAY        1.850    0.18    0.21
5KVS        770      XRAY        1.280    0.16    0.17
5J5Z        992      XRAY        1.840    0.18    0.23
3QTE        128      XRAY        1.950    0.20    0.25
2P39        155      XRAY        1.500    0.20    0.21
4JL5        406      XRAY        1.240    0.13    0.16
4L6W        986      XRAY        1.950    0.18    0.24
3K1H        158      XRAY        1.740    0.21    0.23
4FN4       1016      XRAY        1.750    0.17    0.19
4PHR        277      XRAY        1.340    0.15    0.19
3L9F        816      XRAY        1.800    0.22    0.25
2C95        392      XRAY        1.710    0.18    0.23
4G1Q        985      XRAY        1.510    0.15    0.19
1RV3        966      XRAY        2.400    0.22    0.26
2KRN         60      NMR            NA    1.00    1.00
3LXJ        544      XRAY        2.330    0.21    0.25
5MST       2376      XRAY        1.720    0.18    0.20
5V4D        768      XRAY        1.600    0.15    0.18
2WXF        940      XRAY        1.900    0.21    0.24
1WLZ        420      XRAY        1.600    0.20    0.22
2YRJ         46      NMR            NA    1.00    1.00
1WEL        124      NMR            NA    1.00    1.00
3DCL       1420      XRAY        2.250    0.17    0.21
4LGQ        560      XRAY        2.720    0.18    0.22
4Q2G        580      XRAY        3.400    0.29    0.32
2ZIG        594      XRAY        2.100    0.23    0.27
3BOD        178      XRAY        1.700    0.18    0.22
3TZD         77      XRAY        1.810    0.20    0.23
2CH7        618      XRAY        2.500    0.26    0.30
5V36        906      XRAY        1.880    0.14    0.17
2FEA        472      XRAY        2.000    0.16    0.22
2VRI        174      XRAY        1.900    0.19    0.24
1W9S        284      XRAY        1.590    0.12    0.17
1GFF        628      XRAY        3.000    0.35    1.00
4LGC        539      XRAY        2.190    0.19    0.23
1I4W        353      XRAY        2.600    0.19    0.27
3FBQ        292      XRAY        2.710    0.21    0.28
4ZJM        833      XRAY        2.850    0.21    0.25
6B7N       3321      EM             NA    1.00    1.00
3W0L       2154      XRAY        2.920    0.25    0.28
4C81        184      XRAY        1.560    0.14    0.17
5OQQ       2046      XRAY        2.790    0.21    0.25
4LEC        424      XRAY        2.280    0.22    0.26
3JBS        176      EM             NA    1.00    1.00
2LGN         66      NMR            NA    1.00    1.00
3P6I        142      XRAY        1.320    0.15    0.18
5MSK       1673      XRAY        3.600    0.24    0.26
1PWO        496      XRAY        2.600    0.23    0.27
2ZOD        690      XRAY        1.980    0.20    0.24
3IRU        554      XRAY        2.300    0.21    0.24
3GA2        246      XRAY        2.100    0.20    0.24
1KU1        460      XRAY        1.930    0.22    0.23
2FTP        302      XRAY        2.400    0.19    0.21
3FE2        484      XRAY        2.600    0.21    0.27
5CDV        349      XRAY        1.450    0.18    0.20
5FYA        628      XRAY        2.140    0.20    0.23
5CQR        622      XRAY        3.020    0.23    0.27
3SLL       1740      XRAY        2.350    0.20    0.26
2P4P        172      XRAY        1.800    0.21    0.26
1WHA        105      NMR            NA    1.00    1.00
3M1H        712      XRAY        1.560    0.16    0.19
2Q3O        782      XRAY        2.000    0.18    0.23
3AEK       1924      XRAY        2.300    0.19    0.23
3K69        162      XRAY        1.950    0.17    0.22
3ROF        165      XRAY        1.030    0.15    0.17
3FRH        253      XRAY        1.200    0.14    0.16
1HKS        106      NMR            NA    1.00    1.00
5VVW       2520      XRAY        2.300    0.19    0.20
5M1G        198      NMR            NA    1.00    1.00
5ER9        800      XRAY        1.690    0.19    0.22
4YE5       1132      XRAY        2.050    0.19    0.22
2MXD         62      NMR            NA    1.00    1.00
5VGR        862      XRAY        2.100    0.20    0.23
1WID        130      NMR            NA    1.00    1.00
1NJ8       1836      XRAY        3.200    0.23    0.30
5VBB        261      XRAY        1.940    0.18    0.22
3M1A       2810      XRAY        2.000    0.20    0.24
4AHC       1550      XRAY        2.400    0.21    0.23
2OUW        276      XRAY        1.950    0.20    0.23
2ICG        160      XRAY        1.650    0.20    0.23
4BFG        216      XRAY        2.080    0.20    0.23
3C6C        316      XRAY        1.720    0.15    0.18
1HZ6        216      XRAY        1.700    0.19    0.22
1XQB        494      XRAY        2.850    0.28    0.32
3DZA        764      XRAY        1.650    0.15    0.19
3FV9       3088      XRAY        1.900    0.20    0.24
1BYZ         52      XRAY        0.900    0.09    0.10
2P97        402      XRAY        1.650    0.16    0.19
3I84        196      XRAY        2.000    0.19    0.21
2R37        414      XRAY        1.850    0.15    0.18
4WSZ        136      XRAY        1.770    0.17    0.21
3WO8        956      XRAY        2.430    0.20    0.25
2MCY        136      NMR            NA    1.00    1.00
1Q4Q       1360      XRAY        2.100    0.20    0.25
4PE3        345      XRAY        1.350    0.17    0.20
5FV8        152      XRAY        1.990    0.21    0.25
4JVO        672      XRAY        1.300    0.12    0.15
5AA6       3582      XRAY        2.260    0.17    0.24
4LVI        198      XRAY        1.900    0.21    0.25
5I8D        350      XRAY        2.690    0.22    0.25
3ADL         88      XRAY        2.200    0.26    0.30
5TKW        237      XRAY        1.350    0.15    0.18
2ANX        292      XRAY        1.040    0.12    0.15
1J3N        816      XRAY        2.000    0.21    0.26
4WZR       1052      XRAY        2.150    0.18    0.23
3FSD        134      XRAY        1.700    0.17    0.22
5WPN        171      XRAY        1.570    0.14    0.16
3R5G        396      XRAY        1.500    0.19    0.23
3CB0        692      XRAY        1.600    0.20    0.23
4MZ2        129      XRAY        1.720    0.19    0.23
5APH        278      XRAY        1.540    0.21    0.24
4OWI         66      XRAY        1.200    0.16    0.20
3K2Q       1260      XRAY        2.500    0.23    0.26
4RMF        609      XRAY        2.400    0.21    0.24
3R1M        385      XRAY        1.500    0.20    0.21
5U87        116      NMR            NA    1.00    1.00
5MQ8        362      XRAY        2.250    0.21    0.24
3P7K         45      XRAY        2.300    0.32    0.32
5INR       2345      XRAY        1.650    0.16    0.18
4A05        364      XRAY        1.900    0.17    0.20
3NYI        592      XRAY        1.900    0.17    0.22
3UEP        192      XRAY        2.250    0.20    0.23
4YZW       1440      XRAY        2.600    0.19    0.23
4QWV        321      XRAY        2.450    0.20    0.23
5HSB        203      XRAY        2.400    0.21    0.26
3FHM        660      XRAY        2.700    0.20    0.26
2GOW        125      NMR            NA    1.00    1.00
2QEN        350      XRAY        2.250    0.20    0.25
5UP1         64      NMR            NA    1.00    1.00
4Y04        720      XRAY        1.660    0.19    0.23
4HUQ       1023      XRAY        3.000    0.22    0.26
2KBB        174      NMR            NA    1.00    1.00
3L4E        206      XRAY        1.500    0.17    0.22
6EZ8       3509      EM             NA    1.00    1.00
2A1L        270      XRAY        2.180    0.21    0.26
1J4A       1332      XRAY        1.900    0.20    0.26
1O60       1168      XRAY        1.800    0.21    0.24
3CKD        936      XRAY        2.650    0.23    0.28
1IN0        326      XRAY        2.140    0.19    1.00
4WF7       2284      XRAY        2.210    0.16    0.20
1F3Y        165      NMR            NA    1.00    1.00
1UIY        253      XRAY        2.850    0.20    0.27
2F4L       1188      XRAY        2.500    0.19    0.24
4J56       2620      XRAY        2.370    0.24    0.26
5LXN        648      XRAY        2.080    0.23    0.28
5JXD        198      XRAY        2.030    0.24    0.29
4XVO        669      XRAY        2.600    0.20    0.24
4J4R        248      XRAY        1.900    0.18    0.20
4GA7        778      XRAY        2.900    0.19    0.23
5OFS        224      XRAY        1.100    0.13    0.14
5UE7        504      XRAY        1.950    0.21    0.26
5A9G        472      XRAY        1.350    0.14    0.16
4N5Q        514      XRAY        1.950    0.17    0.20
3B8L        978      XRAY        1.750    0.17    0.20
3TVI       5352      XRAY        3.000    0.21    0.27
2KSO        158      NMR            NA    1.00    1.00
1N6Z        105      NMR            NA    1.00    1.00
1S3L        380      XRAY        2.400    0.23    0.25
3S8S        110      XRAY        1.300    0.17    0.20
3HBF        454      XRAY        2.100    0.20    0.25
1DS1        324      XRAY        1.080    0.14    0.17
5B21        228      XRAY        2.240    0.21    0.26
2HXR        476      XRAY        2.050    0.24    0.26
4F7H        173      XRAY        1.900    0.20    0.22
3SAM       1728      XRAY        2.550    0.18    0.20
3OXH        282      XRAY        1.750    0.18    0.21
1P9J         54      NMR            NA    1.00    1.00
3COX        507      XRAY        1.800    0.16    1.00
1OAI         68      XRAY        1.000    0.15    0.16
5GNF        280      XRAY        1.500    0.17    0.19
3S5P        332      XRAY        2.300    0.20    0.23
4LLV        964      XRAY        2.390    0.22    0.24
3HRX       1524      XRAY        1.850    0.18    0.21
6AT0         75      XRAY        1.280    0.24    0.26
5UR2       3936      XRAY        2.230    0.19    0.23
5M3G        556      XRAY        2.430    0.22    0.24
3ANW        359      XRAY        2.650    0.26    0.31
4DN8        156      XRAY        2.200    0.20    0.24
2LE1        151      NMR            NA    1.00    1.00
2B0F        190      NMR            NA    1.00    1.00
2E6X        276      XRAY        2.000    0.22    0.25
3PJZ        988      XRAY        3.510    0.25    0.30
5VFB       1456      XRAY        1.360    0.14    0.17
2AXW        268      XRAY        1.050    0.15    0.17
4L2I        609      XRAY        1.450    0.15    0.21
1F62         51      NMR            NA    1.00    1.00
1DAQ         71      NMR            NA    1.00    1.00
2P0K        212      XRAY        1.750    0.17    0.20
5DMA         56      XRAY        1.530    0.20    0.22
2LEK         73      NMR            NA    1.00    1.00
2YUF        142      NMR            NA    1.00    1.00
3ZQI        448      XRAY        1.500    0.16    0.20
4JOB        396      XRAY        2.170    0.20    0.25
1JG1        235      XRAY        1.200    0.15    0.20
4X33        396      XRAY        1.450    0.15    0.18
4B1Y        408      XRAY        1.290    0.15    0.17
4AAZ         94      XRAY        1.400    0.12    0.14
3V2I        222      XRAY        1.650    0.18    0.20
3N2W       1492      XRAY        1.450    0.13    0.15
3RHG        365      XRAY        1.530    0.12    0.16
3L6T        604      XRAY        1.930    0.17    0.20
2NLY        245      XRAY        2.500    0.23    0.27
2IEC        524      XRAY        2.330    0.21    0.29
5UJ1        706      XRAY        2.150    0.17    0.21
2EKG        654      XRAY        1.900    0.20    0.22
3MNF        250      XRAY        2.970    0.22    0.24
3LXX        239      XRAY        2.150    0.25    0.29
2B1X       1926      XRAY        2.000    0.19    0.22
1PW4        451      XRAY        3.300    0.30    0.33
3WFI        624      XRAY        2.000    0.19    0.22
3ZQ7        102      XRAY        2.520    0.24    0.28
3TQR        215      XRAY        1.970    0.19    0.23
4ZRL        441      XRAY        2.280    0.19    0.23
2NS0         85      XRAY        2.000    0.19    0.22
3BHW        418      XRAY        1.500    0.24    0.28
3OM0        393      XRAY        1.400    0.18    0.20
2F0C        573      XRAY        1.650    0.16    0.19
3L7W        108      XRAY        2.200    0.21    0.27
2GFO        396      XRAY        2.000    0.17    0.21
1VZJ        350      XRAY        2.350    0.25    0.26
5LVT        364      XRAY        2.100    0.19    0.21
3L6B        346      XRAY        1.500    0.16    0.18
1RX0       1572      XRAY        1.770    0.18    0.19
2VTC        498      XRAY        1.600    0.20    0.22
4F23       1545      XRAY        1.700    0.16    0.19
2E60        101      NMR            NA    1.00    1.00
4WTW        192      XRAY        1.610    0.15    0.18
5YDB        592      XRAY        1.760    0.20    0.25
3NUT       1004      XRAY        2.220    0.22    0.26
4YFB       3144      XRAY        1.750    0.16    0.19
3EY5        181      XRAY        2.150    0.20    0.27
2I45       1070      XRAY        2.500    0.20    0.27
1WIZ        101      NMR            NA    1.00    1.00
4IAX        188      XRAY        1.900    0.20    0.24
2QML        198      XRAY        1.550    0.18    0.21
3RZI        924      XRAY        1.950    0.15    0.17
3GE4       2076      XRAY        1.700    0.14    0.18
1QU6        179      NMR            NA    1.00    1.00
4BWX        858      XRAY        2.850    0.21    0.24
4E70        776      XRAY        1.610    0.17    0.19
3TQD        256      XRAY        1.800    0.19    0.23
2R2C        366      XRAY        1.800    0.17    0.20
4BKJ        630      XRAY        1.700    0.16    0.18
4EM2        178      XRAY        2.080    0.20    0.27
5LHM        233      XRAY        1.310    0.18    0.20
1NZA        103      XRAY        1.700    0.23    0.25
3IU5        116      XRAY        1.630    0.17    0.20
2DDF        514      XRAY        1.700    0.20    0.23
2OXC        460      XRAY        1.300    0.15    0.17
2E3B        344      XRAY        1.300    0.15    0.20
3KW3        752      XRAY        2.040    0.19    0.23
3SVJ        203      XRAY        1.550    0.18    0.21
4JZA       1650      XRAY        2.580    0.20    0.24
5JPO        912      XRAY        2.000    0.17    0.20
5VNT         63      NMR            NA    1.00    1.00
3SLZ        264      XRAY        1.400    0.18    0.20
1FSG        466      XRAY        1.050    0.12    0.15
3T7L         90      XRAY        1.090    0.17    0.15
2H5N        532      XRAY        2.010    0.19    0.24
4D4E        502      XRAY        2.000    0.19    0.26
2OIE        444      XRAY        2.200    0.22    0.28
1TUL        108      XRAY        2.200    0.18    1.00
5U6K       1652      XRAY        2.600    0.22    0.26
2EHJ        832      XRAY        2.800    0.21    0.23
4GYD        516      XRAY        1.800    0.18    0.22
4Y6I        648      XRAY        1.700    0.17    0.20
4FDF        350      XRAY        2.200    0.21    0.25
3HCZ        148      XRAY        1.880    0.18    0.22
4G3J       1792      XRAY        1.830    0.17    0.22
2XVS        166      XRAY        1.800    0.17    0.24
2FUP        157      XRAY        1.480    0.19    0.22
5XXS        264      XRAY        2.090    0.21    0.27
1KHO        740      XRAY        2.400    0.21    0.24
1WV9        188      XRAY        2.000    0.21    0.26
1EEQ        228      XRAY        1.500    0.21    0.24
4Q16       1148      XRAY        2.600    0.24    0.29
2EXU        200      XRAY        2.230    0.21    0.22
5DWA        556      XRAY        1.500    0.15    0.18
1EGW        308      XRAY        1.500    0.21    0.23
4NZD        657      XRAY        2.750    0.24    0.28
1SQL       2336      XRAY        2.200    0.20    0.26
5EP9       1220      XRAY        2.130    0.18    0.20
4HY3       1460      XRAY        2.800    0.21    0.29
4JDE        290      XRAY        1.900    0.19    0.23
1Y93        159      XRAY        1.030    0.16    0.17
2DM3        110      NMR            NA    1.00    1.00
2JEE        324      XRAY        2.800    0.31    0.32
2KM6        106      NMR            NA    1.00    1.00
1L2P         61      XRAY        1.550    0.28    0.31
2NWU        310      XRAY        2.400    0.25    0.30
3QLL        948      XRAY        2.450    0.23    0.26
1NNL        450      XRAY        1.530    0.22    0.23
4C8M        540      XRAY        1.570    0.18    0.21
4EMD        318      XRAY        1.750    0.16    0.20
4Y0E       2704      XRAY        1.900    0.16    0.20
5LJ9        693      XRAY        2.300    0.19    0.23
3T5O        913      XRAY        2.870    0.23    0.28
2XSE        170      XRAY        1.900    0.18    0.20
3GVI       1944      XRAY        2.250    0.18    0.23
3IA7        804      XRAY        1.910    0.26    0.30
5FN1        237      EM          3.900    1.00    1.00
6BAC        379      XRAY        2.100    0.18    0.23
1RP3       1308      XRAY        2.300    0.24    0.26
4OKH        567      XRAY        2.450    0.20    0.27
3TW8       1144      XRAY        2.100    0.23    0.27
3BA3        290      XRAY        1.550    0.17    0.20
3V2U       1916      XRAY        2.100    0.15    0.20
4LOW        178      XRAY        1.300    0.20    0.20
5WX4       1233      XRAY        2.200    0.18    0.22
4O6X        242      XRAY        2.100    0.18    0.23
4D48        604      XRAY        2.460    0.24    0.27
1KAE        868      XRAY        1.700    0.21    0.24
1R5J        674      XRAY        2.700    0.23    0.28
4GO3       3960      XRAY        2.700    0.22    0.24
1Y7N         90      NMR            NA    1.00    1.00
4TKD        564      XRAY        2.010    0.20    0.25
4O2W       1616      XRAY        2.000    0.18    0.22
5GVX        430      XRAY        2.600    0.22    0.26
5IKY       1125      XRAY        2.500    0.20    0.23
2Z73        896      XRAY        2.500    0.19    0.21
5V86        384      XRAY        1.370    0.16    0.20
4NKP        592      XRAY        1.240    0.13    0.15
4UQ8       1492      EM          4.950    1.00    1.00
3DEV        640      XRAY        3.100    0.19    0.24
2BB3        442      XRAY        2.270    0.22    0.27
4G59       1052      XRAY        2.440    0.20    0.24
2ON8         56      XRAY        1.350    0.16    0.20
3W94        470      XRAY        2.000    0.20    0.24
4RHO        518      XRAY        2.250    0.23    0.25
1PDO        135      XRAY        1.700    0.19    0.24
3WPE        801      XRAY        2.380    0.22    0.27
2EJS         58      NMR            NA    1.00    1.00
4LDS        892      XRAY        3.200    0.30    0.34
2VWI       1212      XRAY        2.150    0.25    0.29
1Q35        320      XRAY        1.200    0.17    0.20
1KNG        156      XRAY        1.140    0.12    0.15
4CL1        708      XRAY        3.500    0.23    0.27
1XNF        550      XRAY        1.980    0.17    0.21
3C7L        274      XRAY        1.890    0.22    0.27
5UZG        202      XRAY        1.540    0.18    0.21
5LGM         69      NMR            NA    1.00    1.00
3K5W        475      XRAY        2.600    0.23    0.26
2E87        357      XRAY        2.350    0.22    0.26
4GJZ        235      XRAY        1.050    0.15    0.16
4IUH        334      XRAY        2.200    0.20    0.25
3RKL        348      XRAY        1.700    0.17    0.20
3QFI        301      XRAY        2.710    0.20    0.26
1Q5N        454      XRAY        2.300    0.16    0.20
3IHJ        498      XRAY        2.300    0.19    0.24
4ED9        385      XRAY        1.950    0.17    0.22
5BX1        157      XRAY        1.900    0.20    0.24
2F8Y        446      XRAY        1.550    0.15    0.19
3FZE        196      XRAY        1.600    0.21    0.24
5WXM        386      XRAY        2.300    0.20    0.24
2P1A        308      XRAY        2.100    0.22    0.27
4WPZ        397      XRAY        2.100    0.18    0.24
3E4W        640      XRAY        1.800    0.20    0.21
2DU7       2196      XRAY        3.600    0.33    0.39
4TRK        291      XRAY        1.750    0.16    0.18
2Z7E        471      XRAY        2.300    0.23    0.25
3DB7        127      XRAY        1.400    0.16    0.20
4NQ8        684      XRAY        1.500    0.16    0.18
5T86        236      XRAY        2.000    0.18    0.23
4LX4       1320      XRAY        1.560    0.22    0.24
3NAR        192      XRAY        2.600    0.20    0.25
4I6R        164      XRAY        1.380    0.15    0.18
4DMM       1076      XRAY        2.380    0.17    0.22
3ZD1        252      XRAY        2.000    0.21    0.24
2WW5        468      XRAY        1.610    0.18    0.20
2DI0         71      NMR            NA    1.00    1.00
4K5Y       1323      XRAY        2.980    0.24    0.27
1E3J        352      XRAY        2.300    0.22    0.25
4ZN6        812      XRAY        2.050    0.17    0.22
4XTK       2608      XRAY        2.700    0.19    0.23
4RI1        558      XRAY        2.300    0.18    0.22
5XDZ        243      XRAY        1.700    0.19    0.24
2FIA        324      XRAY        2.600    0.21    0.26
2YAD       1026      XRAY        2.200    0.19    0.22
3KJH        254      XRAY        1.900    0.19    0.24
3QSZ        378      XRAY        2.390    0.21    0.26
5LAL        316      XRAY        1.400    0.17    0.19
3EIP        168      XRAY        1.800    0.22    0.27
4V1S        792      XRAY        1.500    0.15    0.18
4PD3       2064      XRAY        2.840    0.25    0.29
4USS        325      XRAY        2.500    0.19    0.23
2EW8        996      XRAY        2.100    0.17    0.21
2QY6        514      XRAY        2.000    0.23    0.27
1LH0        426      XRAY        2.000    0.21    0.24
4Y91       1140      XRAY        2.660    0.19    0.25
4PV6       2592      XRAY        3.320    0.21    0.25
5D8I        480      XRAY        2.050    0.20    0.25
2CTL         97      NMR            NA    1.00    1.00
1HU3        260      XRAY        2.370    0.25    0.29
6AQZ       2046      XRAY        2.400    0.18    0.22
4OU0         73      XRAY        1.400    0.20    0.24
1BEC        238      XRAY        1.700    0.20    1.00
1RW2        152      NMR            NA    1.00    1.00
5F7F        226      XRAY        1.500    0.17    0.19
2ECG         75      NMR            NA    1.00    1.00
4U08        796      XRAY        1.950    0.21    0.23
2O8M        446      XRAY        2.000    0.20    0.23
2ENP        147      NMR            NA    1.00    1.00
5SVY         61      XRAY        1.050    0.12    0.15
2ISM        704      XRAY        1.900    0.18    0.21
3RH7       1926      XRAY        3.000    0.19    0.23
2I6V         87      XRAY        1.630    0.17    0.20
5EO9        316      XRAY        2.300    0.20    0.25
4ZYO        318      XRAY        3.250    0.24    0.26
3T69        660      XRAY        2.550    0.22    0.28
2L95         80      NMR            NA    1.00    1.00
4EBR        338      XRAY        2.700    0.22    0.25
4CPC       1336      XRAY        2.240    0.20    0.23
3A7L        128      XRAY        1.300    0.18    0.20
4Q6B        356      XRAY        1.670    0.17    0.21
2EDV         96      NMR            NA    1.00    1.00
2DIL         69      NMR            NA    1.00    1.00
4U28        245      XRAY        1.330    0.13    0.15
2MJ7        141      NMR            NA    1.00    1.00
3HXI        210      XRAY        1.800    0.22    0.27
1AYO        260      XRAY        1.900    0.20    0.24
1D2E       1588      XRAY        1.940    0.24    0.26
4Y23        585      XRAY        2.890    0.22    0.28
5JSN        666      XRAY        2.100    0.16    0.20
2RB8        104      XRAY        1.450    0.17    0.20
3PEY        395      XRAY        1.400    0.16    0.18
3ME4        432      XRAY        2.010    0.20    0.23
2Z0J       1896      XRAY        1.500    0.19    0.21
3L43       1276      XRAY        2.270    0.23    0.27
2WB7       1052      XRAY        2.600    0.20    0.24
2IJA        295      XRAY        1.700    0.17    0.20
4ZGK        196      XRAY        2.000    0.19    0.25
5ORG        526      XRAY        1.990    0.20    0.22
5G0G        380      XRAY        1.500    0.14    0.17
1UCV         81      NMR            NA    1.00    1.00
2WA0        240      XRAY        2.300    0.24    0.27
3ITW        274      XRAY        2.150    0.23    0.27
1WY8         89      NMR            NA    1.00    1.00
1NIO        247      XRAY        2.000    0.16    0.20
2O10         60      NMR            NA    1.00    1.00
4XGH        454      XRAY        2.100    0.21    0.23
5XM5        386      XRAY        1.490    0.18    0.23
1C05        159      NMR            NA    1.00    1.00
1GHE        354      XRAY        1.550    0.21    0.23
2D29        774      XRAY        1.650    0.18    0.20
1CSK        284      XRAY        2.500    0.22    0.28
1R8D        218      XRAY        2.700    0.23    0.27
2JGD       1866      XRAY        2.600    0.19    0.25
2UZ0       1052      XRAY        1.700    0.18    0.21
5IP4        424      XRAY        1.810    0.20    0.25
5V8S        820      XRAY        1.410    0.15    0.18
1A79        684      XRAY        2.280    0.20    0.27
4M7T        270      XRAY        1.560    0.17    0.18
5K3H       5472      XRAY        2.480    0.19    0.23
5L44       1366      XRAY        1.750    0.19    0.21
2O1T       4500      XRAY        3.200    0.28    0.29
3PFO        866      XRAY        1.900    0.17    0.20
1T6E        381      XRAY        1.700    0.18    0.21
1MBM        792      XRAY        2.000    0.21    0.26
5GRM        420      XRAY        1.550    0.18    0.19
1MWW        384      XRAY        2.080    0.20    0.27
2YAV       1908      XRAY        1.700    0.16    0.19
1MJU        446      XRAY        1.220    0.12    0.15
1GUU         52      XRAY        1.600    0.19    0.22
3OIG        266      XRAY        1.250    0.17    0.18
1QHF        480      XRAY        1.700    0.18    0.21
1YVR        538      XRAY        1.950    0.21    0.26
3ING        325      XRAY        1.950    0.15    0.19
3FDH        499      XRAY        1.750    0.16    0.19
3NG7        431      XRAY        1.950    0.17    0.20
1GOJ        355      XRAY        2.300    0.22    0.26
2KJF         60      NMR            NA    1.00    1.00
3VSN        659      XRAY        2.000    0.17    0.19
4Q0P        260      XRAY        1.930    0.21    0.24
1C8Z        265      XRAY        1.900    0.21    0.27
1D9C        242      XRAY        2.000    0.21    0.28
5UQM        563      XRAY        2.030    0.20    0.23
3VTO        690      XRAY        1.440    0.16    0.20
5TV2        405      XRAY        1.600    0.18    0.25
1ZHC         76      NMR            NA    1.00    1.00
1X4R         99      NMR            NA    1.00    1.00
3I1I        754      XRAY        2.440    0.16    0.20
3A68       5088      XRAY        1.800    0.14    0.17
2K2Q        324      NMR            NA    1.00    1.00
2LNS        280      NMR            NA    1.00    1.00
2D00        654      XRAY        2.200    0.21    0.26
2QHD        244      XRAY        1.950    0.23    0.27
5AF0       1044      XRAY        2.400    0.23    0.26
5I7S        276      XRAY        1.590    0.15    0.18
2YY5       1392      XRAY        2.550    0.19    0.25
2JAN       1728      XRAY        2.900    0.20    0.26
4YJ6        501      XRAY        1.700    0.15    0.17
3V8O        388      XRAY        2.800    0.21    0.26
3C8Y        574      XRAY        1.390    0.14    0.19
2A8J        840      XRAY        1.900    0.22    0.27
3MTT        187      XRAY        3.300    0.25    0.28
4GRV        516      XRAY        2.800    0.23    0.28
2NQW         93      XRAY        1.300    0.13    0.17
3MX1        235      XRAY        2.300    0.18    0.23
2Z98        200      XRAY        1.400    0.19    0.22
2OX9        560      XRAY        1.950    0.22    0.27
3GCZ        282      XRAY        1.700    0.17    0.20
4NES        374      XRAY        1.420    0.20    0.22
5TDY        282      XRAY        2.100    0.17    0.22
1GQ6        939      XRAY        1.750    0.14    0.17
1S2W        295      XRAY        1.690    0.18    0.21
3ZW5        294      XRAY        1.600    0.17    0.20
1IAT        557      XRAY        1.620    0.15    0.17
2QG1         92      XRAY        1.400    0.17    0.23
2GQ1        332      XRAY        1.450    0.22    0.23
4MBR        344      XRAY        3.650    0.21    0.24
4KMF         62      XRAY        1.700    0.17    0.23
5GI0        133      XRAY        2.040    0.20    0.23
1X0G        448      XRAY        2.500    0.20    0.24
5KET        680      XRAY        2.850    0.24    0.29
1BGP        309      XRAY        1.900    0.19    0.23
3P1T       1348      XRAY        2.600    0.20    0.23
3N93        981      XRAY        2.500    0.22    0.27
3IK5        322      XRAY        2.050    0.17    0.18
2MLG         84      NMR            NA    1.00    1.00
1BE1        137      NMR            NA    1.00    1.00
1G8W        932      XRAY        2.800    0.18    0.21
3MKV       3408      XRAY        2.400    0.17    0.23
1NWW        298      XRAY        1.200    0.15    0.17
5FD9        139      XRAY        1.600    0.21    0.23
1WYR        121      NMR            NA    1.00    1.00
4N2P        572      XRAY        1.440    0.14    0.18
4FFC       1812      XRAY        1.800    0.14    0.17
4QYX        245      XRAY        1.690    0.20    0.23
1G0Y        333      XRAY        3.000    0.22    0.33
4QTC        357      XRAY        1.400    0.15    0.16
3QB8        394      XRAY        1.500    0.15    0.17
2HA8        368      XRAY        1.600    0.18    0.21
4IG8        349      XRAY        2.700    0.23    0.28
4D7W        208      XRAY        1.950    0.18    0.22
3T92        121      XRAY        1.500    0.18    0.23
3EUH       1816      XRAY        2.900    0.23    0.27
2AYA        128      NMR            NA    1.00    1.00
2NSA        170      XRAY        1.700    0.23    0.25
1OYG        447      XRAY        1.500    0.17    0.17
4JJF        688      XRAY        2.200    0.17    0.22
5L77        495      XRAY        1.240    0.13    0.16
3OBQ        155      XRAY        1.400    0.21    0.22
4YVO        165      XRAY        1.450    0.14    0.17
5CTD        214      XRAY        1.600    0.18    0.20
1OSD        144      XRAY        2.000    0.20    0.27
1NSH        202      NMR            NA    1.00    1.00
3TY1       1152      XRAY        1.900    0.16    0.19
2ID0       2576      XRAY        2.350    0.23    0.29
3JU0        108      XRAY        1.600    0.15    0.21
2PUR        584      XRAY        1.700    0.18    0.21
3LMC        210      XRAY        2.000    0.21    0.26
4QFV        936      XRAY        2.000    0.18    0.22
3GOX        400      XRAY        1.500    0.17    0.19
4YIT        574      XRAY        3.240    0.23    0.30
2BOU        143      XRAY        1.900    0.24    0.26
3IVS        846      XRAY        2.240    0.19    0.22
2ABK        211      XRAY        1.850    0.18    0.22
4AX1        303      XRAY        1.400    0.13    0.15
4PLZ        322      XRAY        1.050    0.13    0.15
3U5T       1068      XRAY        2.400    0.25    0.28
3UIT       1060      XRAY        2.050    0.18    0.22
1CMC        208      XRAY        1.800    0.18    1.00
3UMB        233      XRAY        2.200    0.23    0.28
2XA6         82      NMR            NA    1.00    1.00
2L4B         88      NMR            NA    1.00    1.00
6F5D       4219      XRAY        3.200    0.27    0.30
2D5W       1216      XRAY        1.300    0.19    0.20
3U0L        232      XRAY        1.250    0.13    0.16
5CH8        279      XRAY        1.620    0.14    0.17
3S9G        208      XRAY        2.100    0.24    0.30
1GU3        149      XRAY        2.300    0.22    0.26
3IR1       1470      XRAY        2.150    0.20    0.23
1YGY       1058      XRAY        2.300    0.21    0.25
3GO5        285      XRAY        1.400    0.15    0.17
2CUC         70      NMR            NA    1.00    1.00
2RGY        290      XRAY        2.050    0.21    0.27
2BRJ        564      XRAY        1.500    0.17    0.19
5YDP        705      XRAY        3.090    0.25    0.28
4C2E        892      XRAY        1.800    0.18    0.19
5IZB         89      NMR            NA    1.00    1.00
2ECU        298      XRAY        1.300    0.20    0.22
2VG0        454      XRAY        1.700    0.18    0.21
2Q3Z        694      XRAY        2.000    0.23    0.27
3OVX        436      XRAY        1.490    0.20    0.23
4G0R        735      XRAY        2.700    0.22    0.22
1XD7        145      XRAY        2.300    0.26    0.28
3D9W       1172      XRAY        2.700    0.19    0.25
6EKB         81      XRAY        1.900    0.19    0.22
2CIU        127      XRAY        1.600    0.20    0.25
2YQ2        674      XRAY        2.580    0.24    0.25
1XB4        808      XRAY        3.100    0.27    0.33
2KDT         45      NMR            NA    1.00    1.00
1W4I         62      NMR            NA    1.00    1.00
3ZJE        732      XRAY        1.840    0.18    0.22
2X5H        388      XRAY        1.800    0.20    0.26
4H3U        316      XRAY        1.150    0.13    0.14
1UEL        143      NMR            NA    1.00    1.00
5E04        568      XRAY        2.250    0.22    0.25
3HYB        310      XRAY        2.300    0.25    0.28
4MOU        882      XRAY        2.250    0.17    0.21
1RWH        757      XRAY        1.250    0.11    0.14
1OQ9        363      XRAY        2.400    0.22    0.26
5OD2       1374      XRAY        1.980    0.19    0.22
3H75        350      XRAY        1.600    0.21    0.23
6D0P       1172      XRAY        1.880    0.16    0.19
5EOO       1060      XRAY        1.480    0.16    0.19
3KSN        183      XRAY        1.650    0.20    0.24
4MHX       1020      XRAY        2.000    0.19    0.23
3F2B       1041      XRAY        2.390    0.23    0.27
1H1O        366      XRAY        2.130    0.24    0.28
5L8R       3375      XRAY        2.600    0.21    0.23
4BDX         85      XRAY        1.620    0.22    0.25
1DHN        121      XRAY        1.650    0.20    0.25
2D6F       2108      XRAY        3.150    0.23    0.29
5YQ5       1720      XRAY        2.170    0.22    0.24
1OD6        160      XRAY        1.500    0.20    0.20
3W8S        206      XRAY        2.070    0.17    0.22
1F89        582      XRAY        2.400    0.23    0.26
3NK6        554      XRAY        2.000    0.20    0.25
6EHN        399      XRAY        1.900    0.18    0.22
2CU9        161      XRAY        1.800    0.19    0.24
3O7Q        438      XRAY        3.140    0.22    0.27
2QI2        347      XRAY        2.900    0.21    0.26
1MKA        342      XRAY        2.000    0.16    0.21
4LKR        256      XRAY        2.400    0.17    0.20
3FJS        456      XRAY        1.900    0.18    0.22
2FKZ       1240      XRAY        2.000    0.22    0.25
1KS0         63      NMR            NA    1.00    1.00
4P96        558      XRAY        2.200    0.18    0.20
4XCP        170      XRAY        2.140    0.20    0.22
3BWS        866      XRAY        1.990    0.19    0.24
3I4E       1756      XRAY        2.690    0.22    0.28
4RF6       1436      XRAY        1.950    0.18    0.21
2GFU        134      NMR            NA    1.00    1.00
5KAY        402      XRAY        1.800    0.20    0.23
4FBJ        349      XRAY        1.600    0.17    0.24
3QEX        903      XRAY        1.730    0.18    0.21
1QNR        344      XRAY        1.400    0.12    0.17
3B1U        671      XRAY        2.100    0.22    0.25
3U7Z        202      XRAY        1.300    0.14    0.19
4MGU        428      XRAY        3.500    0.29    0.29
4UT7        303      XRAY        1.700    0.16    0.19
2VMH        151      XRAY        1.500    0.15    0.18
5O3N       1030      XRAY        2.050    0.18    0.20
3LCV        281      XRAY        2.000    0.23    0.28
4F82        352      XRAY        1.850    0.18    0.22
3EOO       4768      XRAY        2.900    0.24    0.30
3HA2        354      XRAY        1.800    0.20    0.23
4E6W       1005      XRAY        2.190    0.20    0.24
1LR0        129      XRAY        1.910    0.18    0.22
4DA2        462      XRAY        1.800    0.14    0.17
1CKV        141      NMR            NA    1.00    1.00
2DIX         84      NMR            NA    1.00    1.00
5VHG        150      XRAY        1.270    0.15    0.18
1RSG       1032      XRAY        1.900    0.21    0.24
2GLF       1800      XRAY        2.800    0.17    0.24
2IIH        157      XRAY        1.750    0.20    0.22
1OUV        273      XRAY        2.000    0.23    0.25
1CR6       1108      XRAY        2.800    0.26    0.31
2NQ2       1180      XRAY        2.400    0.22    0.26
2OIZ        992      XRAY        1.050    0.12    0.14
1RZ3        201      XRAY        1.900    0.20    0.24
3MEB        896      XRAY        1.900    0.18    0.21
2QSR        173      XRAY        3.100    0.19    0.24
3PNN        303      XRAY        1.900    0.17    0.18
1DP7         76      XRAY        1.500    0.19    0.23
2RKY        232      XRAY        1.800    0.18    0.22
4R1H        256      XRAY        1.760    0.17    0.21
1O70        324      XRAY        2.600    0.23    0.26
5OAC       3100      EM             NA    1.00    1.00
5HN3        353      XRAY        1.700    0.20    0.24
4ACJ        167      XRAY        0.970    0.12    0.14
4DDN        640      XRAY        1.900    0.19    0.23
4ONW        536      XRAY        1.650    0.13    0.17
3C8D       1612      XRAY        1.800    0.15    0.19
2GL1         47      NMR            NA    1.00    1.00
3US6        153      XRAY        1.450    0.17    0.19
2JRA        134      NMR            NA    1.00    1.00
2K73        183      NMR            NA    1.00    1.00
1XED        702      XRAY        1.900    0.18    0.24
1AUN        208      XRAY        1.800    0.17    0.22
1DPE        507      XRAY        2.000    0.17    1.00
5E33        731      XRAY        1.840    0.18    0.22
3IV7        728      XRAY        2.070    0.17    0.22
3HWP        604      XRAY        2.000    0.19    0.22
3CP7        436      XRAY        1.390    0.18    0.20
2YWV        488      XRAY        1.750    0.19    0.19
3KZV        254      XRAY        2.000    0.19    0.24
1M7K         99      NMR            NA    1.00    1.00
1UGV         72      NMR            NA    1.00    1.00
5L2R       1208      XRAY        2.050    0.14    0.18
1F9K        476      XRAY        3.000    0.20    0.25
4U6U        734      XRAY        3.000    0.19    0.23
4Y1P        674      XRAY        2.200    0.19    0.25
1SNL        103      NMR            NA    1.00    1.00
2N8N         72      NMR            NA    1.00    1.00
5JLW        122      XRAY        2.090    0.22    0.24
1J7G        144      XRAY        1.640    0.19    0.22
5IPF       1000      XRAY        2.800    0.23    0.29
5NGO       1552      XRAY        2.500    0.24    0.26
5C6K        584      XRAY        1.900    0.17    0.20
1H6T        291      XRAY        1.600    0.17    0.20
3HHL        572      XRAY        2.650    0.18    0.21
1XRG        468      XRAY        2.200    0.19    0.23
3EO4        656      XRAY        2.190    0.20    0.24
2YIC       3472      XRAY        1.960    0.19    0.21
3IPW        325      XRAY        1.950    0.19    0.24
2JRP         81      NMR            NA    1.00    1.00
3HKW       1743      XRAY        1.550    0.17    0.19
1X4H        111      NMR            NA    1.00    1.00
4ZBL        240      XRAY        1.570    0.15    0.17
2H6E        344      XRAY        1.800    0.20    0.23
3KUQ        228      XRAY        2.300    0.22    0.26
2GBB        624      XRAY        2.100    0.21    0.26
1HLM        159      XRAY        2.900    0.19    1.00
6EXP        624      XRAY        1.930    0.24    0.27
3AAL        303      XRAY        1.600    0.20    0.22
4MUP        936      XRAY        1.600    0.15    0.18
4K2M        886      XRAY        1.710    0.15    0.19
1DLW        116      XRAY        1.540    0.13    0.18
4R85       2586      XRAY        1.800    0.16    0.19
2MC9        178      NMR            NA    1.00    1.00
1EBF        716      XRAY        2.300    0.23    0.27
5M4V         57      XRAY        1.060    0.13    0.16
3ONM        476      XRAY        2.400    0.22    0.29
1EA9       1166      XRAY        3.200    0.21    1.00
3DWL       3230      XRAY        3.780    0.33    0.34
4Q9N       2384      XRAY        1.790    0.19    0.23
4PS6        130      XRAY        1.250    0.12    0.16
3J89        551      EM             NA    1.00    1.00
1Y80        210      XRAY        1.700    0.18    0.21
5X8F       1940      XRAY        1.760    0.16    0.19
5SY4        398      XRAY        0.980    0.11    0.13
5NOE       1300      XRAY        1.910    0.19    0.24
3F0N        828      XRAY        1.900    0.18    0.22
5DT7       1884      XRAY        2.150    0.19    0.22
5LKB        756      XRAY        1.450    0.17    0.19
1S21        206      XRAY        2.000    0.23    0.24
5AEG       1372      XRAY        1.850    0.16    0.19
2R99        173      XRAY        1.610    0.16    0.20
5TNV        326      XRAY        1.040    0.12    0.14
2AIZ        141      NMR            NA    1.00    1.00
1Z08        680      XRAY        1.800    0.20    0.23
3W06        272      XRAY        1.150    0.13    0.16
4EUE        418      XRAY        2.000    0.20    0.23
3C3W        450      XRAY        2.200    0.19    0.25
2MZQ        101      NMR            NA    1.00    1.00
2MME       2465      NMR            NA    1.00    1.00
1KSQ         75      NMR            NA    1.00    1.00
2KUM         88      NMR            NA    1.00    1.00
4GI2        886      XRAY        3.000    0.18    0.24
3KXU        191      XRAY        1.850    0.18    0.21
3LWK        191      XRAY        1.700    0.16    0.19
5YL7        347      XRAY        1.400    0.13    0.15
2VUV        129      XRAY        1.300    0.14    0.16
3M0U         62      XRAY        1.100    0.16    0.17
4C9G        318      XRAY        2.490    0.26    0.30
5I05        110      XRAY        1.870    0.21    0.23
2RFQ       1576      XRAY        1.650    0.15    0.17
3GU3        568      XRAY        2.300    0.19    0.21
2JDC        146      XRAY        1.600    0.15    0.17
1R9L        309      XRAY        1.590    0.15    0.19
3FHR        336      XRAY        1.900    0.23    0.27
4IY1        508      XRAY        2.100    0.26    0.26
2NRK        173      XRAY        1.650    0.18    0.21
3LKZ        642      XRAY        2.000    0.23    0.27
2R5O        376      XRAY        1.300    0.17    0.18
3EJ9        438      XRAY        1.500    0.21    0.25
1U5P        216      XRAY        2.000    0.19    0.23
5EF9        174      XRAY        1.700    0.18    0.23
4I86        222      XRAY        2.100    0.22    0.26
4ATF       1232      XRAY        1.900    0.14    0.19
2ODP        509      XRAY        1.900    0.21    0.25
3L9S        191      XRAY        1.580    0.15    0.19
3DOC       1340      XRAY        2.400    0.19    0.23
1IA5        339      XRAY        2.000    0.17    0.21
4Q9A        458      XRAY        2.860    0.18    0.23
1U59        287      XRAY        2.300    0.22    0.27
4D94       1325      XRAY        2.700    0.22    0.24
1U0L        903      XRAY        2.800    0.23    0.28
3IWV        552      XRAY        1.680    0.21    0.26
1V5D        772      XRAY        1.500    0.17    0.19
2GX8       1191      XRAY        2.200    0.20    0.26
1YS1        320      XRAY        1.100    0.15    0.16
4RN3        426      XRAY        2.150    0.20    0.22
5W56        572      XRAY        2.030    0.17    0.20
2KZ4        112      NMR            NA    1.00    1.00
5IKK        657      XRAY        2.400    0.19    0.23
4R2H        210      XRAY        1.960    0.18    0.23
5K08        142      XRAY        1.400    0.18    0.21
1D5R        324      XRAY        2.100    0.23    0.28
1UD7         76      NMR            NA    1.00    1.00
4ETV        418      XRAY        1.650    0.23    0.25
1DV0         47      NMR            NA    1.00    1.00
2UVL        192      XRAY        1.910    0.20    0.24
1P3D        950      XRAY        1.700    0.17    0.19
1NH9         87      XRAY        2.000    0.21    0.26
5LXE        670      XRAY        1.470    0.16    0.18
6CZP       1760      XRAY        2.240    0.18    0.22
3GXV        294      XRAY        2.200    0.25    0.28
1JI0        240      XRAY        2.000    0.24    0.26
2DYY       1512      XRAY        2.600    0.21    0.29
3W3E        484      XRAY        1.500    0.20    0.23
1ZQ7        828      XRAY        2.110    0.21    0.25
3HBA        668      XRAY        2.000    0.17    0.20
1NBU        952      XRAY        1.600    0.18    0.26
5CG7        542      XRAY        1.880    0.17    0.20
3D33        216      XRAY        1.700    0.18    0.22
4HJD         66      XRAY        1.700    0.25    0.29
5LKK        616      XRAY        1.490    0.13    0.16
3P4H        118      XRAY        1.100    0.14    0.17
3FYQ        199      XRAY        1.950    0.21    0.26
3BJK        918      XRAY        1.900    0.17    0.21
4Q52        736      XRAY        2.600    0.17    0.21
4HW0        312      XRAY        2.000    0.21    0.24
1X6I        182      XRAY        1.200    0.17    0.21
4UC0        291      XRAY        2.400    0.18    0.22
4LDA       1048      XRAY        2.400    0.20    0.23
4LGN        749      XRAY        1.820    0.15    0.20
2D9P        103      NMR            NA    1.00    1.00
1XA0        656      XRAY        2.800    0.22    0.27
4XWW       1118      XRAY        1.700    0.20    0.22
4XKY       1200      XRAY        2.100    0.19    0.22
3R6O        329      XRAY        1.950    0.15    0.18
5KVF        551      XRAY        1.400    0.15    0.19
3RWN        483      XRAY        1.000    0.13    0.14
4Z9P        317      XRAY        1.790    0.19    0.23
3H41        311      XRAY        1.790    0.17    0.20
4WCH        140      XRAY        2.050    0.21    0.23
3U49       1124      XRAY        1.750    0.19    0.22
2KAV        129      NMR            NA    1.00    1.00
2CT9        416      XRAY        2.200    0.22    0.27
5COG        382      XRAY        1.610    0.19    0.24
4CUA        366      XRAY        1.540    0.16    0.19
2EVV        828      XRAY        2.590    0.22    0.26
5H79        292      XRAY        2.700    0.23    0.28
3ZM8        475      XRAY        2.850    0.21    0.26
5FSZ        268      XRAY        2.000    0.19    0.26
5VI6        376      XRAY        1.240    0.12    0.14
3WXB        558      XRAY        1.980    0.21    0.23
4BHQ        326      XRAY        2.050    0.20    0.23
5CIV        184      XRAY        1.380    0.18    0.20
3QR2        274      XRAY        2.300    0.27    0.31
2DGV         92      NMR            NA    1.00    1.00
3B77       1158      XRAY        2.420    0.22    0.25
4TQR        342      XRAY        1.580    0.18    0.20
4DKC        380      XRAY        1.850    0.17    0.20
3W9S        262      XRAY        1.700    0.17    0.17
5FHK       1242      XRAY        1.910    0.21    0.25
3SS6        788      XRAY        1.700    0.15    0.17
1FJJ        159      XRAY        1.660    0.18    0.20
2I6G        398      XRAY        1.900    0.19    0.23
2B8I         77      XRAY        1.800    0.20    0.23
1CQM        202      XRAY        1.650    0.25    0.25
5HLJ        188      XRAY        2.410    0.17    0.19
2KEL        112      NMR            NA    1.00    1.00
1FD3        164      XRAY        1.350    0.16    0.24
2P0D        129      XRAY        1.810    0.20    0.22
5WRI        656      XRAY        1.600    0.14    0.18
3ID9        342      XRAY        2.550    0.27    0.26
3MEM        457      XRAY        2.250    0.19    0.23
3S6K        467      XRAY        2.800    0.32    0.39
5AJ8        374      XRAY        2.200    0.16    0.20
5B5Q        492      XRAY        1.700    0.17    0.21
4L1M       1176      XRAY        2.600    0.20    0.24
1UF9        609      XRAY        2.800    0.22    0.30
4TNO         85      XRAY        2.140    0.26    0.30
5HYA        304      XRAY        1.900    0.18    0.21
1KGD        180      XRAY        1.310    0.19    0.21
3PAO        652      XRAY        2.490    0.18    0.24
2FYI        912      XRAY        2.800    0.19    0.23
5HOX        126      XRAY        1.900    0.22    0.25
5C1E        299      XRAY        1.750    0.17    0.20
3P7I        321      XRAY        1.710    0.23    0.25
3NDS         62      XRAY        1.200    0.17    0.20
1HY7        346      XRAY        1.500    0.19    0.22
2KNO        131      NMR            NA    1.00    1.00
2RDY       1606      XRAY        2.030    0.20    0.23
1QXF         66      NMR            NA    1.00    1.00
3M9E        420      XRAY        2.410    0.19    0.23
2KKX        102      NMR            NA    1.00    1.00
4K7D        990      XRAY        2.800    0.19    0.23
3ZR8         65      XRAY        0.900    0.13    0.15
1JO6         45      NMR            NA    1.00    1.00
2GZS        278      XRAY        1.400    0.17    0.19
3D3Y        425      XRAY        1.950    0.17    0.21
1K8V         40      NMR            NA    1.00    1.00
2C5W        401      XRAY        2.550    0.23    0.26
1DKQ        410      XRAY        2.050    0.22    0.26
2H7T        107      NMR            NA    1.00    1.00
3COS       1524      XRAY        2.100    0.17    0.21
2WST       1248      XRAY        3.200    0.17    0.20
2LOJ         63      NMR            NA    1.00    1.00
2RTX        121      NMR            NA    1.00    1.00
2BI7        384      XRAY        2.000    0.20    0.25
5JOD        750      XRAY        1.530    0.18    0.21
2CP9         64      NMR            NA    1.00    1.00
3B4Q        188      XRAY        1.550    0.19    0.22
1H6H        143      XRAY        1.700    0.20    0.23
1G9K        463      XRAY        1.960    0.16    0.19
2RQX         89      NMR            NA    1.00    1.00
4FOJ        264      XRAY        1.550    0.18    0.23
4M0K        796      XRAY        1.400    0.18    0.21
2DZR         99      NMR            NA    1.00    1.00
4DUH        440      XRAY        1.500    0.19    0.23
4Y6W        229      XRAY        1.590    0.18    0.20
3VCY       1720      XRAY        1.930    0.20    0.26
1I1W        303      XRAY        0.890    0.09    0.11
1KJ6         45      NMR            NA    1.00    1.00
5UID       1608      XRAY        2.180    0.19    0.23
3F1Y        774      XRAY        2.200    0.19    0.22
2JSP         87      NMR            NA    1.00    1.00
3DF7        305      XRAY        1.870    0.20    0.23
4N5U        117      XRAY        1.460    0.16    0.20
2MVZ        148      NMR            NA    1.00    1.00
3CIS       2472      XRAY        2.900    0.25    0.27
2KTA         74      NMR            NA    1.00    1.00
2O2A        512      XRAY        2.100    0.20    0.25
4K26        552      XRAY        2.210    0.17    0.21
5ISW        573      XRAY        1.750    0.17    0.20
1IAG        202      XRAY        2.000    0.17    1.00
1Y63        184      XRAY        1.700    0.17    0.20
1F52       5616      XRAY        2.490    0.24    0.26
3LQW        163      XRAY        1.300    0.13    0.15
2K21        138      NMR            NA    1.00    1.00
5DSD        103      XRAY        2.310    0.17    0.20
2JNV         91      NMR            NA    1.00    1.00
4KEF        143      XRAY        1.100    0.13    0.14
1H8L        380      XRAY        2.600    0.20    0.24
1UZ3        204      XRAY        1.100    0.14    0.20
4G3F        336      XRAY        1.640    0.18    0.21
1DVK        346      XRAY        2.150    0.25    0.25
4INN        356      XRAY        2.600    0.19    0.25
4QLR        260      XRAY        1.700    0.21    0.25
3HU5        408      XRAY        1.500    0.19    0.23
5H9X        444      XRAY        1.910    0.20    0.22
1JY5        424      XRAY        2.050    0.21    0.24
4O9D        856      XRAY        2.000    0.21    0.25
3T15        293      XRAY        2.950    0.23    0.30
3PGZ        386      XRAY        2.100    0.21    0.26
1VJU        618      XRAY        1.400    0.15    0.18
2XRC       2260      XRAY        2.690    0.20    0.24
3LW6        287      XRAY        1.810    0.19    0.22
2YNK        456      XRAY        2.640    0.25    0.28
3VZI        452      XRAY        2.660    0.21    0.29
2E2W        113      NMR            NA    1.00    1.00
6B8D        408      XRAY        1.780    0.17    0.21
2P32        720      XRAY        3.200    0.27    0.28
1FYV        161      XRAY        2.900    0.26    0.30
2J1A        150      XRAY        1.490    0.20    0.23
4A3S        638      XRAY        2.300    0.23    0.28
4EGJ       1336      XRAY        2.300    0.23    0.26
4L1F        766      XRAY        1.790    0.15    0.18
1QR0        228      XRAY        1.900    0.22    0.28
3G6S        267      XRAY        2.500    0.18    0.23
3BK7        607      XRAY        2.800    0.21    0.28
5J0L        846      XRAY        2.630    0.24    0.29
3ULP        496      XRAY        2.100    0.22    0.28
1DUS        194      XRAY        1.800    0.19    0.23
2GUI        194      XRAY        1.600    0.16    0.20
4CRM        890      EM          8.750    1.00    1.00
4BES        484      XRAY        2.540    0.20    0.26
1S1N         68      NMR            NA    1.00    1.00
1EXT        324      XRAY        1.850    0.20    0.24
4ZW0        483      XRAY        2.900    0.23    0.28
5W76        385      XRAY        2.150    0.19    0.22
1V0A        178      XRAY        1.980    0.20    0.23
5DIN        260      XRAY        1.860    0.19    0.23
1J6O        268      XRAY        1.800    0.19    0.22
3N0Q        409      XRAY        1.800    0.16    0.19
2VQC        118      XRAY        2.300    0.17    0.20
3HYI        295      XRAY        2.340    0.23    0.28
4JJP        534      XRAY        2.060    0.18    0.22
4K8Y        237      XRAY        1.000    0.15    0.17
2AE6        664      XRAY        2.190    0.21    0.26
1H67        108      NMR            NA    1.00    1.00
3QN3       1668      XRAY        2.130    0.18    0.22
3ESU        250      XRAY        1.300    0.22    0.24
1KCX       1036      XRAY        2.120    0.20    0.23
4MAD       1200      XRAY        1.800    0.18    0.22
3KKD        711      XRAY        2.100    0.21    0.26
4IYS        156      XRAY        1.800    0.22    0.26
1YDG       1688      XRAY        2.000    0.19    0.24
4DWO        279      XRAY        1.500    0.18    0.20
3P8R        302      XRAY        2.500    0.23    0.29
2P5P        351      XRAY        2.800    0.24    0.28
4N5H        317      XRAY        1.710    0.14    0.17
5GIT        137      XRAY        2.190    0.22    0.28
4JUU        668      XRAY        1.750    0.15    0.18
2YWR        216      XRAY        1.770    0.20    0.22
2OBH        322      XRAY        1.800    0.23    0.27
1BEH        374      XRAY        1.750    0.23    0.29
2IB0        340      XRAY        2.000    0.20    0.23
2LC5        151      NMR            NA    1.00    1.00
4E0G        462      XRAY        2.200    0.20    0.24
4DU6       1115      XRAY        2.110    0.18    0.23
2WAN        921      XRAY        1.650    0.18    0.21
4Z7R        598      XRAY        1.980    0.18    0.22
1NCS         47      NMR            NA    1.00    1.00
1WU0         72      NMR            NA    1.00    1.00
2HQ7        292      XRAY        2.000    0.19    0.24
2ZNM        780      XRAY        2.300    0.21    0.26
5CR4        460      XRAY        1.400    0.17    0.20
4DWD        786      XRAY        1.500    0.14    0.17
3CS5        236      XRAY        2.200    0.25    0.35
1BD8        156      XRAY        1.800    0.19    0.26
5JFF        584      XRAY        2.000    0.16    0.19
3ZHI         83      XRAY        1.600    0.14    0.18
3NB0       2900      XRAY        2.410    0.21    0.24
1AGX        331      XRAY        2.900    0.17    1.00
3EVI        236      XRAY        2.700    0.24    0.28
4DZN         99      XRAY        1.590    0.16    0.20
1C3C        858      XRAY        1.800    0.18    0.21
1XDW        331      XRAY        1.980    0.18    0.23
2DHJ        125      NMR            NA    1.00    1.00
4P56       1029      XRAY        1.900    0.15    0.20
4NG2       1640      XRAY        2.410    0.23    0.28
4JK8        444      XRAY        1.150    0.14    0.16
4U9R        208      XRAY        2.170    0.23    0.27
3D5N       1576      XRAY        2.800    0.23    0.27
2X9O        244      XRAY        1.550    0.18    0.23
4NH0       2294      XRAY        2.900    0.23    0.25
3NO8        352      XRAY        2.200    0.20    0.26
3FRQ        390      XRAY        1.760    0.18    0.22
1VK9        151      XRAY        2.700    0.21    0.25
3KRB        668      XRAY        1.750    0.14    0.17
2KP5         92      NMR            NA    1.00    1.00
4TQX        206      XRAY        1.370    0.15    0.18
2MA3         88      NMR            NA    1.00    1.00
2YRR        706      XRAY        1.860    0.23    0.28
1SJ7        522      XRAY        2.500    0.24    0.29
5HNM       1182      XRAY        2.300    0.22    0.28
5XJY       2305      EM             NA    1.00    1.00
5DLY        266      XRAY        1.500    0.21    0.24
4LS9        682      XRAY        2.200    0.18    0.23
3Q2K       5920      XRAY        2.130    0.19    0.27
5FVM       5548      EM          6.700    1.00    1.00
2WDS        143      XRAY        1.350    0.18    0.20
4IMR        550      XRAY        1.960    0.18    0.22
2K9P         80      NMR            NA    1.00    1.00
1JWQ        179      XRAY        1.800    0.18    0.21
1IHB        324      XRAY        1.950    0.21    0.29
2DK6        102      NMR            NA    1.00    1.00
1WFT        123      NMR            NA    1.00    1.00
4IGK        442      XRAY        1.750    0.22    0.20
3AFF        788      XRAY        2.000    0.20    0.24
2VKJ        212      XRAY        1.650    0.20    0.23
2HGL        136      NMR            NA    1.00    1.00
1WMX        410      XRAY        2.000    0.23    0.23
4OSP       1052      XRAY        2.250    0.20    0.25
1WHH        102      NMR            NA    1.00    1.00
1L7M        422      XRAY        1.480    0.20    0.23
2HEH        387      XRAY        2.150    0.22    0.25
3GFV        606      XRAY        1.750    0.17    0.19
3TJY         94      XRAY        1.700    0.19    0.22
3HAV        897      XRAY        2.450    0.22    0.28
4REK        499      XRAY        0.740    0.11    0.12
5VIU        838      XRAY        1.650    0.16    0.18
2LNI        133      NMR            NA    1.00    1.00
1QH8       1994      XRAY        1.600    0.15    0.20
1TRN        448      XRAY        2.200    0.18    1.00
5VXT        650      XRAY        1.750    0.19    0.22
5UJ7       2222      XRAY        3.390    0.24    0.28
3UGC        295      XRAY        1.340    0.18    0.19
2IZR        330      XRAY        1.300    0.13    0.16
3QOM        481      XRAY        1.500    0.12    0.13
2BJ7        276      XRAY        2.100    0.20    0.21
3DGZ        488      XRAY        2.250    0.20    0.26
1AW2       2048      XRAY        2.650    0.20    0.22
2KHE         89      NMR            NA    1.00    1.00
2RJB       1820      XRAY        2.600    0.23    0.28
4S1B        444      XRAY        2.100    0.17    0.20
4KYZ        688      XRAY        2.490    0.20    0.26
4EAE        380      XRAY        1.320    0.16    0.18
4C1L        524      XRAY        1.800    0.17    0.18
2KIG        161      NMR            NA    1.00    1.00
4YO2        232      XRAY        3.070    0.27    0.30
4N1V        100      XRAY        1.360    0.15    0.21
5KOL        692      XRAY        1.910    0.21    0.25
3BTP        619      XRAY        2.300    0.21    0.26
4CZ5        132      XRAY        1.020    0.16    0.18
5HEA        888      XRAY        2.000    0.17    0.22
1VQY        928      XRAY        2.400    0.19    0.24
4JBG       1480      XRAY        1.750    0.15    0.17
2NNJ        476      XRAY        2.280    0.24    0.27
3C3R        393      XRAY        2.020    0.25    0.29
5SWI       2868      XRAY        2.150    0.20    0.22
2DMY         97      NMR            NA    1.00    1.00
3TEQ        404      XRAY        1.900    0.22    0.25
3PIU        435      XRAY        1.350    0.15    0.17
3SK7        232      XRAY        1.500    0.16    0.20
4U7L        456      XRAY        2.300    0.20    0.25
4QKW        324      XRAY        1.700    0.21    0.24
3V33        446      XRAY        2.000    0.19    0.23
4KUI        224      XRAY        1.850    0.17    0.20
1MG5        510      XRAY        1.630    0.17    0.20
4LCV        552      XRAY        2.000    0.19    0.23
2SAS        185      XRAY        2.400    0.20    1.00
1KUF        203      XRAY        1.350    0.25    0.20
2DJQ         68      NMR            NA    1.00    1.00
4DYJ        818      XRAY        2.450    0.20    0.21
1TKE        224      XRAY        1.460    0.18    0.21
3EDH        201      XRAY        1.250    0.14    0.17
2KFL        112      NMR            NA    1.00    1.00
5MLG        389      XRAY        2.600    0.22    0.23
5MMQ        418      XRAY        1.800    0.18    0.21
4N3X        204      XRAY        2.000    0.19    0.23
5EKE       1364      XRAY        3.000    0.25    0.28
1YJR         75      NMR            NA    1.00    1.00
5D7W        469      XRAY        1.100    0.18    0.19
2RPP         89      NMR            NA    1.00    1.00
4H53       1552      XRAY        1.500    0.16    0.16
3EVN        329      XRAY        2.000    0.21    0.28
3C2E        294      XRAY        1.900    0.23    0.26
1WHN        128      NMR            NA    1.00    1.00
3PU9        484      XRAY        1.550    0.18    0.22
3JSZ        525      XRAY        1.700    0.17    0.19
4F66        960      XRAY        1.480    0.16    0.18
5CFE        252      XRAY        1.840    0.17    0.21
2EKX        110      NMR            NA    1.00    1.00
2Q01       1491      XRAY        2.340    0.20    0.25
3SMJ        386      XRAY        1.500    0.18    0.21
4TQG        323      XRAY        2.200    0.20    0.23
5IT9       4866      EM          3.800    0.41    1.00
4QLZ        574      XRAY        2.330    0.21    0.27
4QBL        870      XRAY        2.000    0.18    0.20
1EW0        130      XRAY        1.400    0.20    0.27
3NDH        450      XRAY        1.300    0.17    0.18
2KD0         85      NMR            NA    1.00    1.00
2YCD        230      XRAY        1.400    0.17    0.19
3NAV        542      XRAY        2.100    0.18    0.23
2ZYL        386      XRAY        2.300    0.20    0.23
5JMU        226      XRAY        1.540    0.16    0.19
2YSG         40      NMR            NA    1.00    1.00
3KY9       1174      XRAY        2.730    0.23    0.27
3CLH        686      XRAY        2.400    0.21    0.26
5T39        254      XRAY        1.100    0.14    0.15
1SLT        268      XRAY        1.900    0.17    1.00
1FZD       1608      XRAY        2.100    0.20    0.26
2Z1U        343      XRAY        2.000    0.20    0.23
5NXF       1527      XRAY        1.900    0.17    0.21
3GEM       1040      XRAY        1.830    0.15    0.18
5AOV        336      XRAY        1.400    0.13    0.14
3TU6        127      XRAY        2.000    0.21    0.26
5DBU       2899      XRAY        2.800    0.23    0.28
4YV6       1136      XRAY        2.050    0.21    0.24
4Q1T       1504      XRAY        2.150    0.22    0.24
1E9Z        807      XRAY        3.000    0.21    0.28
1T7S        274      XRAY        2.800    0.22    0.30
[truncated: 1,598,301 more chars]
