# Supplementary material for: Tubulin response to intense nanosecond-scale electric field in molecular dynamics simulation
Source: Sci Rep. 2019 Jul 19;9:10477. doi: 10.1038/s41598-019-46636-4 (PMC6642143; doi:10.1038/s41598-019-46636-4)
Supplement: Supplementary file 5 — S5 [file 41598_2019_46636_MOESM5_ESM.zip › S4-PISCES_Charge,Dipole.txt]

   pdbCode    chainID   nofAtoms nofResidues         RM     PosRes     NegRes     Charge     Dipole Quadrupole    Crg.Nat    Dip.Nat
      5FOI          A       3004        389     378.40         40         55     -15.00    1016.00    3284.00    -0.0050     0.3384
      2JG6          A       1525        186     214.65         22         24      -2.00     406.00     832.00    -0.0013     0.2664
      4EHI          A       3657        472     596.68         54         70     -17.00    1095.00    3392.00    -0.0046     0.2994
      4EHI          B       3841        493     631.56         58         74     -16.00     792.00    2493.00    -0.0042     0.2062
      5B37          A       2542        330     354.11         33         40      -7.00     410.00    2425.00    -0.0028     0.1614
      3MFX          A        851        107     131.26          7         13      -7.00     348.00     634.00    -0.0082     0.4086
      3MFX          B        873        110     134.38          7         14      -8.00     318.00     793.00    -0.0092     0.3637
      2O8X          A        449         61      87.44          5          8      -3.00     284.00    1425.00    -0.0067     0.6315
      2O8X          B        448         61      87.22          5          8      -3.00     283.00     972.00    -0.0067     0.6313
      2O8X          C        449         61      87.77          5          8      -3.00     275.00    1059.00    -0.0067     0.6114
      3OQB          A       2925        368     401.77         45         47      -2.00     244.00    2797.00    -0.0007     0.0834
      3OQB          B       2934        369     403.02         46         47      -1.00     214.00    2505.00    -0.0003     0.0731
      3OQB          C       2936        369     401.01         46         47      -1.00     294.00    2021.00    -0.0003     0.1001
      3OQB          D       2941        370     405.37         47         47      -0.00     396.00    3157.00    -0.0000     0.1346
      3OQB          E       2930        369     397.96         46         47      -1.00     205.00    2009.00    -0.0003     0.0701
      3OQB          F       2950        371     406.98         48         47       1.00     372.00    1282.00     0.0003     0.1260
      3OQB          G       2941        370     407.89         47         47      -0.00     480.00    2184.00    -0.0000     0.1633
      3OQB          H       2913        367     397.78         45         47      -2.00     317.00    2602.00    -0.0007     0.1087
      5M5J          A       2340        309     345.78         35         38      -3.00     862.00     680.00    -0.0013     0.3682
      5M5J          B       2269        312     348.79         35         39      -4.00    1001.00     308.00    -0.0018     0.4412
      3CDK          A       1752        229     253.62         26         28      -2.00     301.00    3303.00    -0.0011     0.1717
      3CDK          B       1613        212     236.09         21         30      -9.00     583.00    4607.00    -0.0056     0.3614
      3CDK          C       1725        229     249.34         26         28      -2.00     391.00    2495.00    -0.0012     0.2264
      3CDK          D       1515        200     224.35         18         28      -9.00     497.00    2769.00    -0.0059     0.3280
      1ZBP          A       2042        261     294.02         24         45     -21.00    1457.00    2835.00    -0.0103     0.7136
      4L3W          A       2062        265     257.22         25         21       3.00     148.00     308.00     0.0015     0.0716
      2HLZ          A       2205        293     295.69         32         36      -4.00     454.00    2200.00    -0.0018     0.2058
      2HLZ          B       2214        293     293.48         32         36      -4.00     400.00    1738.00    -0.0018     0.1805
      2HLZ          C       2260        299     300.31         33         36      -3.00     571.00    1054.00    -0.0013     0.2525
      2HLZ          D       2270        298     298.83         33         36      -3.00     540.00    1044.00    -0.0013     0.2381
      2Q0T          A       2042        255     338.03         29         37      -8.00     806.00    1791.00    -0.0039     0.3945
      2Q0T          B       1979        247     321.46         29         37      -9.00     672.00    2842.00    -0.0045     0.3395
      2Q0T          C       1947        247     318.39         29         37      -9.00     637.00    3262.00    -0.0046     0.3271
      2V7S          A       1288        167     224.22         22         23      -2.00     234.00     200.00    -0.0016     0.1814
      3ERB          A       1415        188     261.82         16         14       2.00     934.00    1918.00     0.0014     0.6599
      2EE0          A       1073        114     176.64          9         12      -3.00     339.00    1618.00    -0.0028     0.3163
      5XMW          A       2019        263     260.59         18         28      -9.00     215.00    2678.00    -0.0045     0.1067
      5XMW          B       2006        261     257.98         18         28      -9.00     255.00    2336.00    -0.0045     0.1270
      5IZ1          A       2464        321     320.37         28         40     -12.00     915.00    1899.00    -0.0049     0.3713
      5IZ1          B       2464        321     319.88         28         40     -12.00     915.00    1578.00    -0.0049     0.3714
      5IZ1          C       2464        321     319.82         28         40     -12.00     878.00    1567.00    -0.0049     0.3565
      5IZ1          D       2464        321     320.01         28         40     -12.00     863.00    1400.00    -0.0049     0.3503
      5XGF          A       2200        271     334.17         31         37      -7.00    1021.00     946.00    -0.0032     0.4641
      1SFX          A        955        106     179.93         22         17       5.00     549.00    1440.00     0.0052     0.5748
      1SFX          B        909        102     166.07         22         16       6.00     313.00     716.00     0.0066     0.3443
      4WPG          A       2795        287     327.25         30         42     -13.00     308.00    1635.00    -0.0047     0.1102
      1ND4          A       1974        255     273.12         24         41     -17.00     517.00    1923.00    -0.0086     0.2618
      1ND4          B       1974        255     273.05         24         41     -17.00     535.00    2444.00    -0.0086     0.2709
      3THU          A       3211        405     394.27         36         50     -14.00     692.00    4099.00    -0.0044     0.2156
      3CUC          A       2032        257     273.02         29         34      -5.00     764.00    4533.00    -0.0025     0.3761
      3VPX          A       2718        356     363.76         35         52     -17.00     313.00    5283.00    -0.0063     0.1150
      3VPX          B       2732        359     363.52         35         52     -17.00     356.00    5907.00    -0.0062     0.1303
      3UBU          A       1042        130     179.41         15         17      -2.00     324.00    2102.00    -0.0019     0.3107
      3UBU          B       1030        125     184.64         18         18      -0.00     406.00     771.00    -0.0000     0.3938
      2PFW          A        852        109     134.94          7         17     -10.00     214.00     976.00    -0.0117     0.2507
      2PFW          B        849        108     133.78          7         16      -9.00     123.00     512.00    -0.0106     0.1444
      3V1V          A       2573        317     325.59         28         41     -13.00     513.00     751.00    -0.0051     0.1993
      5LPC          A       4811        624     570.23         55         78     -23.00     906.00    6441.00    -0.0048     0.1883
      3DQZ          A       2037        256     255.13         26         34      -7.00     641.00     570.00    -0.0034     0.3148
      3DQZ          B       2028        255     253.97         26         34      -7.00     619.00     942.00    -0.0035     0.3053
      1G8L          A       3040        403     562.84         34         45     -11.00     971.00    9109.00    -0.0036     0.3195
      1G8L          B       3040        403     567.45         34         45     -11.00    1059.00   13755.00    -0.0036     0.3483
      3ERP          A       2865        312     352.04         37         40      -3.00     429.00     507.00    -0.0010     0.1499
      3LLU          A       1516        177     203.10         19         26      -6.00     532.00     321.00    -0.0040     0.3507
      1AXN          A       2560        323     362.05         45         52      -7.00     614.00    3959.00    -0.0027     0.2398
      1SXM          A        330         39      54.11          7          1       6.00     173.00     180.00     0.0182     0.5247
      5NHQ          A        688         71     163.88         14          7       7.00     722.00    1889.00     0.0102     1.0492
      4W5X          A        919        117     142.25         17         16      -0.00     517.00    1313.00    -0.0000     0.5626
      4JOS          A       1811        220     244.39         19         32     -12.00     422.00     354.00    -0.0066     0.2330
      4JOS          B       1826        222     246.81         20         32     -12.00     420.00     250.00    -0.0066     0.2303
      6F1V          f       3363        411     793.08         62         59       3.00    1344.00   18250.00     0.0009     0.3998
      6F1V          m       1801        217     363.56         39         33       6.00     732.00    3657.00     0.0033     0.4063
      2OCP          A       1924        229     255.22         26         29      -3.00     543.00    1906.00    -0.0016     0.2820
      2OCP          B       1924        229     255.22         26         29      -3.00     543.00    2117.00    -0.0016     0.2820
      1M0S          A       1623        219     229.31         23         27      -4.00     161.00    2533.00    -0.0025     0.0993
      1M0S          B       1623        219     229.27         23         27      -4.00     173.00    1448.00    -0.0025     0.1069
      3R8E          A       2579        290     346.94         23         30      -7.00     505.00    2988.00    -0.0027     0.1958
      1R2F          A       2268        283     299.17         23         35     -12.00     370.00    2421.00    -0.0053     0.1630
      1R2F          B       2255        281     298.26         23         35     -12.00     379.00    2627.00    -0.0053     0.1679
      5OJJ          A       1210        151     219.68         20         18       2.00     331.00    2673.00     0.0017     0.2732
      5OJJ          B       1217        151     225.22         20         18       2.00     309.00    2296.00     0.0016     0.2538
      5OJJ          C       1189        149     218.76         19         18       1.00     286.00    2213.00     0.0008     0.2407
      1XLQ          A        794        106     116.26          8         16      -8.00      98.00     891.00    -0.0101     0.1232
      4COK          A       4304        549     534.51         40         54     -14.00     573.00    1855.00    -0.0033     0.1330
      4COK          B       4312        549     534.23         41         54     -13.00     502.00    1533.00    -0.0030     0.1163
      5TIB          A       4056        533     555.17         59         79     -19.00     512.00   13591.00    -0.0047     0.1262
      3TMK          A       1736        216     233.88         29         33      -4.00     116.00    2060.00    -0.0023     0.0668
      3TMK          B       1733        216     234.10         29         33      -4.00     184.00    1331.00    -0.0023     0.1063
      3H3N          X       3885        501     460.30         46         67     -21.00    1261.00    5417.00    -0.0054     0.3246
      3H3N          O       3890        501     460.66         46         67     -21.00    1229.00    5273.00    -0.0054     0.3159
      1GUT          A        487         67      94.41          8          8      -0.00     193.00    1106.00    -0.0000     0.3967
      1GUT          B        491         67      94.64          8          8      -0.00     189.00    1293.00    -0.0000     0.3856
      1GUT          C        491         67      94.76          8          8      -0.00     183.00    1212.00    -0.0000     0.3725
      1GUT          D        485         67      92.48          8          8      -0.00     180.00    1375.00    -0.0000     0.3706
      1GUT          E        487         67      92.95          8          8      -0.00     173.00    1179.00    -0.0000     0.3550
      1GUT          F        485         67      92.47          8          8      -0.00     152.00    1590.00    -0.0000     0.3137
      4NSV          A       2391        264     267.95         16         19      -3.00     177.00     101.00    -0.0013     0.0741
      4NSV          B       2404        264     269.24         16         19      -3.00     176.00     199.00    -0.0012     0.0732
      1D8H          A       2313        288     328.73         37         39      -2.00     458.00    1780.00    -0.0009     0.1979
      1D8H          B       2313        288     328.24         37         39      -2.00     461.00    3966.00    -0.0009     0.1994
      1XZW          A       3442        424     409.81         35         47     -12.00    1265.00    3441.00    -0.0035     0.3676
      1XZW          B       3457        426     411.46         35         47     -12.00    1286.00    3849.00    -0.0035     0.3720
      2ITM          A       3632        476     466.75         38         50     -12.00     510.00    6776.00    -0.0033     0.1405
      2ITM          B       3625        475     468.11         38         50     -12.00     492.00    7345.00    -0.0033     0.1356
      5CPC          A       2236        281     332.59         27         39     -11.00     411.00    3007.00    -0.0049     0.1840
      2YN0          A       2513        248     288.26         25         35     -10.00     555.00     759.00    -0.0040     0.2209
      1O50          A       1133        141     185.17         17         23      -6.00     418.00    1641.00    -0.0053     0.3693
      4HPP          A       3228        426     404.57         39         46      -7.00     782.00    3119.00    -0.0022     0.2421
      2C7A          A        592         78     103.69         15          5       9.00     228.00     812.00     0.0152     0.3851
      2C7A          B        572         77      97.66         14          5       9.00     195.00     992.00     0.0157     0.3411
      3IEY          A       1235        147     197.25         28         26       2.00    1000.00    3322.00     0.0016     0.8099
      3IEY          B       1294        152     193.88         26         21       5.00     536.00    1308.00     0.0039     0.4139
      5TSZ          A       1247        130     222.61         13         19      -6.00     397.00    1876.00    -0.0048     0.3180
      5TSZ          B       1247        130     231.72         13         19      -6.00     387.00     823.00    -0.0048     0.3106
      2LXH          C        531         58      85.23          4          7      -3.00     219.00    1290.00    -0.0056     0.4119
      5H5F          A       1808        224     258.40         31         39      -8.00     244.00    2030.00    -0.0044     0.1350
      6F87          A       2640        340     344.85         47         51      -4.00     329.00    5182.00    -0.0015     0.1246
      1WEQ          A        722         85     140.02          9         12      -3.00     358.00    1343.00    -0.0042     0.4964
      1MEY          C        672         83     147.11         16          7       8.00     173.00    1440.00     0.0119     0.2581
      2QH5          A       2038        253     271.02         34         36      -2.00     250.00    1201.00    -0.0010     0.1226
      3FE3          A       2601        317     361.45         47         43       4.00     956.00    4771.00     0.0015     0.3675
      3FE3          B       2598        317     361.11         47         43       4.00    1008.00    5915.00     0.0015     0.3878
      3TQS          A       1975        244     298.14         26         25       1.00     903.00    2800.00     0.0005     0.4570
      5YBW          A       2496        328     311.68         38         37       1.00     412.00     951.00     0.0004     0.1650
      5YBW          B       2419        324     305.98         38         37       1.00     446.00    2294.00     0.0004     0.1843
      3DON          A       2091        264     295.33         24         29      -5.00     760.00    3241.00    -0.0024     0.3633
      3ZXF          A       1082        134     153.26         16         16      -0.00     135.00    1078.00    -0.0000     0.1249
      5IDB          B       1344        142     169.89         12         13      -1.00     270.00     329.00    -0.0007     0.2010
      5IDB          A       1344        142     170.18         12         13      -1.00     283.00     560.00    -0.0007     0.2104
      2X9B          A        481         62      80.47          4         10      -6.00      75.00     363.00    -0.0125     0.1549
      3ZPN          A        864        108     140.63         11         17      -6.00     475.00     325.00    -0.0069     0.5497
      3ZPN          B        853        107     137.98         11         17      -6.00     507.00     243.00    -0.0070     0.5942
      1E4E          A       2607        341     346.49         38         43      -5.00     383.00    1421.00    -0.0019     0.1468
      1E4E          B       2603        340     346.47         38         43      -5.00     463.00     803.00    -0.0019     0.1777
      1ESR          A        616         75     115.32         13          8       4.00     497.00     173.00     0.0065     0.8069
      3Q3W          A       1480        177     202.96         21         28      -7.00     373.00     799.00    -0.0047     0.2521
      4YOZ          A       2801        342     395.53         42         38       3.00     598.00    2413.00     0.0011     0.2136
      4YOZ          B         80          9      25.19          0          1      -2.00      74.00     111.00    -0.0250     0.9243
      4JEM          A       1188        157     169.37         14         23      -9.00     110.00     347.00    -0.0076     0.0928
      4JEM          B       1167        153     165.22         14         22      -8.00     110.00     791.00    -0.0069     0.0946
      3CQ9          A       1528        198     227.62         17         22      -5.00     661.00     271.00    -0.0033     0.4329
      3CQ9          B       1654        214     249.65         17         28     -11.00     201.00    2512.00    -0.0067     0.1213
      2CBP          A        946         96     123.49          9          3       6.00     307.00     191.00     0.0063     0.3242
      1Z41          A       2557        327     327.41         36         50     -14.00     776.00    2200.00    -0.0055     0.3035
      1Z41          B       2557        327     327.75         36         50     -14.00     812.00    2439.00    -0.0055     0.3175
      1GH2          A        816        107     119.01         11         10       1.00     236.00     327.00     0.0012     0.2888
      1OAA          A       1961        259     267.08         25         26      -1.00     510.00    1883.00    -0.0005     0.2602
      4F0H          A       3521        446     475.98         50         51      -2.00     943.00    5413.00    -0.0006     0.2679
      4F0H          B       1145        138     197.01         19         18       1.00     524.00    1087.00     0.0009     0.4580
      5AZ4          A       5428        726    1054.33         48         70     -22.00     962.00   35855.00    -0.0041     0.1773
      2GCG          A       2471        324     362.27         35         37      -1.00     421.00    1802.00    -0.0004     0.1704
      2GCG          B       2459        323     359.33         35         37      -2.00     295.00    1425.00    -0.0008     0.1202
      4BE3          A       2505        312     306.34         32         45     -13.00     774.00    1757.00    -0.0052     0.3091
      4BE3          B       2531        312     309.04         32         45     -13.00     741.00    1966.00    -0.0051     0.2927
      4R9N          A       2007        241     265.56         29         40     -11.00     837.00    3031.00    -0.0055     0.4169
      2C7S          A       2307        289     303.53         29         38      -9.00     708.00    3273.00    -0.0039     0.3069
      1YA0          A       3737        458     527.79         48         51      -3.00    1503.00    5483.00    -0.0008     0.4021
      3CU9          A       2523        314     303.81         20         41     -21.00     163.00    1015.00    -0.0083     0.0644
      1K66          A       1180        149     167.40         12         22     -10.00     326.00    1626.00    -0.0085     0.2765
      1K66          B       1173        149     167.23         12         22     -10.00     288.00     833.00    -0.0085     0.2457
      2K60          A       1475        150     188.97         16         28     -12.00     802.00    2913.00    -0.0081     0.5439
      5TS4          A        730        101     112.88         23         24      -1.00     226.00    1151.00    -0.0014     0.3096
      2ROR          A       1284        138     180.24         19         18       1.00     412.00    2500.00     0.0008     0.3209
      2ROR          B        109         14      34.48          0          9      -9.00     100.00     632.00    -0.0826     0.9129
      3QIJ          A       2119        270     307.55         38         36       2.00    2041.00    1757.00     0.0009     0.9634
      1V9J          A       1074        113     211.71         15         17      -2.00     317.00    1564.00    -0.0019     0.2953
      3FAY          A       2956        369     477.60         42         52     -10.00    1061.00    5770.00    -0.0034     0.3589
      2Z8L          A       1615        192     236.70         39         24      14.00     588.00    1262.00     0.0087     0.3640
      4G1P          A       3702        479     473.21         51         62     -11.00     447.00    3390.00    -0.0030     0.1207
      5L6O          A       2067        267     286.02         33         32       1.00    1335.00    2634.00     0.0005     0.6458
      5K8C          A       2792        358     358.84         31         48     -17.00     607.00    5563.00    -0.0061     0.2174
      2DY0          A       1406        182     201.23         20         24      -4.00     174.00    1216.00    -0.0028     0.1240
      2DY0          B       1393        181     201.16         20         24      -4.00     206.00     877.00    -0.0029     0.1476
      2NUL          A       1247        163     169.58         16         20      -4.00     340.00     528.00    -0.0032     0.2726
      4D05          A       2553        251     369.42         30         26       4.00     432.00    2251.00     0.0016     0.1693
      3A57          A       1263        154     180.08         13         21      -8.00     437.00    1159.00    -0.0063     0.3460
      2L5Y          A       1503        150     193.59         21         30      -9.00     712.00    2433.00    -0.0060     0.4736
      1LS9          A        674         91     101.73         10         15      -5.00     397.00     292.00    -0.0074     0.5885
      2ECD          A       1080        119     159.03         10          9       1.00     317.00    1144.00     0.0009     0.2938
      2P2S          A       2737        330     344.93         34         43     -10.00     233.00    2196.00    -0.0037     0.0853
      2P2S          B       2678        330     341.06         34         43     -10.00     210.00     737.00    -0.0037     0.0784
      5WY3          A       2804        363     414.53         41         45      -5.00    1043.00   10109.00    -0.0018     0.3719
      5WY3          B       2835        366     416.32         42         45      -3.00    1139.00    2500.00    -0.0011     0.4016
      3U40          A       1780        238     238.87         26         27      -1.00     217.00    1593.00    -0.0006     0.1217
      3U40          B       1786        238     240.68         26         27      -1.00     190.00    1101.00    -0.0006     0.1064
      3U40          C       1683        229     229.24         25         25      -0.00     156.00     615.00    -0.0000     0.0925
      3U40          D       1816        241     242.36         26         27      -2.00     121.00    1665.00    -0.0011     0.0668
      3U40          E       1731        232     234.05         24         25      -1.00     209.00    1813.00    -0.0006     0.1207
      3U40          F       1701        227     229.54         25         24       1.00     181.00    2238.00     0.0006     0.1061
      6F7U          A       2143        214     290.31         31         35      -4.00     252.00    2306.00    -0.0019     0.1176
      4F98          A        521         61      95.78          6          9      -2.00     302.00     778.00    -0.0038     0.5805
      4QMG          A       2438        306     363.00         47         37       9.00     651.00    2459.00     0.0037     0.2671
      4QMG          F        111         13      37.47          0          3      -3.00     123.00     157.00    -0.0270     1.1054
      5CXF          A       4561        562    1174.15         61         61       0.00     961.00   27767.00     0.0000     0.2106
      5CXF          B       4626        570    1176.85         63         62       1.00     417.00   21427.00     0.0002     0.0900
      5CXF          C       4669        576    1180.14         63         63       0.00    1118.00   24831.00     0.0000     0.2394
      1GGI          L       1662        214     318.46         20         23      -4.00     415.00    2229.00    -0.0024     0.2500
      1GGI          H       1627        215     304.88         16         13       3.00     378.00     270.00     0.0018     0.2322
      1GGI          P         67          9      19.77          2         -0       2.00     134.00     316.00     0.0299     2.0068
      1G2F          C        732         89     158.69         17          6      11.00     189.00     782.00     0.0150     0.2588
      1Y8O          A       3066        374     424.96         45         48      -4.00    1291.00    3156.00    -0.0013     0.4212
      1Y8O          B        736         97     121.91          9         17      -8.00     211.00     778.00    -0.0109     0.2872
      5DGG          A       1411        176     195.02         14         25     -10.00     144.00     297.00    -0.0071     0.1022
      3A74          A       3965        484     618.81         63         83     -21.00    2225.00   12569.00    -0.0053     0.5610
      3A74          B       3965        484     617.24         63         83     -21.00    2261.00   16579.00    -0.0053     0.5702
      1XW3          A        868        110     159.87          9         10      -1.00     379.00    2481.00    -0.0012     0.4365
      3ILV          A       4558        570     599.30         62         76     -14.00     639.00    4537.00    -0.0031     0.1402
      4DK2          A       2008        260     307.83         25         32      -7.00     489.00    2086.00    -0.0035     0.2436
      5EY0          B       1991        253     385.77         35         40      -5.00     907.00    3166.00    -0.0025     0.4553
      5EY0          A       1983        252     398.78         35         40      -5.00     992.00    3413.00    -0.0025     0.5001
      3TQE          A       2475        308     315.04         27         35      -8.00     253.00    1063.00    -0.0032     0.1022
      3P09          A       2093        262     274.76         29         28       1.00     182.00    1368.00     0.0005     0.0867
      3VK8          A       2382        288     329.58         44         40       3.00    1243.00    4939.00     0.0013     0.5220
      3V9R          A        707         86     145.96         13         14      -1.00     229.00    1077.00    -0.0014     0.3240
      3V9R          B        544         68     119.59          7         13      -6.00     287.00     359.00    -0.0110     0.5269
      3V9R          C        699         85     144.26         13         13      -1.00     218.00    1564.00    -0.0014     0.3126
      3V9R          D        532         67     122.58          7         13      -6.00     394.00     542.00    -0.0113     0.7399
      3OP6          A       1067        141     163.22         15         16      -2.00     297.00    1606.00    -0.0019     0.2784
      3OP6          B       1031        136     155.56         13         15      -3.00     439.00     293.00    -0.0029     0.4255
      3KA5          A        448         55      84.58          7         10      -4.00     475.00    1721.00    -0.0089     1.0595
      3KA5          B        465         57      87.79          7         11      -5.00     563.00    2002.00    -0.0108     1.2100
      4G8S          A       1368        177     199.34         19         22      -3.00     630.00     605.00    -0.0022     0.4607
      4G8S          B       1360        176     198.64         18         22      -4.00     720.00     918.00    -0.0029     0.5294
      4AVM          A       1886        230     459.26         36         40      -3.00    2422.00   14102.00    -0.0016     1.2840
      1NP3          A       2472        327     373.40         31         41     -10.00     921.00    5103.00    -0.0040     0.3725
      1NP3          B       2472        327     368.97         31         41     -10.00     876.00    6337.00    -0.0040     0.3544
      1NP3          C       2472        327     372.05         31         41     -10.00     903.00    3691.00    -0.0040     0.3651
      1NP3          D       2472        327     370.95         31         41     -10.00     916.00    3635.00    -0.0040     0.3706
      5WSF          A        958        113     145.48         16         20      -4.00     576.00    1101.00    -0.0042     0.6014
      5WSF          D       1003        108     144.49         15         19      -4.00     513.00    1392.00    -0.0040     0.5118
      4ENZ          A       8337       1029     864.41        101        146     -44.00    3553.00    8531.00    -0.0053     0.4261
      2XZE          B       1178        138     237.69         25         26      -1.00    1191.00    3256.00    -0.0008     1.0110
      2XZE          R        161         20      42.38          2          6      -5.00     175.00     800.00    -0.0311     1.0863
      5B8D          A        864        100     125.55          3          5      -2.00     202.00     281.00    -0.0023     0.2342
      4NW9          A        128         12      28.62          0          2      -2.00      98.00     132.00    -0.0156     0.7638
      4NW9          B        128         12      28.84          0          2      -2.00      96.00      53.00    -0.0156     0.7468
      4NW9          C        128         12      28.54          0          2      -2.00      97.00     152.00    -0.0156     0.7591
      4NW9          D        128         12      28.69          0          2      -2.00      95.00     178.00    -0.0156     0.7408
      4NW9          E        128         12      28.71          0          2      -2.00      97.00     154.00    -0.0156     0.7614
      4NW9          F        128         12      28.84          0          2      -2.00      99.00     131.00    -0.0156     0.7715
      4NW9          G        128         12      28.39          0          2      -2.00      97.00     154.00    -0.0156     0.7591
      4NW9          H        128         12      28.83          0          2      -2.00      97.00      10.00    -0.0156     0.7598
      4NW9          I        128         12      28.73          0          2      -2.00      95.00     141.00    -0.0156     0.7424
      4NW9          J        128         12      28.75          0          2      -2.00      99.00     197.00    -0.0156     0.7742
      4NW9          K        128         12      28.60          0          2      -2.00      95.00     182.00    -0.0156     0.7446
      4NW9          L        128         12      28.83          0          2      -2.00     100.00     131.00    -0.0156     0.7816
      2N3T          A       1246        131     177.80          5         15     -11.00     849.00    2152.00    -0.0088     0.6813
      5A61          A       3394        429     462.84         42         57     -15.00    1091.00    6582.00    -0.0044     0.3214
      5U5N          A       2112        279     321.11         31         33      -2.00      82.00    4119.00    -0.0009     0.0387
      5U5N          B       2081        277     310.20         30         33      -3.00      92.00    4500.00    -0.0014     0.0444
      2DM2          A        978        110     160.67         12          9       3.00     691.00     786.00     0.0031     0.7062
      3UCG          A        702         87     110.82         12         12      -0.00     428.00     713.00    -0.0000     0.6093
      4FK9          A       2966        314     342.70         17         49     -32.00     519.00    2733.00    -0.0108     0.1751
      5EEQ          A        822        103     124.64         12         11       1.00     294.00    1199.00     0.0012     0.3575
      5EEQ          L         82         10      18.06          0          2      -2.00      52.00      51.00    -0.0244     0.6349
      1NOG          A       1255        149     181.12         21         19       2.00     306.00     463.00     0.0016     0.2442
      4I9X          A       1452        181     214.82         17         18      -1.00     393.00     920.00    -0.0007     0.2706
      4I9X          B       1458        182     217.72         17         18      -2.00     298.00     183.00    -0.0014     0.2045
      4I9X          C        785        103     186.11         12         18      -7.00     294.00     201.00    -0.0089     0.3740
      4I9X          D        796        106     193.64         12         19      -7.00     323.00     923.00    -0.0088     0.4053
      4PGN          A       2867        308     341.19         28         35      -8.00     315.00    2432.00    -0.0028     0.1100
      3KH5          A       2211        278     310.24         41         42      -1.00     687.00    2053.00    -0.0005     0.3108
      3P0K          A       2328        258     310.67         29         27       2.00     653.00    3570.00     0.0009     0.2807
      1O4U          A       2046        265     345.00         31         42     -11.00     738.00    1220.00    -0.0054     0.3609
      1O4U          B       2045        266     345.01         31         42     -11.00     709.00    1557.00    -0.0054     0.3468
      5TK2          A        708         86     112.57         13         11       3.00     292.00     299.00     0.0042     0.4119
      5C68          A        882        109     144.02         11         16      -5.00     168.00    1083.00    -0.0057     0.1903
      2WAG          A       2047        217     253.78         31         32      -1.00     515.00    3051.00    -0.0005     0.2514
      3AMI          A       3291        422     433.63         51         54      -4.00     745.00    3485.00    -0.0012     0.2264
      3AMI          B       3286        422     433.17         51         54      -4.00     737.00    4258.00    -0.0012     0.2244
      3G7L          A        558         55      86.03          9         11      -2.00     247.00     467.00    -0.0036     0.4419
      3G7L          P         52          6      17.77          1         -0       2.00      95.00     141.00     0.0385     1.8269
      4PNG          A       1800        221     243.12         25         28      -2.00     231.00     992.00    -0.0011     0.1281
      4PNG          B       1811        223     246.09         26         28      -2.00     199.00     909.00    -0.0011     0.1101
      4X8E          A       4025        428     445.22         44         56     -13.00     328.00    1596.00    -0.0032     0.0816
      3CNR          A        688         89     105.93          9          9       0.00     378.00     131.00     0.0000     0.5496
      2D9B          A       1002        109     172.60         13         12       1.00     373.00    1112.00     0.0010     0.3724
      3K5J          A       1549        178     211.29         11         25     -14.00     362.00    1741.00    -0.0090     0.2336
      5CZR          A       1648        215     381.90         11         23     -12.00     315.00    4476.00    -0.0073     0.1913
      5JFQ          A       2335        304     313.29         38         57     -19.00     878.00    3561.00    -0.0081     0.3761
      5JFQ          B       2297        306     312.24         40         59     -20.00     966.00    7996.00    -0.0087     0.4206
      4BXW          A       2121        286     277.44         31         29       2.00     519.00    3315.00     0.0009     0.2449
      4BXW          B       2122        287     277.09         31         29       2.00     529.00    3375.00     0.0009     0.2494
      4BXW          F         65          8      19.57          0          1      -2.00      66.00     131.00    -0.0308     1.0174
      4E2Q          A       2076        258     269.83         21         26      -6.00     323.00    1657.00    -0.0029     0.1555
      4E2Q          B       2076        258     269.73         21         26      -6.00     331.00    2240.00    -0.0029     0.1596
      4E2Q          C       2076        258     269.93         21         26      -6.00     310.00    1812.00    -0.0029     0.1495
      4E2Q          D       2076        258     269.99         21         26      -6.00     268.00    1315.00    -0.0029     0.1289
      4E2Q          G       2076        258     270.04         21         26      -6.00     330.00    1860.00    -0.0029     0.1589
      4E2Q          I       2076        258     270.26         21         26      -6.00     291.00    1235.00    -0.0029     0.1403
      4E2Q          J       2076        258     270.07         21         26      -6.00     289.00    1267.00    -0.0029     0.1393
      4E2Q          K       2076        258     270.27         21         26      -6.00     387.00    1499.00    -0.0029     0.1863
      3CWV          A       2704        349     384.75         38         39      -1.00     874.00    5292.00    -0.0004     0.3233
      3RDE          A       4412        552     534.31         56         68     -12.00     429.00    3903.00    -0.0027     0.0973
      3KKY          A       1637        204     223.72         18         25      -7.00     300.00    1223.00    -0.0043     0.1834
      3KKY          B       1625        204     222.48         18         25      -7.00     317.00     848.00    -0.0043     0.1949
      5WWP          B       4579        591     621.07         56         45      10.00     456.00    5671.00     0.0022     0.0997
      5B1S          A       2306        294     290.68         30         42     -12.00     365.00    2115.00    -0.0052     0.1582
      5B1S          B       2306        294     290.67         30         42     -12.00     337.00    1956.00    -0.0052     0.1462
      1ESC          A       2295        302     294.76         28         47     -20.00     486.00    1096.00    -0.0087     0.2119
      2TGI          A        890        112     181.25         11         10       1.00     485.00    2230.00     0.0011     0.5450
      1R03          A       1467        171     227.99         18         27      -8.00     907.00    3777.00    -0.0055     0.6183
      5AGA          A       6093        785     727.59         92         87       4.00    1424.00   14146.00     0.0007     0.2337
      1SO2          A       2916        363     363.38         32         44     -12.00     330.00    1803.00    -0.0041     0.1132
      1SO2          B       2909        363     363.51         32         44     -12.00     439.00    2772.00    -0.0041     0.1509
      4JCQ          H       1345        170     196.73         19         24      -5.00     171.00    2269.00    -0.0037     0.1274
      4JCQ          I       1345        170     196.74         19         24      -5.00     171.00    2287.00    -0.0037     0.1273
      4JCQ          J       1345        170     196.74         19         24      -5.00     171.00    1852.00    -0.0037     0.1272
      4JCQ          K       1345        170     196.73         19         24      -5.00     171.00     762.00    -0.0037     0.1273
      4JCQ          L       1345        170     196.72         19         24      -5.00     171.00    2558.00    -0.0037     0.1270
      4JCQ          M       1345        170     196.72         19         24      -5.00     171.00    2259.00    -0.0037     0.1270
      4JCQ          N       1345        170     196.70         19         24      -5.00     171.00     932.00    -0.0037     0.1275
      2JC6          A       2210        278     314.71         37         42      -5.00     965.00    1126.00    -0.0023     0.4365
      2JC6          C       2184        277     313.02         37         42      -5.00     960.00    2590.00    -0.0023     0.4394
      1CFV          L        875        113     134.58         13          7       5.00     153.00     985.00     0.0057     0.1752
      1CFV          H        925        119     139.05          8         10      -2.00     388.00     532.00    -0.0022     0.4190
      3WCQ          A        915         97     118.56          6         14      -8.00     318.00    1215.00    -0.0087     0.3471
      1QAH          A        973        132     149.32         12         11       1.00     272.00    1194.00     0.0010     0.2792
      1QAH          B        973        132     149.68         12         11       1.00     264.00     822.00     0.0010     0.2718
      3Q6K          A       3051        380     362.15         55         41      14.00    1417.00    1439.00     0.0046     0.4644
      4L6D          A       2643        335     326.92         32         38      -6.00     520.00    1081.00    -0.0023     0.1969
      4L6D          H       2645        335     327.58         32         38      -6.00     542.00    1736.00    -0.0023     0.2050
      5B08          A        855        100     134.59         13         16      -3.00     314.00     412.00    -0.0035     0.3668
      5B08          B        877        104     139.36         13         16      -3.00     278.00     709.00    -0.0034     0.3170
      2YBX          A       2659        321     357.20         40         47      -7.00    1004.00     957.00    -0.0026     0.3775
      2YBX          B       2553        311     344.72         40         43      -3.00     482.00     768.00    -0.0012     0.1889
      3KMH          A       1708        215     241.30         16         30     -13.00     166.00    2986.00    -0.0076     0.0974
      3KMH          B       1739        219     241.62         17         31     -11.00     135.00    2912.00    -0.0063     0.0775
      2DYT          A       1666        213     254.81         27         32      -5.00    1341.00    6918.00    -0.0030     0.8051
      5F06          A       2102        213     257.68         23         28      -5.00     242.00    2528.00    -0.0024     0.1149
      5F06          B       2120        213     260.70         23         28      -5.00     236.00    1698.00    -0.0024     0.1114
      1O3X          A        886        112     187.76         15         20      -5.00     803.00    2700.00    -0.0056     0.9068
      5DD8          A       1193        156     225.36         18         14       3.00     366.00    1306.00     0.0025     0.3071
      5DD8          B       1193        156     225.37         18         14       3.00     367.00    1318.00     0.0025     0.3072
      4PZK          A       1377        159     193.85         18         23      -5.00     567.00    3801.00    -0.0036     0.4115
      4PZK          B       1372        159     194.30         18         23      -5.00     557.00    3866.00    -0.0036     0.4058
      3TZE          A       2780        360     359.48         53         50       3.00     456.00    2615.00     0.0011     0.1641
      3TZE          B       2599        339     339.98         48         48      -1.00     344.00     517.00    -0.0004     0.1324
      5C5O          A       2323        300     351.70         22         26      -4.00     241.00    1077.00    -0.0017     0.1038
      1X4S          A        447         59      91.59          4          3       1.00     211.00     406.00     0.0022     0.4714
      2FP3          A       2019        254     264.81         31         26       5.00     176.00    2026.00     0.0025     0.0871
      1ITX          A       3516        419     417.95         36         42      -6.00     122.00     995.00    -0.0017     0.0348
      3GGM          A        567         75     111.22          9         10      -1.00     163.00    1066.00    -0.0018     0.2879
      3GGM          B        558         74     107.35          9          9      -0.00     211.00     791.00    -0.0000     0.3774
      3GGM          C        558         74     108.60          9          9      -0.00     173.00    1178.00    -0.0000     0.3096
      3GGM          D        567         75     108.61          9         10      -1.00     168.00     511.00    -0.0018     0.2969
      4D73          A       1421        171     190.40         20         24      -4.00     386.00     900.00    -0.0028     0.2713
      4D73          B       1406        170     193.69         19         24      -6.00     276.00     879.00    -0.0043     0.1966
      2M28          A        687         72     107.34          8         17      -9.00     574.00    1515.00    -0.0131     0.8349
      6BB4          L       1637        211     317.21         18         22      -5.00     233.00    2182.00    -0.0031     0.1424
      6BB4          H       1638        216     292.50         18         17       1.00     301.00    2340.00     0.0006     0.1838
      6BB4          P         50          6      15.94          1         -0       1.00     102.00      74.00     0.0200     2.0371
      3S95          A       2356        290     326.20         38         35       3.00     630.00    2154.00     0.0013     0.2672
      3PLW          A        924        110     143.22         12         11       2.00     575.00    1410.00     0.0022     0.6228
      4HHR          A       5259        640     585.55         76         90     -14.00    1955.00   11921.00    -0.0027     0.3717
      4N5C          A       6002        728     804.96         74         93     -19.00    2400.00   26392.00    -0.0032     0.3999
      4W7W          A       2495        313     301.95         36         31       5.00     219.00    1037.00     0.0020     0.0878
      4GL0          A       2551        307     331.85         31         53     -22.00    1479.00    1734.00    -0.0086     0.5797
      5EQ0          A        511         55      84.45         12         10       2.00     416.00    1092.00     0.0039     0.8146
      5EQ0          B         24          3       7.86          0         -0       0.00      44.00      36.00     0.0000     1.8396
      1D7Q          B        122         14      31.42          1          1      -0.00     164.00     337.00    -0.0000     1.3468
      1D7Q          A       1366        143     242.68         26         32      -7.00    1458.00   13864.00    -0.0051     1.0676
      2DOU          A       2829        372     365.61         45         50      -5.00     198.00    1224.00    -0.0018     0.0699
      2DOU          B       2753        368     358.81         45         49      -4.00     256.00    2118.00    -0.0015     0.0931
      2KXI          A       1476        153     220.40         16         24      -8.00     703.00    1180.00    -0.0054     0.4764
      2JIF          A       2940        381     387.31         37         44      -7.00     878.00    1221.00    -0.0024     0.2986
      2JIF          B       2913        377     385.31         37         44      -7.00     874.00    1658.00    -0.0024     0.2999
      2JIF          C       2952        377     388.18         37         44      -7.00     888.00    1630.00    -0.0024     0.3007
      2JIF          D       2980        381     391.20         37         44      -7.00     839.00    1191.00    -0.0023     0.2815
      2CHG          A       1756        223     268.21         32         32      -0.00     985.00    1255.00    -0.0000     0.5607
      3GZA          A       3528        432     458.00         55         55      -1.00    1353.00    6003.00    -0.0003     0.3836
      3GZA          B       3466        425     454.94         53         54      -2.00    1341.00    4639.00    -0.0006     0.3868
      2QDX          A       2109        257     278.03         29         36      -7.00     647.00    3349.00    -0.0033     0.3066
      1HRU          A       1416        184     200.21         18         23      -5.00     363.00    2088.00    -0.0035     0.2566
      1HRU          B       1397        182     197.44         17         23      -6.00     346.00    2122.00    -0.0043     0.2477
      1NOY          A       3052        372     415.33         50         60     -11.00     952.00    3751.00    -0.0036     0.3119
      1NOY          B       2840        346     395.20         47         54      -8.00    1001.00    2775.00    -0.0028     0.3524
      4ECF          A       1965        258     274.58         20         19       1.00     523.00    2782.00     0.0005     0.2663
      1KHU          A       1575        198     234.56         16         15      -0.00     448.00    1609.00    -0.0000     0.2847
      1KHU          B       1568        197     233.25         15         15       1.00     466.00    1064.00     0.0006     0.2971
      1KHU          C       1568        197     236.63         15         15       1.00     491.00    1450.00     0.0006     0.3130
      2V9P          A       2183        272     336.70         31         27       4.00     524.00    3123.00     0.0018     0.2400
      2V9P          B       2149        268     330.84         31         24       7.00     339.00    2388.00     0.0033     0.1577
      2V9P          C       2142        267     329.91         31         24       7.00     321.00    3211.00     0.0033     0.1501
      2V9P          D       2191        274     336.66         31         27       4.00     524.00    1605.00     0.0018     0.2391
      2V9P          E       2170        270     339.42         31         26       5.00     581.00    3594.00     0.0023     0.2679
      2V9P          F       2158        269     344.68         31         25       6.00     285.00    3544.00     0.0028     0.1320
      2LDX          A       2515        331     359.69         36         33       3.00     483.00    3342.00     0.0012     0.1922
      2LDX          B       2515        331     359.69         36         33       3.00     483.00    3342.00     0.0012     0.1922
      2LDX          C       2515        331     359.69         36         33       3.00     483.00    3342.00     0.0012     0.1922
      2LDX          D       2515        331     359.69         36         33       3.00     483.00    3342.00     0.0012     0.1922
      4JE0          A       2397        307     378.18         28         42     -13.00     551.00    2999.00    -0.0054     0.2299
      4JE0          B       2387        309     378.03         29         42     -13.00     470.00    3198.00    -0.0054     0.1968
      5EHB          A        219         27      62.06          4          8      -4.00     380.00     880.00    -0.0183     1.7341
      5EHB          B        219         27      61.50          4          8      -4.00     421.00     646.00    -0.0183     1.9207
      3OL3          A        760         98     137.29          9         14      -5.00     266.00     520.00    -0.0066     0.3494
      3OL3          B        718         92     126.74          9         14      -5.00     302.00     123.00    -0.0070     0.4209
      4KE2          A       1454        196     559.63          9          9       0.00     514.00    7280.00     0.0000     0.3533
      5ODQ          A       4979        652     708.18         78         88     -11.00     771.00   11498.00    -0.0022     0.1548
      5ODQ          B       2236        291     298.31         32         38      -6.00     429.00    2140.00    -0.0027     0.1919
      5ODQ          C       1426        184     254.22         27         23       4.00    1016.00    3113.00     0.0028     0.7128
      5ODQ          D       1097        137     163.69         18         20      -2.00     530.00    1964.00    -0.0018     0.4834
      5ODQ          E       2258        298     344.46         31         50     -19.00    1010.00    5048.00    -0.0084     0.4474
      5ODQ          F       3521        447     426.32         53         73     -20.00    1065.00   13180.00    -0.0057     0.3025
      5ODQ          G       4979        652     728.07         78         88     -11.00     880.00   12580.00    -0.0022     0.1767
      5ODQ          H       2236        291     298.04         32         38      -6.00     405.00    2167.00    -0.0027     0.1810
      5ODQ          I       1416        183     254.30         27         22       5.00    1068.00    3838.00     0.0035     0.7544
      5ODQ          J       1106        138     165.25         18         20      -3.00     600.00    1324.00    -0.0027     0.5425
      5ODQ          K       2266        298     345.18         31         50     -19.00     985.00    6517.00    -0.0084     0.4347
      5ODQ          L       3521        447     426.40         53         73     -20.00    1038.00    4828.00    -0.0057     0.2947
      1ONI          A       1015        136     159.33         13         11       2.00     248.00    2135.00     0.0020     0.2447
      1ONI          B        995        134     153.61         13         11       2.00     280.00    1030.00     0.0020     0.2815
      1ONI          C        995        134     154.36         13         11       2.00     240.00    1087.00     0.0020     0.2415
      3WKG          A       3345        410     392.08         51         58      -7.00     246.00    2221.00    -0.0021     0.0735
      2AKZ          A       3295        435     397.36         46         64     -17.00     737.00    4459.00    -0.0052     0.2236
      2AKZ          B       3258        432     394.07         46         64     -18.00     825.00    3257.00    -0.0055     0.2532
      2LA7          A       1289        145     194.10         12         13      -1.00     162.00    1424.00    -0.0008     0.1255
      2LKY          A       1054        112     160.07         13         22      -9.00     511.00    1102.00    -0.0085     0.4845
      2ZVI          A       3031        395     424.91         44         52      -7.00     911.00    3253.00    -0.0023     0.3007
      2ZVI          B       3024        396     429.25         44         52      -7.00     641.00    3064.00    -0.0023     0.2119
      3E4P          A       1945        254     294.46         31         30       1.00     397.00    1673.00     0.0005     0.2039
      3E4P          B       1909        253     290.52         31         30       1.00     423.00    1877.00     0.0005     0.2217
      3V7N          A       3570        464     428.78         49         56      -7.00     413.00    1764.00    -0.0020     0.1158
      5VCU          A       1467        186     209.87         22         30      -8.00     455.00    1332.00    -0.0055     0.3102
      3LF6          A       1228        154     167.70         10         21     -11.00     636.00    1348.00    -0.0090     0.5179
      3LF6          B       1266        157     173.66         10         21     -11.00     636.00     655.00    -0.0087     0.5021
      5JIX          A       1429        150     190.15         21         29      -8.00     590.00     450.00    -0.0056     0.4132
      3GTT          A       1109        153     157.78         13         18      -5.00     143.00     465.00    -0.0045     0.1289
      3GTT          B       1109        153     157.80         13         18      -5.00     147.00     536.00    -0.0045     0.1330
      5W3X          A       2569        335     331.72         43         45      -2.00    1712.00    2758.00    -0.0008     0.6663
      5W3X          B        538         67     102.03         11          7       4.00     275.00     251.00     0.0074     0.5104
      1SOU          A       1928        194     256.04         35         29       6.00     451.00    2962.00     0.0031     0.2337
      2FC9          A        887        101     143.87         11         12      -1.00     544.00    1319.00    -0.0011     0.6135
      2HWY          A        921        116     137.45         14         11       2.00     217.00     754.00     0.0022     0.2355
      3KW2          A       1908        236     297.78         30         35      -5.00     701.00    3788.00    -0.0026     0.3676
      3KW2          B       1840        234     294.65         30         35      -5.00     686.00    4516.00    -0.0027     0.3730
      4ICV          A        755         84     111.80         13         10       3.00     322.00    1011.00     0.0040     0.4265
      5NV8          A       2305        303     322.09         25         33      -7.00     468.00    1972.00    -0.0030     0.2030
      2PR1          A       1284        152     194.97         24         23       1.00     738.00    3049.00     0.0008     0.5745
      2PR1          B       1257        149     191.21         23         22       1.00     823.00    2399.00     0.0008     0.6544
      5N41          A        671         60      87.27          7          8      -1.00     260.00     441.00    -0.0015     0.3879
      3K7L          A       3207        409     464.50         54         43      11.00    1740.00   12203.00     0.0034     0.5425
      6BK6          A       2284        279     334.30         40         19      20.00    1054.00    5122.00     0.0088     0.4615
      4DKM          A       1653        213     223.36         18         22      -4.00     131.00     655.00    -0.0024     0.0795
      4DKM          B       1653        213     223.40         18         22      -4.00     135.00    1105.00    -0.0024     0.0815
      4DKM          F       1653        213     223.36         18         22      -4.00     137.00     845.00    -0.0024     0.0828
      4DKM          G       1653        213     223.41         18         22      -4.00     138.00     988.00    -0.0024     0.0834
      4LMY          A       1195        149     202.26         13         22      -9.00     720.00    2180.00    -0.0075     0.6024
      4LMY          B       1264        157     227.73         14         25     -11.00     944.00    3197.00    -0.0087     0.7469
      5VAA          A       1711        207     301.55         24         27      -3.00     729.00    6073.00    -0.0018     0.4261
      5VAA          B       1707        206     301.60         23         27      -4.00     597.00     161.00    -0.0023     0.3499
      2KV3          A       1222        131     169.68         15          9       6.00     192.00    1190.00     0.0049     0.1567
      4F0Z          A       3575        357     444.53         37         44      -7.00    1021.00   10035.00    -0.0020     0.2855
      4F0Z          B       1547        155     226.80         19         30     -11.00     590.00    2233.00    -0.0071     0.3813
      4F0Z          C        306         30     117.55          4          4       1.00     484.00    2910.00     0.0033     1.5820
      1XNE          A       1163        113     162.47         28         18      10.00     271.00    1611.00     0.0086     0.2333
      2J9R          A       1385        178     224.09         19         21      -2.00     325.00    3867.00    -0.0014     0.2349
      5VYM          A       1601        215     294.51         15         31     -16.00    1344.00    4230.00    -0.0100     0.8394
      5VYM          B       1673        219     301.24         15         31     -16.00    1264.00    6227.00    -0.0096     0.7553
      5XSS          X       2068        271     290.27         35         37      -1.00     347.00    2525.00    -0.0005     0.1677
      5X9C          A       2592        330     363.30         31         41     -10.00     769.00    1218.00    -0.0039     0.2968
      4Q65          A       3366        437     424.54         21         21      -0.00    1303.00    2321.00    -0.0000     0.3871
      5FMO          L       2866        370     410.27         31         34      -2.00     351.00    4787.00    -0.0007     0.1224
      5FMO          S       1516        194     227.85         13         17      -3.00     614.00     766.00    -0.0020     0.4053
      1BOL          A       1688        222     237.01         13         24     -11.00      96.00    3249.00    -0.0065     0.0568
      2VZY          A       1547        192     216.86         23         26      -3.00     378.00    3275.00    -0.0019     0.2443
      2VZY          B       1540        191     214.66         23         26      -3.00     400.00    3294.00    -0.0019     0.2599
      2VZY          C       1522        189     212.34         23         24      -1.00     187.00    2052.00    -0.0007     0.1228
      2VZY          D       1540        191     215.67         23         26      -3.00     379.00    2388.00    -0.0019     0.2459
      1W70          A        511         60      80.01          9          6       3.00     137.00     402.00     0.0059     0.2682
      1W70          C         96         13      35.72          1          1       1.00     312.00     233.00     0.0104     3.2488
      2IOR          A       1759        212     237.13         27         38     -11.00     292.00    1572.00    -0.0063     0.1658
      2MEK          A       1072        110     167.33         13         16      -2.00     492.00     856.00    -0.0019     0.4590
      4GXL          A       1162        143     163.03         16         17      -1.00      86.00    1918.00    -0.0009     0.0740
      4GXL          B         81         11      21.26          0         -0      -0.00      85.00      13.00    -0.0000     1.0553
      1B66          A       1101        138     186.43         16         17      -1.00     725.00    1845.00    -0.0009     0.6589
      3CQ1          A        764         98     124.44          9         15      -6.00     319.00     111.00    -0.0079     0.4181
      3I0P          A       2802        361     361.75         46         46      -0.00     498.00    3017.00    -0.0000     0.1776
      2CW1          A        654         65      92.81         12          9       3.00     240.00     189.00     0.0046     0.3665
      1JQP          A       2781        348     354.23         29         36      -8.00     239.00    2503.00    -0.0029     0.0860
      2X7I          A       2235        295     315.78         32         32       0.00     318.00    1768.00     0.0000     0.1424
      3ME5          A       3286        406     457.33         52         54      -2.00    1740.00    3201.00    -0.0006     0.5296
      4B4H          A       3215        413     381.86         29         53     -25.00     627.00    1529.00    -0.0078     0.1950
      2BFW          A       1669        196     211.52         27         29      -2.00     203.00    1007.00    -0.0012     0.1215
      1J08          A       1793        225     235.04         28         41     -13.00     148.00    1100.00    -0.0073     0.0828
      5NOP          A       3305        423     397.63         37         42      -5.00     569.00    1917.00    -0.0015     0.1721
      5NL8          A       1479        183     215.82         25         24       1.00     632.00    1366.00     0.0007     0.4271
      5NOD          A        564         75      97.90          9          8       1.00     335.00     319.00     0.0018     0.5932
      1YQ5          A        999        142     154.32          7          6       1.00     160.00     355.00     0.0010     0.1598
      4DDD          A       2380        300     319.50         34         34      -0.00     309.00    3637.00    -0.0000     0.1297
      3PM2          A       1309        173     194.75         18         20      -2.00     185.00    1149.00    -0.0015     0.1414
      2MFR          A        609         57     203.59          4          4      -0.00     425.00    2038.00    -0.0000     0.6977
      1GWC          A       1705        221     236.99         28         32      -4.00     342.00    2860.00    -0.0023     0.2004
      3JVI          A       1263        156     172.83         21         23      -2.00     383.00     883.00    -0.0016     0.3033
      5DJB          A        864         98     125.97         11         12      -1.00     119.00    1416.00    -0.0012     0.1381
      5DJB          B        864         98     126.33         11         12      -1.00      86.00    1429.00    -0.0012     0.0990
      4RLJ          A       1172        144     189.22         13         23     -10.00     534.00    1049.00    -0.0085     0.4556
      4RLJ          B       1085        147     189.61         14         15      -1.00     354.00    1372.00    -0.0009     0.3264
      1ABR          A       2041        251     272.25         21         28      -8.00     389.00    4900.00    -0.0039     0.1908
      1ABR          B       2166        267     315.43         26         26      -0.00     222.00    3389.00    -0.0000     0.1026
      4UZ3          A        819         99     141.46         11         11      -0.00      68.00     762.00    -0.0000     0.0828
      2OJL          A        618         78      97.67          8          8      -0.00     213.00     336.00    -0.0000     0.3440
      2OJL          B        601         76      94.58          8          8      -1.00     319.00     947.00    -0.0017     0.5300
      1VJZ          A       2730        320     334.26         41         49      -8.00      72.00    1478.00    -0.0029     0.0263
      3G98          A        859        111     124.57         20         19       1.00     261.00    2346.00     0.0012     0.3044
      4ESF          A        825        100     142.17         17         14       3.00     375.00     524.00     0.0036     0.4543
      4L8N          A       3519        440     538.81         54         59      -5.00    1521.00    4123.00    -0.0014     0.4322
      3O3M          A       3866        399     431.84         45         60     -14.00     363.00    1541.00    -0.0036     0.0939
      3O3M          B       3652        373     402.53         48         60     -12.00     553.00    6224.00    -0.0033     0.1513
      3FFR          A       2837        352     367.14         43         44      -2.00     653.00     347.00    -0.0007     0.2302
      2ZDS          A       2552        317     321.36         34         54     -21.00     486.00    1179.00    -0.0082     0.1904
      2ZDS          B       2558        318     322.66         34         54     -21.00     439.00    2804.00    -0.0082     0.1718
      2ZDS          C       2558        318     322.70         34         54     -21.00     473.00    1455.00    -0.0082     0.1850
      2ZDS          D       2558        318     322.17         34         54     -21.00     509.00    1287.00    -0.0082     0.1988
      2ZDS          E       2552        317     321.48         34         54     -21.00     475.00    2866.00    -0.0082     0.1862
      2ZDS          F       2558        318     322.54         34         54     -21.00     453.00    1584.00    -0.0082     0.1769
      3H8G          F       3682        497     501.74         57         56       1.00    1260.00    5643.00     0.0003     0.3422
      3H8G          A       3682        497     501.85         57         56       1.00    1329.00    7580.00     0.0003     0.3609
      3H8G          B       3678        497     501.18         57         56       1.00    1237.00    4970.00     0.0003     0.3363
      3H8G          C       3678        497     501.02         57         56       1.00    1284.00    3773.00     0.0003     0.3492
      3H8G          D       3682        497     501.65         57         56       1.00    1249.00    7789.00     0.0003     0.3391
      3H8G          E       3682        497     501.71         57         56       1.00    1320.00    5465.00     0.0003     0.3584
      4PFO          A       5991        755     757.29         95        100      -4.00    1126.00    6342.00    -0.0007     0.1879
      2R3A          A       2153        270     297.51         34         30       4.00    1275.00    2274.00     0.0019     0.5921
      1XZP          A       3554        456     573.61         72         81      -9.00    1583.00   10189.00    -0.0025     0.4454
      1XZP          B        992        131     154.76         19         14       5.00     244.00    2688.00     0.0050     0.2458
      2MX2          A        798         81     108.24         11         10       2.00     371.00     150.00     0.0025     0.4647
      3I4O          A        635         68      95.22         11          9       2.00     202.00     369.00     0.0031     0.3183
      3MES          A       2973        357     387.81         39         49     -11.00     453.00    2249.00    -0.0037     0.1523
      3MES          B       2979        358     388.13         38         49     -12.00     413.00     604.00    -0.0040     0.1387
      5GQF          A       4468        582     539.62         44         76     -32.00    1175.00    7432.00    -0.0072     0.2629
      5FC2          A         56          7      19.85          2          1       0.00      52.00     114.00     0.0000     0.9217
      5FC2          B       3797        482     495.90         54         61      -7.00    1886.00    2542.00    -0.0018     0.4966
      5T6J          A        636         59     103.15          9          9      -0.00     414.00    1255.00    -0.0000     0.6506
      5T6J          B        881         92     131.22          7         13      -6.00     213.00     935.00    -0.0068     0.2415
      5T6J          C        120         12      24.59          1         -0       1.00     162.00     151.00     0.0083     1.3486
      3LLH          A        485         64      83.39         11          5       6.00     356.00     374.00     0.0124     0.7334
      4C1B          A       1685        171     336.19         25         14      11.00     366.00    4034.00     0.0065     0.2170
      4C1B          B       1669        168     331.75         25         14      11.00     321.00    7809.00     0.0066     0.1926
      1WZ6          A        723         82     132.60         16          8       8.00     346.00     305.00     0.0111     0.4789
      2E7J          A       2737        344     373.61         48         47      -0.00    1147.00    5212.00    -0.0000     0.4192
      2E7J          B       2737        344     373.12         48         47      -0.00    1165.00    6086.00    -0.0000     0.4258
      3PVZ          A       2965        360     398.45         41         52     -11.00     751.00    2780.00    -0.0037     0.2534
      3PVZ          B       2357        288     322.65         36         41      -5.00     689.00    2830.00    -0.0021     0.2923
      2FMA          A        492         59      84.51          6          8      -3.00     110.00     794.00    -0.0061     0.2238
      1PPO          A       1641        216     218.03         33         14      19.00     153.00    1614.00     0.0116     0.0932
      1YQH          A        809        101     142.36         11         16      -5.00     385.00     661.00    -0.0062     0.4759
      1YQH          B        807         98     142.72         11         16      -5.00     372.00     990.00    -0.0062     0.4611
      3TPK          A        958        120     141.75         10          9      -0.00     190.00     437.00    -0.0000     0.1979
      3OWA          A       4533        569     554.54         70         83     -13.00    1502.00     802.00    -0.0029     0.3314
      3OWA          B       4404        559     543.10         68         82     -14.00    1398.00    5130.00    -0.0032     0.3173
      5CEC          A       3127        401     418.44         49         38      11.00    1394.00    2968.00     0.0035     0.4457
      5CEC          B       1438        193     240.72         28         25       4.00     493.00    3624.00     0.0028     0.3427
      1Q77          A       1087        137     167.41         18         22      -4.00     228.00    1375.00    -0.0037     0.2101
      1Q77          B       1087        137     167.96         18         22      -4.00     209.00    1146.00    -0.0037     0.1921
      1BHP          A        337         45      60.52          9          1       9.00      86.00     332.00     0.0267     0.2556
      5O6T          A        675         64     116.48          9          7       1.00     129.00     775.00     0.0015     0.1918
      5O6T          B        655         63     111.40          9          7       2.00      15.00     801.00     0.0031     0.0230
      1ICP          A       2819        358     342.53         40         46      -6.00     573.00     487.00    -0.0021     0.2031
      4L22          A       6086        753     684.57         85        114     -28.00     978.00    5626.00    -0.0046     0.1607
      1G66          A       1740        207     207.56          9         11      -2.00     302.00     230.00    -0.0011     0.1737
      5VRE          A       1493        188     236.94         12         10       2.00     463.00    1162.00     0.0013     0.3101
      5VRE          B       1493        188     237.30         12         10       2.00     436.00     588.00     0.0013     0.2923
      5VRE          C       1493        188     237.29         12         10       2.00     436.00     728.00     0.0013     0.2920
      5VRE          D       1493        188     237.95         12         10       2.00     479.00    1274.00     0.0013     0.3206
      3I45          A       2966        378     367.87         37         42      -5.00     527.00    2205.00    -0.0017     0.1778
      2BMW          A       2334        295     312.87         34         38      -5.00     597.00    4547.00    -0.0021     0.2560
      2WH7          A       1165        152     274.47         21         17       4.00     902.00    4621.00     0.0034     0.7745
      4NLC          A       2840        355     412.64         33         40      -6.00     881.00    7070.00    -0.0021     0.3101
      1Q1H          A        700         85     113.14         11         14      -3.00     422.00    1300.00    -0.0043     0.6030
      3SY7          A       2969        382     392.60         31         51     -21.00     355.00    5372.00    -0.0071     0.1196
      4GGN          A       1007        125     182.65         14         22      -7.00     226.00    2273.00    -0.0070     0.2245
      4GGN          D        124         15      28.07          4         -0       4.00     164.00     113.00     0.0323     1.3220
      3MJD          A       1755        209     251.61         25         23       2.00     381.00    3063.00     0.0011     0.2170
      3MJD          B       1705        206     239.87         24         21       3.00     419.00    1329.00     0.0018     0.2458
      1E6C          A       1347        170     211.15         15         20      -5.00     279.00    1018.00    -0.0037     0.2074
      1X5H          A       1207        132     210.56         12         15      -3.00     498.00    3050.00    -0.0025     0.4127
      1HDR          A       1767        236     242.35         23         22      -0.00     366.00    2586.00    -0.0000     0.2069
      5AXM          A       1754        213     260.36         35         27       8.00     125.00    2322.00     0.0046     0.0712
      5AXM          B       1956        239     303.83         40         33       7.00     204.00    3673.00     0.0036     0.1044
      4JIU          A        900        105     127.93         16         17      -1.00     624.00     410.00    -0.0011     0.6932
      1R0M          A       2766        360     359.47         39         48      -8.00     425.00    2197.00    -0.0029     0.1535
      1R0M          C       2766        360     358.46         39         48      -8.00     453.00    2554.00    -0.0029     0.1636
      2QDJ          A       2077        254     326.19         33         41      -8.00     369.00     890.00    -0.0039     0.1775
      4KEM          A       3650        390     410.38         44         54     -10.00     483.00    3744.00    -0.0027     0.1322
      4KEM          B       3635        390     408.80         44         54     -10.00     505.00    4346.00    -0.0028     0.1389
      2PTH          A       1523        193     204.72         24         21       3.00     391.00     732.00     0.0020     0.2570
      5L2D          A       1565        210     236.73         24         26      -3.00     471.00    3828.00    -0.0019     0.3013
      5L2D          C        233         33      61.67          1          1       1.00     239.00     482.00     0.0043     1.0256
      6BO0          A       1675        198     220.25         31         36      -5.00     202.00    1262.00    -0.0030     0.1209
      4O8W          A        829        110     282.08         18         18       0.00     609.00    2027.00     0.0000     0.7347
      4O8W          B        854        117     302.80         19         19       0.00     653.00    1424.00     0.0000     0.7648
      4O8W          C        875        113     288.54         18         18       0.00     564.00    1360.00     0.0000     0.6442
      2WFT          A       3414        438     481.49         48         48      -0.00    1272.00    7878.00    -0.0000     0.3726
      1R75          A        895        110     144.38         15         16      -1.00     473.00     806.00    -0.0011     0.5284
      2C92          A       1062        147     166.52         12         16      -5.00     363.00     911.00    -0.0047     0.3418
      2C92          B       1062        147     166.70         12         16      -5.00     356.00     995.00    -0.0047     0.3350
      2C92          C       1062        147     166.46         12         16      -5.00     370.00    1021.00    -0.0047     0.3480
      2C92          D       1062        147     166.63         12         16      -5.00     339.00     831.00    -0.0047     0.3196
      2C92          E       1054        146     165.75         12         16      -4.00     247.00    1427.00    -0.0038     0.2343
      3OA2          A       2453        306     332.32         33         40      -7.00     465.00    3892.00    -0.0029     0.1897
      3OA2          B       2484        311     337.65         35         40      -5.00     570.00    3886.00    -0.0020     0.2294
      3OA2          C       2427        299     328.47         31         39      -8.00     252.00    6717.00    -0.0033     0.1036
      3OA2          D       2401        298     325.44         32         38      -6.00     498.00    6097.00    -0.0025     0.2073
      5FS4          A        887        118     175.59         12          9       3.00     647.00     979.00     0.0034     0.7293
      5FS4          B        949        127     195.75         12         11       1.00     617.00    3216.00     0.0011     0.6503
      3I1J          A       1804        239     245.62         20         25      -5.00     388.00    2460.00    -0.0028     0.2152
      3I1J          B       1769        234     242.63         20         23      -3.00     501.00     787.00    -0.0017     0.2834
      1XKP          A       1674        217     354.67         11         34     -22.00     662.00    4159.00    -0.0131     0.3952
      1XKP          B        923        119     148.11          5         11      -6.00     271.00    1810.00    -0.0065     0.2936
      1XKP          C        950        121     158.19          9         12      -3.00     277.00    1122.00    -0.0032     0.2912
      1VPZ          A        416         55      93.16          9          7       2.00     318.00     200.00     0.0048     0.7643
      1VPZ          B        427         54      94.37          8          6       2.00     313.00     268.00     0.0047     0.7326
      4IPI          A       2826        351     529.96         39         51     -12.00     935.00    4511.00    -0.0042     0.3309
      1EO1          A       1131        124     171.89         16         13       3.00     897.00    3565.00     0.0027     0.7928
      3UC9          A       1498        180     203.86         13         29     -16.00     551.00    1853.00    -0.0107     0.3678
      1SRZ          A        624         68     107.26          7          7      -1.00     206.00    1347.00    -0.0016     0.3296
      3HKL          A       1087        141     158.84         12         17      -4.00     529.00    1371.00    -0.0037     0.4870
      3HKL          B       1143        153     173.74         15         17      -2.00     352.00    2377.00    -0.0017     0.3083
      5NR6          A       1103        113     285.46         15         15      -0.00     323.00    4987.00    -0.0000     0.2925
      5FH7          A        964        115     153.78         18         18      -0.00     396.00     663.00    -0.0000     0.4105
      4RFP          A        951        121     148.85         13         19      -6.00     340.00     512.00    -0.0063     0.3575
      4RFP          B        954        121     149.40         13         19      -6.00     346.00     416.00    -0.0063     0.3622
      4DM5          A        670         85     111.16         11         11      -1.00     142.00     527.00    -0.0015     0.2115
      3LYL          A       1772        236     247.96         26         24       2.00     457.00    2415.00     0.0011     0.2581
      3LYL          B       1755        233     246.19         26         22       4.00     182.00    1183.00     0.0023     0.1039
      3LYL          C       1756        236     246.27         26         24       2.00     418.00    2786.00     0.0011     0.2382
      3LYL          D       1717        230     242.62         25         22       3.00     279.00     920.00     0.0017     0.1627
      3G64          A       2078        268     299.42         30         35      -5.00     229.00    4184.00    -0.0024     0.1100
      3G64          B       2063        268     297.54         30         35      -5.00     230.00    1336.00    -0.0024     0.1113
      3G64          C       2107        268     301.78         30         35      -5.00     235.00    2651.00    -0.0024     0.1113
      4YWJ          A       1967        268     309.48         31         36      -5.00     865.00    6222.00    -0.0025     0.4396
      4YWJ          B       1967        268     304.63         31         36      -5.00     810.00    6438.00    -0.0025     0.4120
      5Z1Q          A        592         72      96.48         10         18      -8.00     227.00     765.00    -0.0135     0.3834
      5Z1Q          B        584         71      94.96         10         18      -8.00     248.00    1709.00    -0.0137     0.4242
      5Z1Q          C        592         72      96.19         10         18      -8.00     219.00     657.00    -0.0135     0.3703
      4NS0          A       1022        128     158.60         21         15       6.00     260.00    1449.00     0.0059     0.2546
      4IY7          A       2889        381     375.35         33         38      -5.00     273.00    7377.00    -0.0017     0.0944
      4IY7          B       2892        381     375.93         33         38      -5.00     303.00    5336.00    -0.0017     0.1049
      4IY7          C       2886        381     376.03         33         38      -5.00     297.00    6308.00    -0.0017     0.1030
      4IY7          D       2918        383     380.13         33         38      -5.00     308.00    8333.00    -0.0017     0.1057
      5WYG          A        777        105     120.84         14         11       3.00     526.00     530.00     0.0039     0.6770
      5WYG          C        775        106     120.56         14         11       3.00     483.00     769.00     0.0039     0.6226
      1UR1          A       2856        346     358.19         46         49      -3.00     154.00     938.00    -0.0011     0.0540
      3W7B          A       2315        285     339.22         37         39      -2.00    1060.00    5801.00    -0.0009     0.4577
      3W7B          B       2315        285     339.69         37         39      -2.00    1105.00    6240.00    -0.0009     0.4774
      4H31          A       2610        335     332.44         33         43     -10.00     623.00    2500.00    -0.0038     0.2388
      4H31          B       2597        333     330.92         33         43     -10.00     654.00    1464.00    -0.0039     0.2519
      4H31          C       2604        334     331.79         33         43     -10.00     592.00    1599.00    -0.0038     0.2272
      1Y4W          A       4035        517     481.77         32         52     -20.00    1383.00    1863.00    -0.0050     0.3428
      1EHW          A       1131        143     163.97         18         15       3.00     248.00     480.00     0.0027     0.2192
      1EHW          B       1123        142     162.56         18         15       3.00     260.00     513.00     0.0027     0.2313
      2HK2          A       2628        331     346.04         35         48     -13.00     934.00    2316.00    -0.0049     0.3553
      2HK2          B       2627        331     346.28         35         48     -13.00     928.00    2609.00    -0.0049     0.3532
      2JTV          A        612         65      89.86         11          9       2.00      61.00     618.00     0.0033     0.1002
      3CJS          A        469         58      78.31          4         12      -8.00      68.00     783.00    -0.0171     0.1443
      3CJS          B        525         72      89.36          7          4       3.00     327.00     547.00     0.0057     0.6227
      3BVC          A       1602        203     235.35         14         33     -19.00    1414.00    6576.00    -0.0119     0.8829
      3BVC          B       1602        203     235.34         14         33     -19.00    1412.00    7014.00    -0.0119     0.8816
      1BB1          A        258         34      80.79          4          7      -3.00     177.00    1360.00    -0.0116     0.6848
      1BB1          B        263         34      82.90          4          7      -4.00     354.00     198.00    -0.0152     1.3460
      1BB1          C        241         34      75.58          4          4       0.00     566.00     262.00     0.0000     2.3499
      2AIB          A        763         98     117.36          6          5       1.00     150.00     436.00     0.0013     0.1969
      2AIB          B        762         98     117.13          6          5       1.00     130.00     511.00     0.0013     0.1713
      1T33          A       1732        220     271.45         19         26      -7.00     778.00     387.00    -0.0040     0.4491
      1T33          B       1687        214     265.71         19         26      -7.00     733.00    2617.00    -0.0041     0.4347
      2JRB          A        659         65      98.16         11          6       5.00     360.00     956.00     0.0076     0.5461
      2XZL          A       5649        756     701.00         94         81      13.00    1810.00   10429.00     0.0023     0.3204
      5K1H          B       4545        554     820.34         73         74      -1.00    1469.00    5672.00    -0.0002     0.3232
      1RGV          A        621         80     101.12          6         19     -13.00     186.00     912.00    -0.0209     0.3001
      5EID          A        894        123     137.02         12         18      -6.00     210.00    1565.00    -0.0067     0.2346
      5CXM          A        712         99     113.91         11          4       7.00      76.00     573.00     0.0098     0.1071
      5CXM          B        712         99     113.89         11          4       7.00      72.00     402.00     0.0098     0.1005
      5NV3          A       3630        466     495.42         47         52      -4.00     967.00    4971.00    -0.0011     0.2664
      5NV3          I       1063        129     189.68         16         20      -4.00     504.00     483.00    -0.0038     0.4745
      5NV3          B       3630        466     495.38         47         52      -4.00     968.00    4967.00    -0.0011     0.2667
      5NV3          J       1063        129     189.65         16         20      -4.00     504.00     491.00    -0.0038     0.4739
      5NV3          C       3630        466     495.41         47         52      -4.00     968.00    4963.00    -0.0011     0.2666
      5NV3          K       1063        129     189.69         16         20      -4.00     504.00     482.00    -0.0038     0.4745
      5NV3          D       3630        466     495.44         47         52      -4.00     968.00    4970.00    -0.0011     0.2668
      5NV3          L       1063        129     189.69         16         20      -4.00     504.00     485.00    -0.0038     0.4740
      5NV3          E       3630        466     495.42         47         52      -4.00     971.00    4956.00    -0.0011     0.2674
      5NV3          M       1063        129     189.68         16         20      -4.00     505.00     482.00    -0.0038     0.4749
      5NV3          F       3630        466     495.39         47         52      -4.00     969.00    4961.00    -0.0011     0.2670
      5NV3          N       1063        129     189.65         16         20      -4.00     505.00     492.00    -0.0038     0.4754
      5NV3          G       3630        466     495.41         47         52      -4.00     969.00    4962.00    -0.0011     0.2669
      5NV3          O       1063        129     189.66         16         20      -4.00     504.00     485.00    -0.0038     0.4745
      5NV3          H       3630        466     495.45         47         52      -4.00     970.00    4961.00    -0.0011     0.2671
      5NV3          P       1063        129     189.69         16         20      -4.00     506.00     487.00    -0.0038     0.4756
      1MDW          A       2521        319     341.44         29         47     -19.00    1083.00    1418.00    -0.0075     0.4294
      2MCH          A        645         69     115.44         11          8       3.00     412.00    1495.00     0.0047     0.6391
      2HOE          A       2588        346     375.31         42         52     -10.00     795.00    3631.00    -0.0039     0.3073
      4MAA          A       2797        366     364.65         34         39      -5.00     567.00    1202.00    -0.0018     0.2028
      3D3Z          A       2022        238     268.24         11         45     -34.00     522.00     796.00    -0.0168     0.2580
      3CBW          A       2702        336     324.21         28         37      -9.00     506.00    1751.00    -0.0033     0.1872
      2DS2          A        234         26      57.94          6         -0       7.00     310.00     923.00     0.0299     1.3246
      2DS2          B        528         67      93.91          9          2       6.00     110.00     549.00     0.0114     0.2086
      1VL8          A       1919        251     257.88         30         33      -3.00     214.00    1745.00    -0.0016     0.1116
      1VL8          B       1930        252     259.53         30         33      -3.00     159.00    3876.00    -0.0016     0.0824
      1Z8O          A       3168        402     392.35         46         65     -19.00     765.00    2182.00    -0.0060     0.2416
      2Z3Q          A        891        114     135.48          7         18     -11.00     610.00     733.00    -0.0123     0.6847
      2Z3Q          B        629         81     133.45         10          5       5.00     259.00     970.00     0.0079     0.4122
      2CV6          A       2976        366     432.83         42         48      -6.00     762.00    5800.00    -0.0020     0.2561
      3RC1          A       2583        325     341.16         37         43      -6.00     583.00    3832.00    -0.0023     0.2257
      5WTQ          A        912        114     164.03         11         12      -1.00     179.00     358.00    -0.0011     0.1961
      5WTQ          B        857        107     155.35         10         10      -0.00     244.00    1115.00    -0.0000     0.2844
      3IQU          A       2057        235     293.22         30         43     -13.00     483.00    3220.00    -0.0063     0.2347
      3IQU          P         49          5      14.03          1         -0       1.00      95.00      62.00     0.0204     1.9458
      4D9I          A       2930        389     362.83         32         43     -11.00     520.00    1632.00    -0.0038     0.1775
      4D9I          B       2918        390     360.92         32         43     -11.00     482.00    2247.00    -0.0038     0.1650
      4ZZQ          A       3316        436     393.77         26         53     -26.00     724.00    3554.00    -0.0078     0.2184
      5V77          A        889        106     138.20          8         16      -8.00     698.00    1947.00    -0.0090     0.7851
      5V77          B        865        104     136.18          7         16      -9.00     692.00    1250.00    -0.0104     0.8001
      1NWZ          A       1134        125     149.13         13         19      -6.00     132.00     583.00    -0.0053     0.1165
      5DOL          A        531         61     202.60          9         12      -4.00     331.00    2601.00    -0.0075     0.6239
      5DOL          B        532         62     208.49          9         13      -4.00     404.00     554.00    -0.0075     0.7592
      2B4A          A        889        116     130.11          8         13      -5.00     228.00     977.00    -0.0056     0.2560
      3QE3          A       2638        351     347.31         35         36      -1.00     479.00     620.00    -0.0004     0.1817
      2GS8          A       2532        303     338.52         32         34      -2.00     694.00    2775.00    -0.0008     0.2742
      6BZ0          A       3625        469     478.56         46         61     -15.00     635.00    1476.00    -0.0041     0.1752
      6BZ0          B       3595        469     478.05         46         61     -15.00     681.00    1582.00    -0.0042     0.1895
      2LIU          A       1003         99     138.09          6         12      -6.00     285.00     982.00    -0.0060     0.2837
      2EFK          A       2189        267     731.22         43         46      -3.00    2039.00   55555.00    -0.0014     0.9317
      2VA1          A       1743        226     239.23         24         26      -1.00     343.00     603.00    -0.0006     0.1968
      2VA1          B       1798        235     246.95         26         25      -0.00     188.00    1323.00    -0.0000     0.1047
      2VA1          C       1746        227     240.36         23         26      -2.00     222.00     749.00    -0.0011     0.1272
      2VA1          D       1757        228     241.52         25         25      -0.00     281.00     915.00    -0.0000     0.1598
      2VA1          E       1812        235     250.86         26         26      -0.00     350.00    1150.00    -0.0000     0.1934
      2VA1          F       1744        226     240.47         24         25      -0.00     255.00    1997.00    -0.0000     0.1465
      3FEF          A       3324        426     411.35         43         55     -12.00     813.00    2844.00    -0.0036     0.2446
      3FEF          B       3319        426     410.84         43         55     -12.00     833.00    2980.00    -0.0036     0.2511
      3FEF          C       3322        426     411.77         43         55     -12.00     856.00    4690.00    -0.0036     0.2576
      3FEF          D       3322        426     411.54         43         55     -12.00     878.00    2043.00    -0.0036     0.2644
      2M74          A       1106        136     276.85         11          6       5.00     857.00    2797.00     0.0045     0.7749
      2YUS          A        712         79     127.04          7         14      -7.00     509.00     266.00    -0.0098     0.7155
      3QB0          A       3396        427     442.98         48         57      -9.00     922.00    3738.00    -0.0027     0.2716
      2ESS          A       1939        238     267.13         26         35      -9.00     522.00    1793.00    -0.0046     0.2692
      6EOM          A       4254        524     516.84         70         81     -11.00     727.00    2314.00    -0.0026     0.1709
      2LOQ          A        852        104     175.94          4          2       2.00     351.00     937.00     0.0023     0.4120
      5CPU          A       2217        279     330.64         28         34      -6.00     198.00    5099.00    -0.0027     0.0895
      5CPU          B       2218        278     331.80         28         33      -5.00     132.00    3400.00    -0.0023     0.0595
      5CPU          C       2212        278     329.89         28         33      -5.00     131.00    3646.00    -0.0023     0.0593
      5CPU          D       2241        283     338.13         28         36      -8.00     475.00    6677.00    -0.0036     0.2119
      5CPU          E       2229        278     331.96         28         33      -5.00     133.00    1801.00    -0.0022     0.0597
      1CRL          A       4022        534     466.85         34         52     -18.00    1419.00     556.00    -0.0045     0.3529
      4QP5          A       1370        134     165.73         10          7       3.00     218.00     264.00     0.0022     0.1591
      5NFO          A       2537        317     339.67         25         39     -14.00     508.00    1870.00    -0.0055     0.2003
      5NFO          B       2541        318     342.18         25         39     -14.00     465.00    1763.00    -0.0055     0.1830
      1NVM          A       2599        340     324.01         33         44     -11.00     334.00    2542.00    -0.0042     0.1285
      1NVM          B       2316        312     316.51         25         28      -3.00     476.00    1869.00    -0.0013     0.2053
      1NVM          C       2568        337     315.51         32         44     -12.00     453.00    4466.00    -0.0047     0.1763
      1NVM          D       2280        308     312.21         25         28      -3.00     371.00    2202.00    -0.0013     0.1629
      2VPV          A        752         94     121.93         11          7       3.00     160.00     567.00     0.0040     0.2127
      2VPV          B        735         92     120.14         11          7       4.00     172.00     365.00     0.0054     0.2333
      3FB9          A        721         89     120.20         13         16      -3.00     446.00     525.00    -0.0042     0.6182
      3FB9          B        678         84     116.63         10         16      -6.00     392.00     830.00    -0.0088     0.5787
      3GGH          A       2028        275     297.32         19         23      -4.00     212.00    2132.00    -0.0020     0.1046
      3SXY          A       2142        201     283.26         32         41      -8.00    1041.00    2218.00    -0.0037     0.4862
      3SXY          B       2123        201     281.07         32         41      -8.00     998.00     741.00    -0.0038     0.4703
      3JTE          A        973        126     139.67         14         17      -3.00     159.00     266.00    -0.0031     0.1638
      4PW1          A       1742        205     238.07         18         36     -18.00     248.00     988.00    -0.0103     0.1421
      4PW1          B       1712        206     235.45         18         36     -18.00     173.00     812.00    -0.0105     0.1012
      3UBC          A       1044        131     154.31         15         16      -1.00     267.00     452.00    -0.0010     0.2562
      3UBC          D       1044        131     154.42         15         16      -1.00     240.00     421.00    -0.0010     0.2297
      3UBC          G       1044        131     154.48         15         16      -1.00     255.00     787.00    -0.0010     0.2439
      5GK1          A       2964        379     378.39         39         47      -8.00     430.00    5008.00    -0.0027     0.1450
      5GK1          B       2964        379     379.45         39         47      -8.00     427.00    4062.00    -0.0027     0.1439
      3M6J          A       1080        130     174.30         19         20      -1.00     289.00    1774.00    -0.0009     0.2677
      3M6J          B       1001        124     165.60         17         19      -3.00     347.00    3667.00    -0.0030     0.3468
      4RAG          A       2818        362     390.82         41         53     -12.00     260.00    5050.00    -0.0043     0.0923
      4QF2          A        415         53      74.25          5          8      -2.00     385.00     513.00    -0.0048     0.9287
      4QF2          C        407         52      71.80          5          8      -2.00     473.00     319.00    -0.0049     1.1624
      2M01          A        504         59      83.58          8          7       2.00     339.00     507.00     0.0040     0.6720
      1SZL          A        512         61     113.64          6          8      -2.00     326.00    2319.00    -0.0039     0.6370
      2E2F          A        346         41      54.31          5          3       2.00      39.00     186.00     0.0058     0.1121
      3T95          A       2470        314     321.83         32         33      -1.00     377.00    1444.00    -0.0004     0.1527
      4KRU          A       1716        214     226.78         18         27      -9.00     456.00    1529.00    -0.0052     0.2659
      3GCF          A       2949        367     404.63         36         60     -24.00    1068.00    2171.00    -0.0081     0.3622
      3GCF          B       2949        367     404.73         36         60     -24.00    1002.00    5304.00    -0.0081     0.3398
      3GCF          C       2949        367     404.85         36         60     -24.00    1046.00    3269.00    -0.0081     0.3548
      1TXN          A       2064        253     300.69         31         36      -6.00     146.00     857.00    -0.0029     0.0709
      1TXN          B       2039        250     296.45         30         35      -6.00     157.00     852.00    -0.0029     0.0769
      5MFI          A       1949        239     287.47         13         38     -26.00     971.00    5481.00    -0.0133     0.4980
      5MFI          B       1975        240     288.03         13         39     -26.00     870.00    5669.00    -0.0132     0.4407
      5MFI          C        100          8      28.38          7         -0       8.00     125.00     291.00     0.0800     1.2510
      5MFI          D         91          6      22.79          5         -0       6.00      76.00     120.00     0.0659     0.8398
      4AOE          A       1659        205     264.97         24         27      -3.00     628.00    3040.00    -0.0018     0.3788
      4AOE          B       1659        205     264.97         24         27      -3.00     628.00    3270.00    -0.0018     0.3788
      4AOE          C       1659        205     264.97         24         27      -3.00     628.00    3301.00    -0.0018     0.3788
      4AOE          D       1659        205     264.97         24         27      -3.00     628.00    3095.00    -0.0018     0.3788
      4AOE          E       1659        205     264.97         24         27      -3.00     628.00    2925.00    -0.0018     0.3788
      5FJZ          A       2068        262     336.04         22         43     -21.00    1857.00   11162.00    -0.0102     0.8979
      5FJZ          B       2055        260     333.74         22         43     -20.00    1755.00   10402.00    -0.0097     0.8538
      5FJZ          C       2074        262     335.90         22         43     -21.00    1869.00    5650.00    -0.0101     0.9010
      5FJZ          D       2053        262     332.92         22         43     -21.00    1816.00    5842.00    -0.0102     0.8846
      5FJZ          P         60          6      14.87          0          1      -2.00      76.00      23.00    -0.0333     1.2687
      5FJZ          Q         60          6      15.16          0          1      -2.00      79.00      69.00    -0.0333     1.3233
      5FJZ          R         60          6      15.07          0          1      -2.00      75.00      70.00    -0.0333     1.2506
      5FJZ          S         60          6      14.88          0          1      -2.00      70.00      90.00    -0.0333     1.1584
      3R68          A        699         85     107.16         11         11      -0.00     164.00     185.00    -0.0000     0.2349
      1R9D          A       6190        786     683.83         95        102      -7.00     856.00    1993.00    -0.0011     0.1382
      1R9D          B       6190        786     683.94         95        102      -7.00     872.00    2053.00    -0.0011     0.1409
      1P1M          A       3209        404     391.84         40         58     -18.00     903.00    3127.00    -0.0056     0.2813
      2I5U          A        635         75      97.29          9         11      -2.00     161.00     743.00    -0.0031     0.2530
      5TQW          A       4596        564     850.41         76         67       8.00    1667.00   10454.00     0.0017     0.3628
      5TQW          B       4596        564     850.41         76         67       8.00    1667.00   10462.00     0.0017     0.3627
      3OBB          A       2029        281     306.06         20         27      -6.00      65.00    2924.00    -0.0030     0.0323
      5E56          A        946        116     144.23          6         11      -5.00     126.00     787.00    -0.0053     0.1335
      2LBA          A       1177        127     156.17         18         18      -0.00      59.00     556.00    -0.0000     0.0498
      3UZO          A       2605        335     341.75         28         44     -16.00     286.00    6150.00    -0.0061     0.1098
      3UZO          B       2605        335     343.12         28         44     -16.00     376.00    1386.00    -0.0061     0.1443
      4NT4          A       2335        300     317.98         47         39       8.00    1146.00    4942.00     0.0034     0.4907
      3U1W          A       1968        242     318.57         14         34     -20.00     513.00    7105.00    -0.0102     0.2608
      3U1W          B       1962        242     318.23         14         34     -19.00     439.00    4461.00    -0.0097     0.2235
      2R8W          A       2245        292     288.49         28         36      -9.00     533.00    3745.00    -0.0040     0.2375
      2R8W          B       2277        294     291.75         28         37     -10.00     494.00    3217.00    -0.0044     0.2171
      1ZG3          A       2823        358     432.86         38         50     -12.00     631.00    2408.00    -0.0043     0.2235
      3EPW          A       2519        326     305.38         28         44     -16.00     168.00    1969.00    -0.0064     0.0666
      3EPW          B       2543        326     307.91         28         44     -16.00     245.00    3153.00    -0.0063     0.0965
      3MYX          A       1872        231     245.48         17         25      -8.00     593.00     302.00    -0.0043     0.3167
      2ECT          A        682         78     130.41          4          9      -5.00     284.00    1084.00    -0.0073     0.4158
      2H8E          A        970        120     152.25         19         13       6.00     987.00    2308.00     0.0062     1.0180
      1NJK          A       1047        130     177.09         12         16      -4.00     324.00     881.00    -0.0038     0.3092
      1NJK          B       1047        130     177.31         12         16      -4.00     340.00     984.00    -0.0038     0.3248
      1NJK          C       1047        130     176.48         12         16      -4.00     323.00     519.00    -0.0038     0.3084
      1NJK          D       1047        130     176.77         12         16      -4.00     330.00    1041.00    -0.0038     0.3154
      1WWP          A        942        116     150.19         20         20      -0.00     155.00    2550.00    -0.0000     0.1641
      1WWP          B        942        116     149.42         20         20      -0.00      89.00    2311.00    -0.0000     0.0943
      3E5T          A       2061        228     267.27         26         28      -2.00     398.00    1662.00    -0.0010     0.1929
      2RAG          A       2831        369     346.43         41         55     -14.00     455.00    3710.00    -0.0049     0.1608
      2RAG          B       2831        369     346.44         41         55     -14.00     454.00    2768.00    -0.0049     0.1604
      2L2O          A        861         85     115.73         11         14      -3.00     352.00     766.00    -0.0035     0.4089
      1V60          A       1059        123     184.58         11         12      -1.00     388.00    2524.00    -0.0009     0.3669
      2L0B          A        820         91     137.26          5          9      -4.00     342.00    1749.00    -0.0049     0.4172
      4XCI          B       4347        449     567.02         63         66      -3.00     894.00    6878.00    -0.0007     0.2056
      4XCI          A       3052        313     367.29         32         43     -11.00     652.00    3217.00    -0.0036     0.2135
      4PET          A       2930        310     361.53         39         32       6.00    1520.00    4520.00     0.0020     0.5189
      4PET          B       2918        309     361.12         38         32       7.00    1661.00    5938.00     0.0024     0.5692
      2RDM          A        946        122     135.67          7         17     -10.00     366.00     976.00    -0.0106     0.3873
      2RDM          B        920        120     131.73          7         16     -10.00     281.00     859.00    -0.0109     0.3054
      2RDM          C        936        121     133.81          7         17     -10.00     264.00     932.00    -0.0107     0.2817
      1BD3          D       1788        224     260.25         31         30       1.00     304.00    1788.00     0.0006     0.1699
      1BD3          C       1788        224     259.73         31         30       1.00     330.00    1404.00     0.0006     0.1847
      1BD3          B       1788        224     259.82         31         30       1.00     332.00    1992.00     0.0006     0.1857
      1BD3          A       1788        224     259.89         31         30       1.00     331.00    1702.00     0.0006     0.1849
      4DZ1          A       1755        222     253.14         29         25       4.00     184.00     879.00     0.0023     0.1046
      1XAH          A       2583        323     338.42         27         32      -5.00     462.00    5259.00    -0.0019     0.1787
      3BS2          A       1106        146     156.63          9         12      -3.00      90.00      84.00    -0.0027     0.0813
      4L07          A       1553        208     220.98         16         23      -7.00     546.00    1209.00    -0.0045     0.3516
      4L07          B       1553        208     220.82         16         23      -7.00     531.00    2217.00    -0.0045     0.3422
      2BWR          A       3057        401     369.27         37         33       4.00     486.00    2788.00     0.0013     0.1590
      4MBQ          A        365         49      61.17          5         13      -9.00     166.00     190.00    -0.0247     0.4538
      4MBQ          B        358         50      60.39          5         14      -9.00     163.00      87.00    -0.0251     0.4557
      4MBQ          E        360         50      60.54          5         14      -9.00     132.00     243.00    -0.0250     0.3680
      2ED7          A       1065        119     166.00         12          9       3.00     202.00    2901.00     0.0028     0.1899
      2GRV          A       3855        516     489.99         39         58     -19.00     370.00    6671.00    -0.0049     0.0960
      2L0Y          A        519         60      90.48          4          7      -3.00     172.00     576.00    -0.0058     0.3311
      2L0Y          B        196         21      50.14          3          2       0.00     105.00     243.00     0.0000     0.5352
      1WX1          A       2410        330     333.85         32         35      -3.00     248.00    1257.00    -0.0012     0.1027
      1WX1          B       2410        330     333.86         32         35      -3.00     257.00    1404.00    -0.0012     0.1068
      2FK5          A       1494        195     215.91         21         22      -0.00     444.00    2586.00    -0.0000     0.2973
      2FK5          B       1486        194     212.21         21         22      -0.00     412.00    3107.00    -0.0000     0.2773
      5MH5          A       2409        308     350.73         22         56     -34.00     939.00    8859.00    -0.0141     0.3899
      5MH5          B       2375        308     347.32         22         56     -34.00     926.00   15151.00    -0.0143     0.3897
      2B3F          A       3036        392     375.48         41         34       7.00     413.00    2754.00     0.0023     0.1359
      2YZY          A       1334        163     210.85         25         22       3.00     268.00     909.00     0.0022     0.2006
      3WXX          A       1116        145     190.70         11         21     -11.00     338.00    3788.00    -0.0099     0.3026
      3WXX          B       1181        174     214.31         18         16       2.00     316.00     371.00     0.0017     0.2672
      4CCV          A        952        115     174.17         15         21      -6.00     392.00    1693.00    -0.0063     0.4112
      4FBO          A        983        132     146.19         10         10      -0.00     145.00     901.00    -0.0000     0.1477
      1IYN          A       2138        275     274.24         36         41      -5.00     288.00    1494.00    -0.0023     0.1346
      2XQ1          M       3945        491     557.85         53         61      -8.00     288.00    2643.00    -0.0020     0.0730
      2XQ1          N       3945        491     557.73         53         61      -8.00     287.00    3207.00    -0.0020     0.0727
      2XQ1          O       3957        493     559.26         54         61      -7.00     246.00    2846.00    -0.0018     0.0622
      2XQ1          P       3931        491     555.86         54         61      -7.00     258.00    4679.00    -0.0018     0.0658
      3D7A          A       1120        137     169.30         21         21      -0.00     563.00    1124.00    -0.0000     0.5024
      3D7A          B       1097        134     165.89         21         21      -0.00     507.00     920.00    -0.0000     0.4618
      4ZEV          A       2958        290     342.20         32         40      -8.00     443.00    1255.00    -0.0027     0.1497
      2BSY          A       2111        249     275.36         27         14      13.00     730.00    2520.00     0.0062     0.3457
      1RCD          A       1389        171     227.98         21         25      -4.00     165.00    3056.00    -0.0029     0.1189
      4CZ8          A       3239        415     411.32         34         30       4.00    1182.00    2961.00     0.0012     0.3651
      4CZ8          B       3239        415     410.10         34         30       4.00    1044.00    3798.00     0.0012     0.3222
      3LYW          A        653         84     122.76          7         11      -3.00     580.00     713.00    -0.0046     0.8885
      5GUL          A       1703        216     239.21         22         32     -10.00     644.00    2006.00    -0.0059     0.3782
      5GUL          B       1703        216     239.54         22         32     -10.00     633.00    2286.00    -0.0059     0.3715
      1V4R          A        899        100     133.02         15         10       5.00     325.00     368.00     0.0056     0.3620
      1CTO          A       1040        109     159.13          9          9      -0.00     347.00     808.00    -0.0000     0.3333
      1DCJ          A        772         81     103.54          9         12      -3.00     200.00     517.00    -0.0039     0.2586
      2D89          A       1131        119     149.08         13          9       4.00     514.00     727.00     0.0035     0.4549
      3ZQS          A       1526        186     279.70         18         27      -9.00     654.00     182.00    -0.0059     0.4286
      3ZQS          B       1549        186     282.69         18         27      -9.00     649.00     842.00    -0.0058     0.4187
      5NVR          A      11040       1050    2452.99        116        120      -5.00    1809.00   23443.00    -0.0005     0.1639
      4R0M          B       4342        547     523.08         49         66     -17.00     417.00     629.00    -0.0039     0.0960
      3N4H          A        940        117     149.81         12         16      -4.00     343.00     747.00    -0.0043     0.3647
      4DX0          A       1826        229     272.92         29         40     -11.00     131.00    1435.00    -0.0060     0.0717
      4DX0          P        253         31      53.70          4          5      -0.00     254.00     471.00    -0.0000     1.0039
      5L8S          A       4893        604     578.78         62         93     -31.00    1058.00    4844.00    -0.0063     0.2162
      5L8S          C       4887        604     577.80         62         93     -31.00    1067.00    4817.00    -0.0063     0.2183
      3F8L          A       1249        162     182.03         18         22      -4.00     492.00     624.00    -0.0032     0.3937
      3F8L          C       1245        162     181.69         18         22      -4.00     490.00     758.00    -0.0032     0.3932
      1Z4E          A       1208        150     182.93         22         20       2.00     176.00    1294.00     0.0017     0.1457
      1Z4E          B       1208        150     182.14         22         20       2.00     135.00     371.00     0.0017     0.1116
      3SMV          A       2047        233     279.30         26         33      -7.00     224.00    2481.00    -0.0034     0.1096
      4ZMJ          G       3543        450     520.74         49         39      10.00     383.00   14976.00     0.0028     0.1082
      4ZMJ          B        975        123     189.63          9         12      -3.00    1177.00    1240.00    -0.0031     1.2073
      6BEV          A       1119        113     146.23         13         14      -1.00     332.00    1354.00    -0.0009     0.2969
      3LNB          A       2055        252     267.14         36         30       6.00     227.00    1476.00     0.0029     0.1106
      3QQZ          A       1850        240     239.50         23         30      -7.00     142.00    1427.00    -0.0038     0.0769
      2XQH          A       1862        258     795.00         34         30       4.00     322.00   18694.00     0.0021     0.1731
      3SBT          B       2563        300     349.84         28         41     -13.00     650.00    1337.00    -0.0051     0.2538
      4P5W          A       2486        312     378.64         32         39      -7.00     365.00    1644.00    -0.0028     0.1470
      4P5W          B       2451        306     376.81         30         39      -8.00     324.00    3723.00    -0.0033     0.1321
      3L09          A       1859        247     292.92         29         30      -1.00     827.00    6058.00    -0.0005     0.4449
      3L09          B       1898        248     299.37         29         30      -1.00     801.00    5581.00    -0.0005     0.4221
      2EB0          A       2375        304     306.27         39         53     -14.00     512.00    2947.00    -0.0059     0.2157
      2EB0          B       2399        307     309.04         40         53     -13.00     343.00    1937.00    -0.0054     0.1429
      3GQE          A       1255        162     173.88         21         19       2.00     615.00    1276.00     0.0016     0.4897
      4C4O          A       2318        326     329.41         34         33       1.00     187.00    1951.00     0.0004     0.0807
      4C4O          B       2502        335     333.22         35         35      -0.00     334.00    2262.00    -0.0000     0.1337
      4C4O          C       2111        302     308.16         32         32      -0.00     122.00    2397.00    -0.0000     0.0578
      4C4O          D       1855        270     274.82         30         26       3.00     477.00    2219.00     0.0016     0.2569
      3E6M          A       1107        145     203.69         18         16       1.00     618.00    2153.00     0.0009     0.5584
      3E6M          B       1124        146     201.03         17         17      -1.00     713.00     495.00    -0.0009     0.6346
      5I98          A       1149        120     149.00         13         12      -0.00     246.00     556.00    -0.0000     0.2144
      3EJW          A       2389        315     316.48         27         36     -10.00     253.00    2289.00    -0.0042     0.1060
      1N4N          A        406         47      68.06         10          4       6.00     121.00     761.00     0.0148     0.2975
      5TZB          A       2543        354     332.02         27         35      -8.00     736.00    2553.00    -0.0031     0.2893
      5TZB          B       2543        354     332.69         27         35      -8.00     718.00    2746.00    -0.0031     0.2822
      5TZB          C       2558        355     334.47         28         35      -7.00     739.00    2820.00    -0.0027     0.2890
      5TZB          G       2538        353     332.05         27         35      -8.00     751.00    2529.00    -0.0032     0.2957
      3UA7          A        498         63      79.87          4         11      -7.00     307.00    1047.00    -0.0141     0.6171
      3UA7          E         59          8      17.97          1         -0       1.00      78.00      68.00     0.0169     1.3163
      3AJX          A       1471        207     202.10         21         28      -7.00     229.00    1566.00    -0.0048     0.1555
      3AJX          B       1471        207     202.22         21         28      -7.00     251.00    1351.00    -0.0048     0.1705
      2A4V          A       1239        156     169.57         24         21       2.00     836.00    1451.00     0.0016     0.6746
      4RWF          A       4424        555     590.01         55         76     -20.00     755.00    7082.00    -0.0045     0.1707
      4RWF          B        147         18      43.71          4          2       1.00      96.00     315.00     0.0068     0.6526
      4R84          A       3827        474     564.42         34         63     -28.00     343.00   12234.00    -0.0073     0.0896
      2E19          A        589         64      94.43          6          5       1.00     237.00     161.00     0.0017     0.4030
      5GUA          A        552         71      91.07         10         10      -0.00     201.00     145.00    -0.0000     0.3640
      2OMD          A       1095        135     171.21         19         23      -4.00     190.00    1163.00    -0.0037     0.1734
      2OMD          B       1172        145     196.72         20         26      -6.00     415.00     356.00    -0.0051     0.3538
      2B0V          A       1204        146     171.75         13         20      -6.00     619.00    1537.00    -0.0050     0.5139
      1RL4          A       1269        154     186.56         27         18      10.00     344.00    1154.00     0.0079     0.2709
      3VBA          A       1295        169     191.16         22         22      -0.00     263.00    2698.00    -0.0000     0.2033
      3VBA          B       1295        169     191.06         22         22      -0.00     242.00    2736.00    -0.0000     0.1868
      4X9C          A        487         57      82.34          9          8      -0.00     196.00     186.00    -0.0000     0.4020
      4X9C          B        497         58      84.20          9          8       1.00     317.00     298.00     0.0020     0.6372
      4X9C          C        489         58      83.40          9          8       1.00     287.00     366.00     0.0020     0.5870
      4X9C          D        500         60      89.07          9          8       2.00     447.00    1655.00     0.0040     0.8934
      4X9C          E        493         56      81.55          9          8       1.00     243.00     655.00     0.0020     0.4925
      4X9C          F        474         56      80.21          9          8       1.00     239.00     377.00     0.0021     0.5034
      1T00          A        872        112     127.49         11         17      -6.00     401.00     967.00    -0.0069     0.4595
      2Y9M          A       1334        166     198.73         16         23      -8.00     382.00    1315.00    -0.0060     0.2861
      2Y9M          B        913        117     134.50         16         17      -0.00     470.00     498.00    -0.0000     0.5145
      5XK6          A       1782        218     248.15         20         30     -10.00     724.00    2448.00    -0.0056     0.4062
      5XK6          B       1755        210     236.10         18         30     -12.00     824.00    3698.00    -0.0068     0.4698
      4QB5          A        877        118     137.16          9         10      -1.00     470.00     856.00    -0.0011     0.5364
      4QB5          C        886        119     139.20         10         10      -0.00     416.00     547.00    -0.0000     0.4695
      5MLN          A       1766        237     240.73         22         25      -3.00     432.00     622.00    -0.0017     0.2448
      5MLN          B       1762        238     240.95         22         25      -3.00     484.00     824.00    -0.0017     0.2745
      4EUZ          A       2281        269     289.64         28         29      -1.00     437.00    1642.00    -0.0004     0.1917
      3CKC          A       4020        500     464.67         56         71     -15.00     728.00    4433.00    -0.0037     0.1810
      6CKQ          A       1429        149     191.03         19         18       1.00     675.00    1649.00     0.0007     0.4722
      5W9S          C        333         44      65.95         15          3      13.00     205.00     764.00     0.0390     0.6163
      5EMW          A       1654        207     236.73         24         24      -0.00     453.00    1152.00    -0.0000     0.2740
      5TDC          A        620         70      92.06          7          9      -2.00     298.00     436.00    -0.0032     0.4813
      5TDC          B         27          2       7.24          0         -0       0.00      32.00       7.00     0.0000     1.1711
      5J93          A       1510        171     235.76         22         28      -6.00     679.00    3108.00    -0.0040     0.4495
      1FCQ          A       2609        314     347.06         45         39       5.00     407.00    2675.00     0.0019     0.1559
      2YNY          A        819        106     318.24         13         15      -2.00     550.00     187.00    -0.0024     0.6710
      2YNY          B        799        104     308.08         12         15      -3.00     223.00    2553.00    -0.0038     0.2790
      2YNY          C        846        105     321.92         12         15      -2.00     488.00    2678.00    -0.0024     0.5767
      1WHY          A        827         97     125.57         13          8       5.00     357.00     801.00     0.0060     0.4314
      1HWT          C        577         70     139.17         16         10       7.00     642.00    1118.00     0.0121     1.1134
      1HWT          D        614         74     146.61         19         10      10.00     893.00    2790.00     0.0163     1.4547
      4BY6          D       4116        504     600.73         50         54      -4.00     583.00    3480.00    -0.0010     0.1417
      4BY6          E       1382        168     311.53         17         19      -2.00     462.00    7229.00    -0.0014     0.3341
      4BY6          F       1496        176     346.89         23         25      -2.00     141.00    1115.00    -0.0013     0.0944
      1P7O          A        974        124     152.10         15         14       1.00     224.00     478.00     0.0010     0.2296
      1P7O          B        974        124     151.72         15         14       1.00     210.00    1377.00     0.0010     0.2155
      1P7O          C        974        124     152.03         15         14       1.00     273.00     909.00     0.0010     0.2805
      1P7O          D        974        124     152.16         15         14       1.00     266.00     868.00     0.0010     0.2735
      1P7O          E        974        124     152.13         15         14       1.00     237.00    1026.00     0.0010     0.2430
      1P7O          F        974        124     151.81         15         14       1.00     224.00     564.00     0.0010     0.2299
      3OH3          A       4599        585     592.16         56         70     -14.00    1647.00    8884.00    -0.0030     0.3582
      4I5Q          A       1680        220     257.02         21         26      -5.00     234.00    2506.00    -0.0030     0.1391
      4I5Q          B       1632        214     245.69         21         24      -3.00     179.00    2890.00    -0.0018     0.1094
      3G8R          A       2566        327     519.00         37         48     -10.00     645.00   13466.00    -0.0039     0.2515
      3G8R          B       2567        326     513.02         37         48     -10.00     599.00   12984.00    -0.0039     0.2334
      5EIK          A       1851        234     269.41         20         16       4.00     483.00    1837.00     0.0022     0.2609
      1T7V          A       2232        273     385.13         33         37      -5.00     362.00    6369.00    -0.0022     0.1620
      2W57          A       1050        131     184.44         13         20      -8.00     512.00     167.00    -0.0076     0.4878
      2W57          B       1050        131     182.77         13         20      -8.00     516.00     628.00    -0.0076     0.4913
      6C5C          A       2983        385     385.35         47         43       4.00     375.00    1791.00     0.0013     0.1258
      6C5C          B       2965        383     385.25         47         42       5.00     391.00     704.00     0.0017     0.1319
      2P7O          A       1054        127     166.62         14         20      -6.00     183.00    1051.00    -0.0057     0.1733
      2P7O          B       1026        126     163.31         14         20      -6.00     243.00     885.00    -0.0058     0.2370
      5LTG          A       2398        314     309.55         31         26       4.00     433.00    2698.00     0.0017     0.1807
      2D3D          A        681         83     105.50         15         11       4.00     523.00     598.00     0.0059     0.7684
      4LE7          A       2004        254     292.89         21         22      -1.00     332.00    1420.00    -0.0005     0.1657
      3VLD          A       3663        449     582.31         51         77     -26.00    1074.00   10064.00    -0.0071     0.2932
      3PKZ          A       1014        124     149.72         16         18      -2.00     147.00    1451.00    -0.0020     0.1451
      3PKZ          B       1012        124     150.64         16         18      -2.00     136.00    1360.00    -0.0020     0.1341
      3PKZ          C       1009        124     150.25         16         18      -2.00     163.00    1235.00    -0.0020     0.1616
      3PKZ          D       1012        124     149.08         16         18      -2.00     160.00    1107.00    -0.0020     0.1577
      5LY8          A       1923        230     250.47         15         23      -8.00     440.00     513.00    -0.0042     0.2286
      4XXX          A       1972        249     413.06         26         38     -12.00     863.00   16696.00    -0.0061     0.4374
      3HJZ          A       2667        327     362.36         48         51      -3.00     996.00    3547.00    -0.0011     0.3736
      2VK4          A       4324        560     537.29         47         64     -17.00      25.00    2279.00    -0.0039     0.0057
      2VK4          B       4293        557     533.25         45         64     -19.00     138.00    3854.00    -0.0044     0.0321
      5GQS          A        925         92     125.29         11         12      -1.00     305.00     746.00    -0.0011     0.3292
      5JAY          A       2776        385     377.76         32         41      -9.00    1106.00    5668.00    -0.0032     0.3983
      5I1V          A       3917        498     467.47         47         64     -17.00     653.00    6627.00    -0.0043     0.1668
      5I1V          B       3898        498     466.11         47         64     -17.00     622.00    7511.00    -0.0044     0.1595
      2GDQ          A       2979        373     374.75         42         42       0.00     533.00    3250.00     0.0000     0.1790
      2GDQ          B       2985        373     375.31         42         42       0.00     631.00    3587.00     0.0000     0.2116
      1NKD          A        600         59     114.11          7         11      -4.00     811.00     467.00    -0.0067     1.3514
      4CI8          A       4936        640     641.36         60         73     -12.00    1018.00    2834.00    -0.0024     0.2062
      1JSX          A       1542        193     216.07         20         25      -5.00    1188.00    3899.00    -0.0032     0.7707
      5C00          A       1616        200     218.31         27         35      -7.00     373.00     414.00    -0.0043     0.2307
      4EGT          A       2422        326     334.05         14         14      -0.00     234.00    3521.00    -0.0000     0.0966
      4EGT          B       2448        331     339.15         14         15      -1.00     284.00    3536.00    -0.0004     0.1159
      3CFX          A       2283        293     301.46         15         47     -32.00     153.00    8513.00    -0.0140     0.0670
      3DXI          A       2268        286     298.69         31         31       0.00     340.00    2718.00     0.0000     0.1500
      3DXI          B       2268        286     299.18         31         31       0.00     355.00    2516.00     0.0000     0.1567
      2YGO          A       1344        174     234.33          8         19     -11.00     348.00    2544.00    -0.0082     0.2592
      2C9Q          A        775        102     126.17          9          8       1.00     169.00     854.00     0.0013     0.2187
      4QFW          A       2097        263     278.60         24         32      -8.00     441.00    4392.00    -0.0038     0.2104
      4QFW          B       2114        265     280.63         24         32      -8.00     373.00    2795.00    -0.0038     0.1764
      4QFW          C       2152        269     283.68         25         32      -7.00     404.00    3797.00    -0.0033     0.1877
      4QFW          D       2097        263     278.90         24         32      -8.00     391.00    3651.00    -0.0038     0.1866
      3K11          A       3554        429     452.61         44         55     -11.00     585.00    5629.00    -0.0031     0.1646
      2P17          A       1887        241     251.03         27         30      -3.00     341.00     806.00    -0.0016     0.1807
      5AJO          A       4040        495     532.99         66         63       4.00     733.00    1959.00     0.0010     0.1814
      5AJO          B        105         17      40.75          0         -0       0.00      17.00      21.00     0.0000     0.1621
      5A0O          B        915         93     145.18         15         14       1.00     185.00    1163.00     0.0011     0.2023
      5A0O          S        915         93     146.98         15         14       1.00     194.00     557.00     0.0011     0.2117
      5MIT          A       2347        303     344.90         30         48     -17.00     773.00    3940.00    -0.0072     0.3294
      3H9X          A        947        114     139.35         17         17       0.00     374.00    1257.00     0.0000     0.3949
      2D1V          A        863        103     129.80         13         15      -2.00     415.00     977.00    -0.0023     0.4812
      2L6O          A       1073        114     146.19          7         14      -7.00     264.00    1450.00    -0.0065     0.2464
      4O9A          A       2827        392     361.43         40         39       1.00     536.00    2200.00     0.0004     0.1896
      4O9A          B       2827        392     362.51         40         39       1.00     517.00    1168.00     0.0004     0.1827
      4O9A          C       2827        392     362.03         40         39       1.00     513.00    2616.00     0.0004     0.1814
      4O9A          D       2827        392     362.06         40         39       1.00     517.00     994.00     0.0004     0.1830
      3KG7          A       2219        281     291.37         20         35     -15.00     543.00    3475.00    -0.0068     0.2445
      3KG7          C       2228        282     293.09         20         35     -15.00     590.00    4850.00    -0.0067     0.2646
      3S5Q          A       1737        211     231.66         18         26      -8.00     830.00    1613.00    -0.0046     0.4777
      3PM9          A       3439        459     457.29         45         59     -14.00    1105.00    6803.00    -0.0041     0.3213
      3PM9          B       3445        459     457.27         45         59     -14.00    1105.00    2956.00    -0.0041     0.3208
      3OS6          A       2826        366     353.70         45         57     -13.00     219.00     939.00    -0.0046     0.0775
      3OS6          B       2882        367     357.46         45         58     -13.00     355.00    1878.00    -0.0045     0.1232
      3PXV          A       1355        178     211.75         17         22      -5.00     329.00     926.00    -0.0037     0.2426
      3PXV          B       1367        179     215.60         17         22      -5.00     354.00    2676.00    -0.0037     0.2590
      3NGW          A       1519        190     209.82         27         30      -2.00     542.00    2229.00    -0.0013     0.3569
      2ZFN          A       2992        368     395.29         46         44       2.00     551.00    5254.00     0.0007     0.1841
      4V0P          A       1663        209     276.14         18         26      -8.00     755.00    4337.00    -0.0048     0.4537
      3EDV          A       2753        322     782.13         46         65     -19.00    1232.00   31483.00    -0.0069     0.4475
      3EDV          B       2721        321     774.11         46         65     -19.00    1132.00   32116.00    -0.0070     0.4160
      5T57          A       2123        276     335.27         33         40      -7.00     444.00     996.00    -0.0033     0.2093
      4QGK          A       3689        461     534.24         56         55       1.00    1915.00    1299.00     0.0003     0.5192
      4QGK          B       3657        458     524.40         55         55      -0.00    1748.00   10711.00    -0.0000     0.4781
      1E3P          A       4720        645     609.44         69         91     -22.00    1477.00   22003.00    -0.0047     0.3130
      3VWN          X       3047        384     378.26         31         51     -20.00     660.00    2210.00    -0.0066     0.2168
      3LOV          A       3479        443     467.39         41         65     -24.00     452.00    8422.00    -0.0069     0.1298
      4X5W          A       1626        181     251.38         17         30     -13.00     414.00    2143.00    -0.0080     0.2545
      4X5W          B       1650        188     348.40         23         25      -3.00     443.00    2495.00    -0.0018     0.2688
      4X5W          C        128         15      51.28          2         -0       2.00     349.00     360.00     0.0156     2.7268
      5I32          A       2161        238     262.50          6          9      -3.00     215.00    2183.00    -0.0014     0.0994
      1ZYB          A       1882        225     295.33         26         29      -3.00     836.00     468.00    -0.0016     0.4442
      5TUP          A       1875        254     280.48         23         37     -14.00     614.00    4849.00    -0.0075     0.3276
      5TUP          B       1862        254     279.31         23         37     -14.00     614.00    3879.00    -0.0075     0.3296
      5TUP          C       1876        255     280.34         23         37     -14.00     639.00    3859.00    -0.0075     0.3406
      2KHI          A        949         95     147.86         11         15      -4.00     424.00    1751.00    -0.0042     0.4470
      2I5K          A       3290        465     450.93         57         56       1.00     970.00    5291.00     0.0003     0.2948
      2I5K          B       3317        466     452.08         56         57      -1.00     765.00    4345.00    -0.0003     0.2306
      1X6Z          A       1090        120     160.37         15         15      -1.00     336.00     838.00    -0.0009     0.3086
      1FEC          A       3743        485     497.55         49         59     -10.00     305.00    4536.00    -0.0027     0.0814
      1FEC          B       3710        485     493.20         48         59     -10.00     372.00    3431.00    -0.0027     0.1003
      2K9U          A       1055        119     185.17         10         18      -8.00     240.00    1419.00    -0.0076     0.2275
      2K9U          B        221         24      97.61          5          2       3.00     464.00    1169.00     0.0136     2.1016
      2M1Z          A       1017        106     131.37         17         14       3.00     527.00     365.00     0.0029     0.5184
      5HEE          A       2096        262     266.66         26         42     -16.00     742.00    3364.00    -0.0076     0.3538
      5HEE          B       2096        262     266.36         26         42     -16.00     772.00    3944.00    -0.0076     0.3685
      4M8R          A       3148        396     446.97         39         55     -15.00     647.00    2915.00    -0.0048     0.2055
      4M8R          B       3154        396     445.14         39         55     -15.00     606.00    3137.00    -0.0048     0.1920
      1DUM          A        208         23      49.10          4          1       3.00     351.00     636.00     0.0144     1.6855
      1DUM          B        208         23      48.84          4          1       3.00     363.00     482.00     0.0144     1.7452
      1TO4          A       1127        156     159.54         12         17      -5.00     165.00     837.00    -0.0044     0.1463
      1TO4          B       1126        156     158.90         12         17      -5.00     139.00     932.00    -0.0044     0.1231
      2MDF          A        593         57     123.23          6          7      -1.00     590.00    1720.00    -0.0017     0.9948
      1BFO          A       1650        214     317.94         21         16       4.00     567.00    1022.00     0.0024     0.3439
      1BFO          B       1634        216     293.43         16         14       1.00     452.00    1409.00     0.0006     0.2769
      3C3V          A       3277        398     452.08         36         47     -11.00     913.00    4236.00    -0.0034     0.2785
      1YJ8          A       2812        357     376.15         40         39       1.00     237.00    1708.00     0.0004     0.0841
      4IJS          A       1865        232     283.60         31         25       6.00     459.00     237.00     0.0032     0.2462
      3LWJ          A       1583        190     246.83         25         27      -2.00     536.00    2246.00    -0.0013     0.3383
      3GG2          A       3360        431     458.96         53         60      -7.00     627.00    7610.00    -0.0021     0.1866
      3GG2          B       3256        425     452.27         53         60      -7.00     618.00    6461.00    -0.0021     0.1897
      3GG2          C       3229        420     451.07         53         60      -7.00     498.00    7515.00    -0.0022     0.1544
      3GG2          D       3305        427     458.54         53         59      -6.00     421.00    8440.00    -0.0018     0.1275
      4NMW          A       2127        247     261.45         19         23      -5.00     723.00    1583.00    -0.0024     0.3398
      2ELC          A       2422        329     314.38         37         43      -6.00     409.00    2688.00    -0.0025     0.1690
      2ELC          B       2442        329     317.12         37         43      -6.00     452.00    2668.00    -0.0025     0.1852
      2ELC          C       2462        329     316.76         37         43      -6.00     371.00    1245.00    -0.0024     0.1506
      2ELC          D       2463        329     318.70         37         43      -6.00     318.00    2111.00    -0.0024     0.1291
      2KEY          A       1079        112     166.98         17         14       3.00     946.00     646.00     0.0028     0.8767
      5IKJ          A       4449        448     552.27         42         56     -14.00    1644.00   12073.00    -0.0031     0.3695
      5IKJ          B        641         66     177.51         12          4       8.00     481.00    3293.00     0.0125     0.7499
      2G1P          A       1988        244     277.01         29         32      -2.00     906.00    2362.00    -0.0010     0.4560
      2G1P          B       2019        246     279.41         29         32      -2.00     888.00    2241.00    -0.0010     0.4397
      4OMB          A       2256        298     318.19         32         28       4.00     236.00    1227.00     0.0018     0.1048
      2P35          A       1975        239     296.43         26         34      -8.00     595.00    4757.00    -0.0041     0.3014
      2P35          B       1893        234     280.16         26         33      -8.00     442.00    3690.00    -0.0042     0.2333
      4YBA          A        598         77      93.23         10          9       1.00     400.00     240.00     0.0017     0.6689
      4YBA          B        625         78      96.56         10          9       1.00     426.00     498.00     0.0016     0.6823
      1V7Z          A       1988        257     280.88         21         33     -11.00     292.00    1863.00    -0.0055     0.1469
      1V7Z          B       1988        257     281.61         21         33     -11.00     337.00    2106.00    -0.0055     0.1696
      1V7Z          C       1988        257     281.52         21         33     -11.00     328.00     569.00    -0.0055     0.1650
      1V7Z          D       1988        257     280.69         21         33     -11.00     289.00    1228.00    -0.0055     0.1456
      1V7Z          E       1988        257     280.57         21         33     -11.00     297.00    2476.00    -0.0055     0.1492
      1V7Z          F       1988        257     281.11         21         33     -11.00     308.00    1838.00    -0.0055     0.1547
      2KPN          A        925         97     192.15         11         18      -7.00     111.00    1809.00    -0.0076     0.1195
      3RWX          A       1710        227     328.94          2         28     -26.00     555.00    5118.00    -0.0152     0.3243
      3K8G          A       1988        251     283.03         27         24       3.00     364.00    3522.00     0.0015     0.1832
      1RH9          A       3143        370     366.40         36         31       5.00     389.00    2546.00     0.0016     0.1238
      5GLE          A       1653        208     217.74         20         28      -8.00     637.00     692.00    -0.0048     0.3851
      5GLE          B       1651        208     217.51         20         27      -7.00     608.00     394.00    -0.0042     0.3683
      1L7A          A       2537        318     317.81         33         41      -8.00     642.00    4837.00    -0.0032     0.2531
      1L7A          B       2537        318     317.65         33         41      -8.00     628.00    4521.00    -0.0032     0.2476
      4RY1          A       3256        410     409.89         45         42       3.00     785.00    1662.00     0.0009     0.2411
      6C4M          C       4111        418     448.59         37         39      -2.00     545.00    2359.00    -0.0005     0.1325
      4L82          A       1227        156     179.45         15         12       3.00     292.00    1120.00     0.0024     0.2376
      4L82          B       1281        167     209.03         15         12       3.00     225.00    1719.00     0.0023     0.1759
      4X00          A       2133        273     263.92         31         33      -2.00     310.00    1722.00    -0.0009     0.1454
      1ZTM          A       3137        416     843.14         43         46      -3.00    1452.00   11998.00    -0.0010     0.4630
      1ZTM          B       3117        418     839.13         44         46      -2.00     947.00    6866.00    -0.0006     0.3037
      1ZTM          C       3149        424     864.91         45         48      -3.00     739.00    1547.00    -0.0010     0.2347
      2XR7          A       3448        440     435.75         48         51      -3.00     420.00    4757.00    -0.0009     0.1218
      1JBK          A       1474        189     209.04         28         29      -1.00     768.00    2378.00    -0.0007     0.5208
      2NR5          A        466         56     102.41          9         12      -3.00     638.00     857.00    -0.0064     1.3690
      2NR5          B        462         54     100.80          9         11      -2.00     526.00     444.00    -0.0043     1.1376
      2NR5          C        489         60     111.25          9         13      -4.00     712.00     860.00    -0.0082     1.4554
      2NR5          D        504         60     110.64          9         13      -4.00     729.00     918.00    -0.0079     1.4467
      2NR5          F        451         55      99.64          9         12      -3.00     652.00     513.00    -0.0067     1.4461
      2NR5          G        458         56      99.81          9         11      -2.00     485.00     565.00    -0.0044     1.0582
      2NR5          H        502         60     112.14          9         13      -4.00     742.00    1485.00    -0.0080     1.4785
      2NR5          E        493         61     117.28          9         12      -3.00     689.00     900.00    -0.0061     1.3981
      3A0O          A       6193        764     739.13         71        101     -30.00    1304.00    2823.00    -0.0048     0.2106
      1VE0          A       1025        131     167.08         15         17      -1.00     322.00    3115.00    -0.0010     0.3140
      1V2A          A       1681        208     233.96         23         30      -7.00     462.00    1380.00    -0.0042     0.2747
      1V2A          B       1692        209     235.74         24         30      -6.00     362.00    1229.00    -0.0035     0.2141
      3SQF          A        768         95     116.90         10          9       2.00     143.00     461.00     0.0026     0.1859
      5XGU          A       5033        631     635.09         77         92     -15.00    1832.00    4344.00    -0.0030     0.3640
      1C6V          A       1169        148     183.14         12         17      -5.00     489.00    1845.00    -0.0043     0.4187
      1C6V          B       1111        142     168.19         12         16      -4.00     285.00     654.00    -0.0036     0.2565
      1C6V          C       1118        143     169.66         12         16      -4.00     336.00    1418.00    -0.0036     0.3003
      1C6V          D       1111        142     169.45         12         16      -4.00     356.00     792.00    -0.0036     0.3201
      1C6V          X        455         55      83.51         14          6       9.00     264.00     294.00     0.0198     0.5793
      4AXI          A       1178        116     194.84         11         14      -3.00     265.00     459.00    -0.0025     0.2246
      4AXI          B       1146        115     192.10         11         14      -3.00     300.00     140.00    -0.0026     0.2619
      1Z1E          A       2982        388     383.00         41         46      -5.00     363.00    3468.00    -0.0017     0.1218
      4IA6          A       4750        579     564.00         65         86     -21.00    1421.00    5820.00    -0.0044     0.2991
      4IA6          B       4581        558     542.95         62         84     -22.00    1240.00    6900.00    -0.0048     0.2707
      1XVI          A       1848        232     265.36         17         29     -12.00     375.00     670.00    -0.0065     0.2027
      1XVI          B       1876        234     269.86         17         29     -12.00     364.00    2009.00    -0.0064     0.1938
      2LND          A       1096        112     145.70         15         15       0.00     113.00    1824.00     0.0000     0.1029
      3HDC          A       1170        148     181.88         23         15       8.00     268.00     589.00     0.0068     0.2290
      1E4U          A        731         78     175.48          9         14      -5.00     242.00    1018.00    -0.0068     0.3308
      2KN2          A        848         92     124.23         12         20      -8.00     390.00     154.00    -0.0094     0.4601
      3LRQ          A        666         80     119.47         11         11      -0.00     568.00    1316.00    -0.0000     0.8527
      3LRQ          D        683         82     122.14         11         10      -0.00     651.00    1089.00    -0.0000     0.9526
      3PQA          A       3593        456     465.53         61         63      -2.00    1307.00    2474.00    -0.0006     0.3637
      3PQA          B       3613        458     469.23         61         63      -2.00    1389.00    3167.00    -0.0006     0.3844
      3PQA          C       3574        455     464.40         60         63      -2.00    1339.00    4219.00    -0.0006     0.3745
      3PQA          D       3574        456     464.17         61         63      -2.00    1317.00    2381.00    -0.0006     0.3684
      4YTB          A       3406        422     421.18         37         48     -11.00     945.00    4184.00    -0.0032     0.2775
      1WU3          I       1394        161     196.23         24         16       8.00     371.00    1147.00     0.0057     0.2664
      5MQ5          A       2368        316     322.93         29         32      -3.00     314.00    1186.00    -0.0013     0.1327
      5MQ5          C       2429        326     329.47         30         33      -3.00     396.00    1511.00    -0.0012     0.1630
      4U0O          B       2540        273     293.97         32         29       2.00     552.00    2926.00     0.0008     0.2174
      5DL6          A       3170        395     412.98         42         47      -6.00     582.00    3046.00    -0.0019     0.1835
      4H5G          A       1920        240     265.66         26         37     -11.00     374.00    2389.00    -0.0057     0.1947
      5UB8          A       1411        174     203.05         20         28      -8.00     413.00     615.00    -0.0057     0.2926
      1UP8          A       4605        597     580.98         50         91     -41.00    1798.00    8790.00    -0.0089     0.3904
      1UP8          B       4605        597     581.09         50         91     -41.00    1808.00   11239.00    -0.0089     0.3927
      1UP8          C       4605        597     581.67         50         91     -41.00    1789.00   17894.00    -0.0089     0.3886
      1UP8          D       4605        597     581.32         50         91     -41.00    1783.00   15382.00    -0.0089     0.3871
      2JGQ          A       1865        232     246.21         27         27      -1.00     248.00    1677.00    -0.0005     0.1330
      2JGQ          B       1865        232     245.76         27         27      -1.00     315.00    1094.00    -0.0005     0.1691
      3QKE          A       3165        397     389.53         36         54     -18.00    1055.00    1495.00    -0.0057     0.3332
      3QKE          B       3165        397     389.29         36         54     -18.00    1071.00    1528.00    -0.0057     0.3383
      4E8B          A       1886        242     291.79         27         31      -4.00     891.00    2483.00    -0.0021     0.4724
      4XGC          B       2242        281     362.42         23         30      -8.00    1287.00    4545.00    -0.0036     0.5741
      4XGC          C       4581        567     727.30         66         62       4.00    1590.00    7573.00     0.0009     0.3472
      4XGC          E       3190        402     574.59         41         46      -5.00    1591.00    5237.00    -0.0016     0.4988
      4XGC          A       2435        310     380.42         37         34       2.00     665.00    1456.00     0.0008     0.2733
      4XGC          F        160         19      37.11          5          2       2.00      72.00     201.00     0.0125     0.4501
      4XGC          D       3543        440     582.78         52         47       4.00     672.00   11302.00     0.0011     0.1898
      5W6Y          A       1981        244     286.49         32         35      -3.00     622.00    4538.00    -0.0015     0.3139
      5W6Y          B       1878        230     270.44         30         33      -4.00     550.00    4344.00    -0.0021     0.2927
      5MQC          A       2199        280     361.28         27         31      -4.00     418.00    1578.00    -0.0018     0.1900
      5MQC          C       2066        260     384.61         24         25      -1.00     780.00    5351.00    -0.0005     0.3773
      5MQC          B       1850        231     378.71         17         26      -9.00    1954.00    6632.00    -0.0049     1.0561
      5MLD          A       2054        252     335.66         28         38     -10.00    2043.00    3257.00    -0.0049     0.9946
      5MLD          B       2041        252     334.85         28         38     -10.00    1968.00    5248.00    -0.0049     0.9645
      5MLD          C       2000        252     333.40         28         38     -10.00    2013.00    3208.00    -0.0050     1.0066
      5MLD          D       1995        252     333.48         28         38     -10.00    2073.00    2357.00    -0.0050     1.0391
      4I1K          A        993        118     148.10         17         12       5.00     418.00     708.00     0.0050     0.4212
      2EO0          A       1051        130     163.27         26         20       6.00     628.00    1673.00     0.0057     0.5973
      4K46          A       1660        214     223.63         25         32      -7.00     250.00    1039.00    -0.0042     0.1506
      2WYA          B       3606        460     437.85         50         51      -1.00     639.00    2725.00    -0.0003     0.1771
      2WYA          C       3569        460     434.40         50         51      -1.00     662.00    2643.00    -0.0003     0.1854
      2ACT          A       1650        217     220.16         11         27     -16.00     730.00    2140.00    -0.0097     0.4427
      3DN7          A       1234        143     185.74         19         17       2.00     391.00    1790.00     0.0016     0.3168
      3DN7          B       1252        145     185.42         19         17       2.00     496.00    1884.00     0.0016     0.3961
      5U0I          A        737         90     110.11          9         13      -4.00     253.00     680.00    -0.0054     0.3437
      5U0I          B        769         93     114.50          9         13      -4.00     289.00     967.00    -0.0052     0.3757
      1S8N          A       1532        190     227.76         28         34      -6.00     516.00    2340.00    -0.0039     0.3367
      5XEB          A       3114        390     720.31         43         38       5.00    1201.00    9744.00     0.0016     0.3855
      2LCJ          A       1898        185     228.13         25         36     -11.00     329.00    1192.00    -0.0058     0.1733
      4F06          A       2874        355     358.51         41         39       1.00     378.00    2130.00     0.0003     0.1317
      1WFY          A        967        104     149.64         12         13      -1.00     509.00     793.00    -0.0010     0.5269
      4PDC          A       1177        123     159.84         10         11      -2.00     269.00     523.00    -0.0017     0.2283
      4PDC          B       1168        122     156.14         10         11      -1.00     331.00     364.00    -0.0009     0.2831
      4PDC          E       1488        150     207.04         17         27     -10.00     418.00      77.00    -0.0067     0.2811
      3MSO          A        967        128     147.46         15         18      -3.00     220.00    2201.00    -0.0031     0.2272
      3MSO          B        985        131     151.38         15         18      -3.00     294.00    1668.00    -0.0030     0.2987
      1DUX          C        748         86     111.52         15          9       6.00     376.00     513.00     0.0080     0.5024
      1DUX          F        748         86     111.33         15          9       6.00     388.00     705.00     0.0080     0.5186
      3TJR          A       1949        256     280.30         24         31      -7.00     498.00    1608.00    -0.0036     0.2553
      3TJR          B       2017        265     295.30         23         33     -10.00     440.00    2942.00    -0.0050     0.2182
      1EUF          A       1728        224     227.35         26         22       4.00     292.00     183.00     0.0023     0.1691
      4GV8          A       1139        153     208.68         14         22      -8.00     560.00    5829.00    -0.0070     0.4914
      4GV8          B       1159        154     214.45         14         22      -8.00     470.00    5232.00    -0.0069     0.4058
      4GV8          C       1137        154     209.09         14         22      -8.00     516.00    5306.00    -0.0070     0.4537
      5L0V          A       3517        356     417.76         48         42       6.00    1142.00    2890.00     0.0017     0.3247
      5L0V          B        322         40      60.12          0          5      -5.00     140.00     211.00    -0.0155     0.4358
      2ZX2          A       1516        195     336.91         24         21       3.00     417.00    2438.00     0.0020     0.2748
      2ZX2          B       1508        195     351.02         24         21       3.00     381.00    3787.00     0.0020     0.2527
      3RPE          A       1649        197     234.68         17         24      -7.00     366.00    1834.00    -0.0042     0.2222
      3RPE          B       1757        195     243.41         17         24      -7.00     310.00    3555.00    -0.0040     0.1764
      3M0M          A       3265        421     419.84         47         55      -8.00     526.00    5223.00    -0.0025     0.1611
      3M0M          B       3265        421     420.23         47         55      -8.00     602.00    1036.00    -0.0025     0.1844
      3M0M          C       3326        431     426.57         47         55      -9.00     404.00    3094.00    -0.0027     0.1216
      3M0M          D       3256        419     419.27         47         55      -9.00     477.00    1782.00    -0.0028     0.1465
      4QEK          A       2237        281     272.40         16         22      -5.00     163.00     511.00    -0.0022     0.0730
      2MX9          A       1164        133     171.03          6         11      -5.00     586.00    3250.00    -0.0043     0.5030
      2MX9          B       1164        133     170.62          6         11      -5.00     581.00    1060.00    -0.0043     0.4991
      5XGX          A       2890        381     372.26         29         42     -13.00     558.00    3628.00    -0.0045     0.1930
      5XGX          B       2890        381     372.09         29         42     -13.00     532.00    1024.00    -0.0045     0.1841
      1UFN          A        825         94     117.97         13         10       3.00     282.00    1885.00     0.0036     0.3415
      4AUR          A       4318        547    1099.61         68         84     -17.00    1072.00   61011.00    -0.0039     0.2483
      2DJW          A        623         80     108.05          8         12      -4.00     300.00    1331.00    -0.0064     0.4820
      2DJW          B        623         80     107.86          8         12      -4.00     314.00     757.00    -0.0064     0.5045
      2DJW          C        623         80     107.93          8         12      -4.00     283.00    1458.00    -0.0064     0.4544
      2DJW          D        623         80     108.27          8         12      -4.00     309.00     392.00    -0.0064     0.4961
      2DJW          E        623         80     108.25          8         12      -4.00     300.00    1606.00    -0.0064     0.4811
      2DJW          F        623         80     108.15          8         12      -4.00     292.00    1117.00    -0.0064     0.4682
      2DJW          G        623         80     108.11          8         12      -4.00     337.00    1077.00    -0.0064     0.5410
      2DJW          H        612         79     103.88          7         12      -5.00     233.00     371.00    -0.0082     0.3799
      2DJW          I        623         80     107.71          8         12      -4.00     286.00    1648.00    -0.0064     0.4596
      2DJW          J        623         80     107.78          8         12      -4.00     320.00    1118.00    -0.0064     0.5142
      2Q28          A       4147        550     534.88         45         56     -11.00     522.00    3875.00    -0.0027     0.1258
      2Q28          B       4147        550     535.23         45         56     -11.00     518.00    3753.00    -0.0027     0.1249
      4EXQ          A       2694        357     335.19         36         42      -6.00     427.00    2708.00    -0.0022     0.1584
      3R12          A       1966        248     271.21         32         41      -8.00     505.00    3408.00    -0.0041     0.2571
      3R12          B       1955        248     270.52         32         41      -8.00     543.00    3775.00    -0.0041     0.2779
      1PKU          A       1196        149     179.08         18         19       0.00     215.00     569.00     0.0000     0.1796
      1PKU          B       1196        149     178.57         18         19       0.00     124.00     426.00     0.0000     0.1033
      1PKU          C       1196        149     178.26         18         19       0.00     204.00     505.00     0.0000     0.1709
      1PKU          D       1196        149     178.90         18         19       0.00     255.00     876.00     0.0000     0.2129
      1PKU          E       1196        149     178.62         18         19       0.00     130.00     950.00     0.0000     0.1089
      1PKU          F       1196        149     178.97         18         19       0.00     233.00     625.00     0.0000     0.1952
      4V2I          A       2981        315     324.21         23         38     -16.00     470.00    1658.00    -0.0054     0.1577
      4V2I          B       3013        315     325.54         23         38     -16.00     525.00    1167.00    -0.0053     0.1742
      2RS2          A        789         84     119.23         14         10       4.00     428.00     244.00     0.0051     0.5422
      2RT6          A        942         98     147.89         10         11      -1.00     286.00    1142.00    -0.0011     0.3034
      3DEE          A       1585        194     276.88         17         29     -12.00     851.00    2682.00    -0.0076     0.5369
      1MMS          A        999        133     180.07         20         13       7.00     398.00    1270.00     0.0070     0.3981
      3AZO          A       4988        656     575.87         62         88     -26.00     960.00   10949.00    -0.0052     0.1925
      2P0A          A       2350        298     325.25         30         34      -3.00     267.00    1404.00    -0.0013     0.1138
      2P0A          B       2322        298     322.05         30         34      -3.00     251.00    1543.00    -0.0013     0.1079
      5AUK          A        715         96     106.16          4         20     -16.00     151.00    1334.00    -0.0224     0.2119
      2K1S          A       1389        149     188.59         15         13       2.00     288.00    2069.00     0.0014     0.2072
      2V76          A        810         99     119.58         11          9       1.00     203.00    1681.00     0.0012     0.2508
      3TFX          A       1714        225     248.79         26         26      -1.00     123.00     192.00    -0.0006     0.0719
      3TFX          B       1651        218     235.34         26         25      -0.00     158.00     631.00    -0.0000     0.0958
      2VOC          A        872        110     141.49         10         19      -9.00     356.00     765.00    -0.0103     0.4082
      2VOC          B        820        104     122.01         10         18      -8.00     331.00    1045.00    -0.0098     0.4034
      5E6F          A       1055        130     154.80         16         16      -0.00     473.00     945.00    -0.0000     0.4480
      5E6F          B       1055        130     154.61         16         16      -0.00     503.00     914.00    -0.0000     0.4766
      1ZVD          A       3068        366     444.66         45         52      -6.00    1684.00    4285.00    -0.0020     0.5488
      5EWP          A       1835        241     280.15         23         34     -11.00     752.00    2939.00    -0.0060     0.4096
      3ZPY          A       1924        248     245.94         17         29     -12.00     514.00    1644.00    -0.0062     0.2673
      6EPG          A        418         51     127.50         12          9       3.00     341.00    2946.00     0.0072     0.8160
      6EPG          B       2981        382     466.32         50         55      -5.00    1337.00    2653.00    -0.0017     0.4484
      4WK8          F        694         80     137.04         13          8       6.00     470.00      62.00     0.0086     0.6766
      4WK8          G        694         80     139.06         13          8       6.00     423.00     791.00     0.0086     0.6095
      1YS7          A       1703        224     243.82         27         33      -6.00     471.00    2099.00    -0.0035     0.2767
      1YS7          B       1712        226     243.60         27         33      -6.00     528.00    2815.00    -0.0035     0.3083
      5ECU          A       2950        350     344.02         34         44     -10.00     674.00    1043.00    -0.0034     0.2284
      3LG3          A       3297        409     442.77         38         45      -7.00     239.00    6008.00    -0.0021     0.0726
      3LG3          B       3258        406     439.98         38         45      -7.00     284.00    6440.00    -0.0021     0.0871
      5BR4          A       2902        385     362.48         33         48     -15.00     231.00    5247.00    -0.0052     0.0797
      5BR4          B       2916        384     363.95         33         48     -15.00     241.00    4392.00    -0.0051     0.0828
      1KA5          A        835         88     104.70          8         14      -6.00     275.00    1517.00    -0.0072     0.3290
      2L8X          A        233         21      57.41          5         -0       6.00      62.00     982.00     0.0258     0.2644
      2L8X          B        233         21      56.34          5         -0       6.00      55.00     750.00     0.0258     0.2347
      2NVV          A       3732        484     482.53         53         60      -7.00     466.00    5114.00    -0.0019     0.1249
      2NVV          B       3732        484     482.52         53         60      -7.00     464.00     579.00    -0.0019     0.1243
      4GQB          A       5006        625     716.37         64         77     -12.00    2461.00   11636.00    -0.0024     0.4915
      4GQB          B       2269        303     289.36         19         34     -16.00     296.00    3835.00    -0.0071     0.1303
      4GQB          C         51          8      17.60          3         -0       3.00      87.00     101.00     0.0588     1.7010
      2LWY          A       1378        138     173.71         15         22      -7.00     247.00    1174.00    -0.0051     0.1791
      2N1I          A       1628        176     271.54         15         31     -16.00     412.00    3681.00    -0.0098     0.2531
      5G1S          H       1603        190     246.25         20         26      -6.00     601.00    1586.00    -0.0037     0.3750
      5G1S          I       1552        184     233.44         19         24      -5.00     592.00    2474.00    -0.0032     0.3817
      5G1S          J       1570        188     237.18         19         24      -5.00     464.00    2349.00    -0.0032     0.2958
      5G1S          K       1598        193     243.28         20         26      -6.00     612.00     634.00    -0.0038     0.3829
      5G1S          L       1545        188     234.27         19         24      -5.00     429.00     796.00    -0.0032     0.2776
      5G1S          M       1613        192     251.38         20         26      -6.00     573.00    2844.00    -0.0037     0.3555
      5G1S          N       1608        193     244.87         20         26      -6.00     681.00    1019.00    -0.0037     0.4235
      5G1S          O       1593        189     242.08         19         26      -7.00     653.00    2107.00    -0.0044     0.4099
      5G1S          P       1501        181     225.98         18         23      -5.00     490.00    1266.00    -0.0033     0.3268
      5G1S          Q       1544        188     235.64         18         24      -6.00     575.00    2518.00    -0.0039     0.3723
      5G1S          R       1543        186     237.05         19         25      -6.00     547.00    1357.00    -0.0039     0.3544
      5G1S          S       1573        190     237.16         20         25      -5.00     474.00    1067.00    -0.0032     0.3012
      5G1S          T       1598        191     248.16         20         26      -6.00     549.00    2920.00    -0.0038     0.3437
      5G1S          U       1631        193     246.14         20         26      -6.00     661.00    1119.00    -0.0037     0.4051
      5GKV          A       2801        371     339.39         32         46     -14.00     533.00    2744.00    -0.0050     0.1903
      4HI1          A        703         88     104.73          9         10      -1.00     271.00     403.00    -0.0014     0.3859
      4HI1          B        664         84      98.81          9          8       1.00     165.00     481.00     0.0015     0.2488
      4HI1          C        694         87     103.86          9         10      -1.00     278.00     745.00    -0.0014     0.4009
      5UDQ          A       2006        263     314.99         29         31      -2.00     602.00    1571.00    -0.0010     0.3000
      5UDQ          B       1876        245     286.85         27         30      -3.00     537.00    2640.00    -0.0016     0.2864
      5UDQ          C       1928        249     297.60         29         30      -1.00     563.00     639.00    -0.0005     0.2920
      5UDQ          D       1849        240     286.19         26         29      -3.00     444.00    1884.00    -0.0016     0.2402
      5UDQ          E       2018        262     305.19         29         30      -1.00     685.00    1324.00    -0.0005     0.3393
      5UDQ          F       1958        250     297.56         29         30      -1.00     640.00    1890.00    -0.0005     0.3268
      2Z0B          A        858        110     135.39          8         12      -4.00     346.00     914.00    -0.0047     0.4035
      3CMC          O       2613        334     341.51         38         43      -5.00     719.00    7097.00    -0.0019     0.2752
      3CMC          P       2635        334     343.78         38         43      -5.00     684.00    8997.00    -0.0019     0.2596
      3CMC          Q       2631        334     342.40         38         43      -5.00     703.00    6900.00    -0.0019     0.2671
      3CMC          R       2609        334     342.06         38         43      -5.00     714.00    8770.00    -0.0019     0.2737
      3OJI          A       1453        181     209.47         25         22       3.00     292.00    2457.00     0.0021     0.2007
      3OJI          B       1457        185     212.31         25         22       3.00     277.00    2687.00     0.0021     0.1901
      2XWS          A       1017        126     158.74         18         19      -1.00     370.00    1401.00    -0.0010     0.3635
      5HC0          A       2581        338     314.22         25         47     -21.00     727.00    2115.00    -0.0081     0.2819
      1KXL          A       1863        187     231.75         26         23       4.00     812.00     871.00     0.0021     0.4357
      3LWU          A       2849        363     391.16         23         37     -14.00     653.00    1395.00    -0.0049     0.2290
      2MC0          A       1304        143     182.19         17         32     -15.00     342.00     761.00    -0.0115     0.2621
      2MC0          B         23          4      10.39          0         -0       1.00      51.00      10.00     0.0435     2.1999
      3H95          A       1370        161     205.80         21         26      -5.00     735.00    1992.00    -0.0036     0.5365
      1KMM          A       3055        386     501.67         40         49      -9.00    1243.00    7600.00    -0.0029     0.4067
      1KMM          B       2884        364     472.26         39         45      -6.00    1228.00    4900.00    -0.0021     0.4258
      3ORK          A       2165        274     305.21         26         39     -13.00     641.00    2556.00    -0.0060     0.2963
      4YYC          A       3609        464     467.81         46         62     -16.00     527.00    7896.00    -0.0044     0.1460
      3B0X          A       4536        575     641.55         82         88      -6.00    1942.00    3218.00    -0.0013     0.4280
      1KL9          A       1282        165     199.84         25         30      -5.00     535.00    1233.00    -0.0039     0.4176
      2ZPA          A       5109        648     677.56         70         68       2.00    1020.00    2837.00     0.0004     0.1997
      2CDU          A       3485        450     468.06         44         58     -14.00     244.00    3420.00    -0.0040     0.0700
      2CDU          B       3477        448     465.62         44         58     -14.00     352.00    5009.00    -0.0040     0.1012
      4BYZ          A       1620        194     224.49         29         21       8.00     821.00    1516.00     0.0049     0.5071
      4J0W          A       2518        327     310.70         33         34      -1.00     837.00    4879.00    -0.0004     0.3322
      3QVS          A       3187        392     395.15         46         55      -9.00     786.00    3252.00    -0.0028     0.2466
      5KES          A       1164        116     296.27         11         18      -7.00    1080.00    6295.00    -0.0060     0.9282
      2V3M          A        746         93     114.72         12         14      -2.00     380.00     251.00    -0.0027     0.5100
      2V3M          F        721         90     112.10         11         13      -3.00     311.00     843.00    -0.0042     0.4315
      2EUI          A       1240        149     190.08         21         23      -1.00     556.00    1079.00    -0.0008     0.4486
      2EUI          B       1182        142     181.35         21         18       4.00     440.00    1288.00     0.0034     0.3719
      3EUW          A       2493        328     341.56         30         47     -17.00     619.00    2353.00    -0.0068     0.2483
      3EUW          B       2493        328     341.72         30         47     -17.00     635.00    2921.00    -0.0068     0.2547
      3EUW          C       2493        328     342.55         30         47     -17.00     624.00    2940.00    -0.0068     0.2503
      3EUW          D       2493        328     342.25         30         47     -17.00     607.00    3142.00    -0.0068     0.2433
      1MUW          A       4037        386     493.83         43         62     -19.00    1305.00   13259.00    -0.0047     0.3232
      1KIJ          A       2968        384     443.83         50         52      -2.00     121.00    3731.00    -0.0007     0.0407
      1KIJ          B       2968        384     443.20         50         52      -2.00     235.00    1102.00    -0.0007     0.0792
      5Y30          A       1460        182     216.01         18         21      -2.00     499.00     229.00    -0.0014     0.3415
      2P7I          A       1834        222     246.15         21         30      -9.00     401.00     658.00    -0.0049     0.2189
      2P7I          B       1848        226     248.16         21         30      -9.00     435.00    1331.00    -0.0049     0.2352
      2C4J          A       1810        217     246.99         29         31      -3.00     221.00    1147.00    -0.0017     0.1222
      2C4J          B       1820        217     248.19         29         31      -3.00     220.00    2021.00    -0.0016     0.1209
      2ARF          A       1525        165     257.27         13         19      -6.00     445.00    3879.00    -0.0039     0.2920
      2BAS          A       3279        393     543.17         41         71     -30.00    1515.00   30134.00    -0.0091     0.4621
      2BAS          B       3225        387     543.32         41         69     -28.00    1583.00   25995.00    -0.0087     0.4909
      5U38          A       1892        239     245.27         19         22      -3.00      62.00     660.00    -0.0016     0.0328
      4I3F          A       2272        283     277.76         21         33     -12.00     683.00    4511.00    -0.0053     0.3006
      3SUM          A       1051        135     153.93         12         16      -4.00     232.00     626.00    -0.0038     0.2204
      3DKR          A       1843        241     243.03         17         26      -9.00     801.00    2936.00    -0.0049     0.4343
      1E8C          A       3663        483     485.47         43         62     -17.00     628.00    2559.00    -0.0046     0.1713
      2XQO          A       1665        204     218.54         21         29      -9.00     160.00     809.00    -0.0054     0.0960
      3OCJ          A       2388        296     322.43         33         33      -0.00     621.00    3297.00    -0.0000     0.2601
      4Q3L          A       2223        275     284.39         24         32      -8.00     286.00    1918.00    -0.0036     0.1285
      4Q3L          B       2266        280     292.61         24         32      -8.00     286.00     826.00    -0.0035     0.1263
      4Q3L          C       2243        278     287.53         24         32      -8.00     282.00     756.00    -0.0036     0.1257
      4Q3L          D       2231        275     284.69         24         32      -8.00     252.00     724.00    -0.0036     0.1129
      1YXO          A       2407        322     339.48         29         35      -6.00     852.00    3296.00    -0.0025     0.3541
      1YXO          B       2407        322     340.00         29         35      -6.00     803.00    2473.00    -0.0025     0.3337
      2GZV          A        722         91     115.67         10          8       2.00     307.00     720.00     0.0028     0.4246
      4LPL          A       1152        142     158.90         22         21      -0.00     226.00    1901.00    -0.0000     0.1960
      3JV3          A       2242        278     353.46         34         40      -6.00    1030.00    2356.00    -0.0027     0.4593
      3OUV          A        476         66      82.36          5          7      -3.00     141.00     308.00    -0.0063     0.2959
      4HMW          A       1967        202     280.79         25         29      -4.00     587.00    4835.00    -0.0020     0.2985
      4HMW          B       1983        205     287.34         25         29      -4.00     613.00    5160.00    -0.0020     0.3090
      5M8S          A       3554        446     418.56         39         52     -13.00     504.00    4126.00    -0.0037     0.1419
      5MPR          A       3001        364     392.84         40         36       4.00     562.00     785.00     0.0013     0.1872
      2YX5          A        674         82     144.78         14         15      -1.00     593.00     532.00    -0.0015     0.8797
      4K4O          A       1537        190     216.40         22         34     -12.00     805.00    1310.00    -0.0078     0.5235
      2IRP          A       1637        205     225.22         23         32      -9.00     739.00     463.00    -0.0055     0.4515
      5FV4          A       4095        530     475.18         49         61     -12.00     623.00    2297.00    -0.0029     0.1521
      1EAJ          A       1010        124     151.03         14         17      -3.00     228.00     620.00    -0.0030     0.2260
      1EAJ          B        952        120     143.95         13         17      -4.00     195.00     693.00    -0.0042     0.2048
      3EC3          A       1812        226     276.27         31         37      -6.00    1104.00    3374.00    -0.0033     0.6093
      4QNS          A        920        106     141.58         16         16      -0.00     264.00    1338.00    -0.0000     0.2872
      2Q7R          A       1095        137     208.44         10          6       3.00     610.00    3103.00     0.0027     0.5572
      2Q7R          B       1162        145     243.21         10          8       1.00    1063.00    3201.00     0.0009     0.9151
      2Q7R          C       1169        146     247.89         10          8       1.00    1087.00    3555.00     0.0009     0.9300
      5DZZ          A       3800        489     725.52         66         75      -9.00    2943.00    9266.00    -0.0024     0.7746
      4HIC          A       1655        204     244.67         25         35     -10.00     487.00    1143.00    -0.0060     0.2943
      3O1C          A       1051        115     150.61         12         13      -0.00     439.00    1582.00    -0.0000     0.4178
      3MBU          A          5          1       1.06          0         -0       1.00      18.00       2.00     0.2000     3.6751
      6EKT          A       3406        419     590.93         43         40       3.00    1181.00    1960.00     0.0009     0.3467
      1KVK          A       2816        378     386.50         35         34       1.00     768.00    3349.00     0.0004     0.2727
      4U63          A       3938        482     509.26         68         62       6.00     652.00   10621.00     0.0015     0.1655
      1EU1          A       6040        766     678.46         66         99     -33.00    1267.00    7930.00    -0.0055     0.2098
      5UMV          A        997         90     128.34         13          5       8.00     324.00    1439.00     0.0080     0.3246
      2FSH          A       5500        691     837.46         88        111     -22.00    4619.00   16068.00    -0.0040     0.8398
      2FSH          B       5735        722     859.90         89        115     -25.00    4685.00   33331.00    -0.0044     0.8169
      2JPI          A        911         96     125.17          8         15      -7.00     343.00    1209.00    -0.0077     0.3761
      1H1J          S        431         44      64.50          7          7      -0.00     265.00     571.00    -0.0000     0.6143
      6RLX          A        176         23      36.42          4         -0       4.00     111.00     305.00     0.0227     0.6328
      6RLX          B        227         27      54.83          3          3       0.00     228.00     621.00     0.0000     1.0051
      6RLX          C        181         23      37.84          4         -0       4.00     127.00     344.00     0.0221     0.7003
      6RLX          D        191         25      42.61          3          3       0.00     172.00     229.00     0.0000     0.8990
      1HPG          A       1346        186     178.79          9          8       1.00     185.00     528.00     0.0007     0.1372
      1HPG          B         27          4       7.24          0          1      -1.00      68.00      43.00    -0.0370     2.5330
      3C0C          A        515         63      82.85          2         11     -10.00     205.00     945.00    -0.0194     0.3990
      3OYZ          A       2951        376     394.25         33         78     -44.00    1152.00    8121.00    -0.0149     0.3904
      1R57          A        994        102     154.70         10         18      -8.00     239.00     551.00    -0.0080     0.2404
      3GRL          A       4690        601     738.72         51         60      -9.00     916.00    5550.00    -0.0019     0.1953
      3X01          A       2595        315     355.02         44         50      -5.00    1683.00    3309.00    -0.0019     0.6485
      3X01          B       2468        298     338.44         42         41       2.00     935.00    2511.00     0.0008     0.3790
      2ZJ3          A       2866        365     361.76         43         45      -2.00     625.00    5014.00    -0.0007     0.2179
      2LCE          A        578         64     138.11         12          4       8.00     397.00    1198.00     0.0138     0.6876
      4HEO          A        435         53      76.84          7         14      -7.00     337.00     204.00    -0.0161     0.7750
      2JYE          A        610         72     114.48          4          9      -5.00     190.00     679.00    -0.0082     0.3120
      1X9U          A        822        105     120.69         11         15      -4.00     430.00     611.00    -0.0049     0.5234
      1VYF          A       1071        135     154.79         18         17       1.00     242.00    1350.00     0.0009     0.2262
      3VCF          A       1339        160     189.86         27         19       8.00     756.00    1125.00     0.0060     0.5644
      5IRB          A       2188        313     653.30          6         39     -33.00    3248.00   77125.00    -0.0151     1.4845
      2KE4          A        946         98     198.73         16         20      -4.00     132.00    1235.00    -0.0042     0.1400
      4RQM          A        478         62      78.87          6         10      -3.00     279.00     915.00    -0.0063     0.5841
      5TEE          A       5499        691     712.34         64         69      -6.00    1649.00    1621.00    -0.0011     0.2999
      2FCJ          A        953        114     144.52         17         21      -4.00     256.00    1193.00    -0.0042     0.2687
      3HMR          A        756         90     112.85         20         10      10.00     283.00     740.00     0.0132     0.3742
      1IG5          A        596         75      92.47          9         17      -7.00     405.00     247.00    -0.0117     0.6800
      1QP8          A       2322        296     341.10         40         37       3.00     507.00     976.00     0.0013     0.2182
      1QP8          B       2322        296     342.07         40         37       3.00     620.00    1455.00     0.0013     0.2672
      3NDN          A       3013        400     412.72         33         43     -10.00     952.00    1862.00    -0.0033     0.3158
      3NDN          B       3011        400     412.12         33         43     -10.00     914.00    4883.00    -0.0033     0.3037
      3NDN          C       3009        400     407.99         33         43     -10.00     912.00    2827.00    -0.0033     0.3030
      3NDN          D       2993        400     411.94         33         43     -10.00     884.00    3982.00    -0.0033     0.2954
      2GMY          A       1167        147     176.44         15         19      -3.00     824.00    2444.00    -0.0026     0.7059
      2GMY          B       1161        146     175.26         16         18      -2.00     873.00    2105.00    -0.0017     0.7517
      2GMY          C       1162        146     174.82         15         19      -3.00     797.00    2040.00    -0.0026     0.6860
      2GMY          D       1153        145     173.70         15         18      -2.00     859.00    1737.00    -0.0017     0.7453
      2GMY          E       1153        145     174.17         15         18      -2.00     898.00    1537.00    -0.0017     0.7792
      2GMY          F       1167        147     176.72         15         19      -3.00     826.00    1980.00    -0.0026     0.7076
      4BJZ          A       3083        395     395.36         41         59     -18.00     537.00    7038.00    -0.0058     0.1740
      5DCU          A       3054        364     378.19         39         41      -2.00     868.00     947.00    -0.0007     0.2843
      1AN7          A       1100        136     174.28         29         17      12.00     429.00     563.00     0.0109     0.3899
      1AN7          B       1100        136     173.20         29         17      12.00     415.00    1041.00     0.0109     0.3773
      2RRF          A       1316        141     185.67         12         14      -2.00     784.00     693.00    -0.0015     0.5957
      1P6V          A       1027        125     160.01         27         14      13.00     456.00     846.00     0.0127     0.4440
      4IGJ          A       1709        212     239.22         26         26      -0.00     214.00    1211.00    -0.0000     0.1255
      4IGJ          B       1730        210     242.96         24         26      -2.00     222.00     715.00    -0.0012     0.1284
      3R2G          A       2405        323     326.19         35         36      -1.00     374.00    1558.00    -0.0004     0.1555
      2PYY          A       1648        212     235.72         21         24      -4.00     421.00    2416.00    -0.0024     0.2556
      2PYY          B       1689        217     238.20         22         25      -4.00     537.00    2164.00    -0.0024     0.3178
      2PYY          C       1648        212     235.17         21         24      -4.00     452.00    1920.00    -0.0024     0.2744
      3WXM          A       3340        432     426.54         59         52       8.00     445.00     575.00     0.0024     0.1333
      3WXM          B       2722        357     417.97         57         54       3.00     809.00    4971.00     0.0011     0.2973
      3WDC          A       1377        147     184.21         15         18      -3.00     499.00    2831.00    -0.0022     0.3627
      3WDC          B         12          2       4.62          0         -0       0.00      41.00      26.00     0.0000     3.3765
      1YWF          A       1858        241     242.67         33         31       3.00     165.00    1767.00     0.0016     0.0889
      2IWZ          A       3269        426     402.82         37         43      -6.00    1033.00    2241.00    -0.0018     0.3159
      2IWZ          B       3277        426     403.58         37         43      -6.00     967.00    2006.00    -0.0018     0.2951
      5MR6          E       2977        396     397.00         37         47     -10.00    1288.00    2714.00    -0.0034     0.4325
      5MR6          F       2977        396     397.02         37         47     -10.00    1288.00    2727.00    -0.0034     0.4327
      5MR6          G       2977        396     396.97         37         47     -10.00    1288.00    3107.00    -0.0034     0.4328
      5MR6          H       2977        396     396.96         37         47     -10.00    1289.00    3107.00    -0.0034     0.4328
      3NYZ          A       2060        247     255.30         37         36       0.00     315.00    2902.00     0.0000     0.1530
      2YRL          A        923        102     154.25          7         14      -7.00     499.00    2425.00    -0.0076     0.5405
      3PAM          A       1903        249     258.25         28         28      -1.00     636.00     528.00    -0.0005     0.3344
      1KN3          A       1451        180     193.35         22         20       2.00     460.00    1366.00     0.0014     0.3171
      3GXQ          A        427         53      89.81         10          9       1.00     531.00     204.00     0.0023     1.2439
      3GXQ          B        436         54      99.46         10          9       0.00     543.00     460.00     0.0000     1.2453
      1ME8          A       2720        356     347.18         38         40      -2.00     338.00    2602.00    -0.0007     0.1242
      3LW9          A       1339        162     257.10         18         27     -10.00     425.00     278.00    -0.0075     0.3176
      4AAI          A        752         73     137.68         14         12       2.00     483.00    2691.00     0.0027     0.6425
      4AAI          B        752         73     134.22         14         12       2.00     361.00    1611.00     0.0027     0.4803
      5COY          A        525         65      91.06         10          5       5.00     289.00     858.00     0.0095     0.5507
      5COY          B        526         65      89.79         10          5       4.00     382.00     675.00     0.0076     0.7261
      1ULY          A       1540        185     255.64         35         35      -0.00     490.00     561.00    -0.0000     0.3180
      2C20          A       2595        329     329.84         31         47     -16.00     262.00    1839.00    -0.0062     0.1011
      2C20          B       2595        329     330.71         31         47     -16.00     240.00    1543.00    -0.0062     0.0925
      2III          A        942        119     161.31         12         17      -5.00     249.00    3413.00    -0.0053     0.2639
      1W7J          A       6006        752     835.80        104         96       8.00    3099.00   16089.00     0.0013     0.5159
      1W7J          B        891        131     173.65         16         23      -8.00     307.00    1890.00    -0.0090     0.3450
      2D1G          A       3817        481     429.72         40         52     -12.00     674.00    3025.00    -0.0031     0.1766
      2D1G          B       3725        472     421.55         39         50     -11.00     502.00    2676.00    -0.0030     0.1347
      4G4F          A        914        114     142.19          9         11      -1.00     553.00    1689.00    -0.0011     0.6048
      5CIS          A       2208        276     506.97         24         34      -9.00     636.00   10661.00    -0.0041     0.2878
      4Z7A          A       3311        355     559.43         27         40     -13.00    1370.00    4333.00    -0.0039     0.4138
      2AVT          A       2899        372     454.43         32         42     -10.00    1082.00    5853.00    -0.0034     0.3731
      2AVT          B       2899        371     454.89         32         42     -10.00    1098.00    2510.00    -0.0034     0.3787
      4DOY          A       3109        400     409.71         32         47     -15.00    1544.00    1630.00    -0.0048     0.4965
      4DOY          C       3083        400     407.72         32         47     -15.00    1609.00    5427.00    -0.0049     0.5219
      3WJ2          A       2355        299     291.12         37         41      -4.00     491.00    2746.00    -0.0017     0.2085
      3WJ2          B       2363        300     292.08         37         41      -4.00     494.00    2854.00    -0.0017     0.2089
      3WJ2          C       2363        300     291.61         37         41      -4.00     492.00     589.00    -0.0017     0.2080
      3WJ2          D       2363        300     292.13         37         41      -4.00     500.00     791.00    -0.0017     0.2116
      1UCD          A       1496        190     204.85         19         10       9.00     466.00     847.00     0.0060     0.3113
      2IMH          A       1684        221     250.64         13         27     -14.00     500.00    2388.00    -0.0083     0.2970
      5M1X          A       1015        125     153.45         16         15       1.00     377.00    1335.00     0.0010     0.3714
      4LNL          A       2553        332     349.01         36         40      -4.00     567.00     690.00    -0.0016     0.2219
      4LNL          B       2548        332     348.44         36         40      -4.00     490.00     422.00    -0.0016     0.1925
      3OFM          A       2768        325     358.11         49         45       4.00     478.00    4831.00     0.0014     0.1726
      2WR8          A       2038        258     304.57         30         36      -6.00     481.00    1887.00    -0.0029     0.2361
      1Y12          A       1159        154     191.63         17         18      -1.00     240.00     925.00    -0.0009     0.2072
      1Y12          C       1163        155     193.14         17         18      -1.00     292.00    1220.00    -0.0009     0.2512
      5VEQ          A       3246        407     403.25         44         49      -5.00     305.00    3060.00    -0.0015     0.0939
      5VEQ          B       3162        396     393.10         44         46      -2.00     338.00    2271.00    -0.0006     0.1068
      4GOQ          A        842        107     129.73         16         20      -4.00     210.00     327.00    -0.0048     0.2491
      2QQM          A       3459        436     467.14         50         52      -3.00    1734.00    2195.00    -0.0009     0.5013
      4EXL          A       1982        261     287.45         18         36     -18.00     747.00    3246.00    -0.0091     0.3767
      1XG4          A       2182        287     313.34         27         36      -9.00     269.00    5597.00    -0.0041     0.1231
      1XG4          B       2176        286     312.56         27         36      -9.00     287.00    5116.00    -0.0041     0.1320
      1XG4          C       2184        287     318.30         27         36      -9.00     490.00    4327.00    -0.0041     0.2242
      1XG4          D       2152        283     306.07         27         35      -8.00     258.00    3131.00    -0.0037     0.1201
      1WUU          A       2896        383     379.95         38         43      -5.00     467.00    1541.00    -0.0017     0.1613
      1WUU          B       2878        382     377.87         38         43      -5.00     475.00    2474.00    -0.0017     0.1649
      3EB8          A       2634        334     365.16         28         37      -9.00     460.00    1577.00    -0.0034     0.1746
      4CVQ          A       3212        404     402.54         43         50      -7.00     946.00     208.00    -0.0022     0.2944
      4CVQ          B       3216        404     401.36         43         50      -7.00     850.00    1866.00    -0.0022     0.2642
      3FJ2          A       1488        165     205.62         15         19      -5.00     511.00     882.00    -0.0034     0.3433
      5XU6          A       2757        361     382.75         45         44       1.00     427.00    4513.00     0.0004     0.1548
      4G4P          A       1982        235     299.43         32         38      -6.00      98.00    3354.00    -0.0030     0.0492
      3BJA          A       1067        132     198.15         21         20       1.00     478.00    2012.00     0.0009     0.4483
      5CO4          B       1251        161     186.05         16         14       2.00     490.00    2401.00     0.0016     0.3917
      5CO4          A       1179        152     168.06         17         13       4.00     396.00    1587.00     0.0034     0.3358
      2DGA          A       3969        491     449.37         52         72     -20.00    1062.00    6595.00    -0.0050     0.2675
      2LMR          A        796         81     119.07          9         12      -3.00     368.00     704.00    -0.0038     0.4625
      3O3R          A       2544        315     318.35         42         41       1.00     656.00    2729.00     0.0004     0.2577
      3FG8          A        934        104     134.75         12         15      -3.00     145.00     503.00    -0.0032     0.1551
      3M9Z          A       1018        124     179.80         12         21      -9.00     329.00     842.00    -0.0088     0.3236
      3ZSU          A        974        118     159.49         14         22      -9.00     275.00    1991.00    -0.0092     0.2825
      5UPB          A       2341        256     295.40         21         26      -5.00     379.00     814.00    -0.0021     0.1617
      5UPB          B       2345        256     296.28         21         26      -5.00     401.00     615.00    -0.0021     0.1709
      5UPB          C       2313        255     291.74         21         26      -5.00     399.00     601.00    -0.0022     0.1725
      5UPB          D       2321        254     294.23         21         25      -4.00     315.00     817.00    -0.0017     0.1356
      1AGG          A        412         48      74.87          6          5       0.00      72.00     446.00     0.0000     0.1757
      2IQI          A       1316        173     201.34         15         17      -2.00     378.00    2887.00    -0.0015     0.2871
      2JP7          A        579         57      83.73          4          6      -1.00     135.00     552.00    -0.0017     0.2328
      2OPT          A       1662        209     286.15         19         29     -10.00     876.00    1050.00    -0.0060     0.5272
      2OPT          B       1585        205     273.56         19         29     -10.00     863.00    1745.00    -0.0063     0.5447
      3N29          A       2969        371     416.74         45         52      -7.00     561.00    5184.00    -0.0024     0.1889
      3N29          B       2921        367     411.34         44         51      -7.00     524.00    4918.00    -0.0024     0.1795
      2GRC          A        982        121     157.53         23         18       4.00     792.00    1356.00     0.0041     0.8065
      3FHL          A       2632        322     360.31         34         40      -6.00     550.00    1192.00    -0.0023     0.2089
      3FHL          C       2735        338     364.47         36         43      -8.00     515.00    2938.00    -0.0029     0.1882
      4UC1          A       1276        157     199.73          9          8       1.00     134.00     923.00     0.0008     0.1053
      4UC1          B       1278        156     196.91          9          8       1.00     132.00     869.00     0.0008     0.1030
      4QL5          A        559         68      90.69         10          8       1.00     344.00     118.00     0.0018     0.6146
      4QL5          B        536         66      86.46         10          8       2.00     372.00     259.00     0.0037     0.6941
      5AIM          A        961         95     140.20         17         11       6.00     493.00     372.00     0.0062     0.5132
      6AY1          A       1055        138     151.73         21         20       1.00     147.00    1779.00     0.0009     0.1392
      5Z2S          A        484         50      70.76          9          6       3.00     188.00     399.00     0.0062     0.3881
      4XNN          A       3368        444     401.24         34         51     -17.00     691.00     920.00    -0.0050     0.2051
      5KOB          A       1399        171     195.75         15         24      -9.00     274.00    2440.00    -0.0064     0.1958
      5KOB          C       1372        170     189.84         15         25     -10.00     336.00    3147.00    -0.0073     0.2450
      3CM3          A       1366        164     193.09         20         15       5.00     241.00    1350.00     0.0037     0.1767
      1EMR          A       1232        159     187.05         17         10       7.00     332.00    1321.00     0.0057     0.2697
      5LF8          A       1770        253     245.12         25         21       4.00     425.00    4648.00     0.0023     0.2398
      1BT3          A       2666        336     318.90         27         38     -11.00     844.00     454.00    -0.0041     0.3166
      5LT5          A       1594        204     223.17         21         22      -1.00     149.00     774.00    -0.0006     0.0937
      5LT5          B       1652        205     227.67         21         22      -1.00     208.00    1012.00    -0.0006     0.1257
      1POG          A        650         62     101.16         15         10       6.00     487.00    1820.00     0.0092     0.7487
      1N0U          A       6375        819     997.71         96        108     -12.00    2060.00   10493.00    -0.0019     0.3232
      2ZR1          A       1963        250     266.62         21         24      -3.00     428.00    1799.00    -0.0015     0.2182
      2ZR1          B       2067        263     299.53         23         27      -4.00     618.00    2132.00    -0.0019     0.2989
      2ZR1          C       1963        250     266.84         21         24      -3.00     472.00    1774.00    -0.0015     0.2407
      2ZR1          D       2067        263     299.86         23         27      -4.00     634.00    2230.00    -0.0019     0.3069
      5BN8          A       3088        379     390.53         48         50      -1.00     516.00    1848.00    -0.0003     0.1670
      4XUW          A        674         92     102.81         11          3       8.00      51.00     194.00     0.0119     0.0763
      2YTD          A        367         46      94.90          7          3       4.00     328.00     349.00     0.0109     0.8946
      1YOZ          A        941        113     150.26         18         24      -6.00     111.00     488.00    -0.0064     0.1181
      1YOZ          B        968        116     154.51         19         24      -5.00     127.00     540.00    -0.0052     0.1310
      2VGA          A       1551        194     230.90         24         28      -4.00    1045.00    2910.00    -0.0026     0.6741
      2DYK          A       1193        150     168.97         24         26      -2.00     527.00    1691.00    -0.0017     0.4420
      3GLA          A        784         97     143.76         16         16      -0.00     303.00    1883.00    -0.0000     0.3866
      3GLA          B        792         99     148.89         16         16      -0.00     385.00    2567.00    -0.0000     0.4867
      1AYZ          A       1232        153     187.34         17         24      -7.00     762.00    2776.00    -0.0057     0.6189
      2C1H          A       2481        319     331.89         34         51     -16.00    2361.00   10632.00    -0.0066     0.9517
      2C1H          B       2481        319     331.84         34         51     -16.00    2354.00   10569.00    -0.0066     0.9487
      2D9S          A        480         53      77.22          4          5      -1.00     168.00     333.00    -0.0021     0.3501
      2D9S          B        480         53      77.13          4          5      -1.00     180.00     296.00    -0.0021     0.3745
      2FEX          A       1410        185     193.79         15         23      -8.00     271.00     937.00    -0.0057     0.1925
      2FEX          B       1394        185     192.61         15         23      -8.00     250.00     929.00    -0.0057     0.1796
      5Y9S          A       2226        277     412.48         24         34     -10.00     835.00    2946.00    -0.0045     0.3753
      5Y9S          B       2184        272     412.50         24         34     -10.00    1260.00    4100.00    -0.0046     0.5767
      5Y9S          C       2327        291     424.38         25         34      -9.00     970.00    2514.00    -0.0039     0.4169
      5Y9S          D       2343        293     434.22         25         35     -10.00    1267.00    5059.00    -0.0043     0.5407
      3KGZ          A       1142        145     170.74         15         20      -5.00     526.00     281.00    -0.0044     0.4606
      3KGZ          B       1144        145     170.78         15         20      -5.00     543.00     760.00    -0.0044     0.4746
      2M9U          A        859         89     136.10         13          5       8.00     219.00     949.00     0.0093     0.2552
      4H0P          A       3322        431     425.74         46         60     -14.00     336.00    1864.00    -0.0042     0.1010
      4H0P          B       3312        430     419.68         46         60     -14.00     156.00    1628.00    -0.0042     0.0472
      2PLI          A        703         83     108.07          9         12      -3.00     706.00    1033.00    -0.0043     1.0040
      2PLI          B        667         81     102.67          8         12      -4.00     651.00     340.00    -0.0060     0.9762
      2PLI          C        657         80     101.73          8         11      -4.00     620.00     516.00    -0.0061     0.9439
      2PLI          D        635         80      98.77          8         11      -4.00     667.00     873.00    -0.0063     1.0497
      2EAB          A       6760        888     751.46         79         95     -16.00    1119.00    5527.00    -0.0024     0.1655
      3FC7          A        728         98     113.96          8         13      -5.00     241.00     514.00    -0.0069     0.3308
      3E03          A       1915        262     255.25         19         22      -3.00     887.00    1274.00    -0.0016     0.4632
      3P06          A       1384        189     187.37         17         16       1.00     711.00    1607.00     0.0007     0.5139
      4QQS          A       3004        312     328.24         27         37     -10.00     553.00    2255.00    -0.0033     0.1841
      2PBY          A       2229        291     287.58         31         38      -7.00     532.00    1269.00    -0.0031     0.2386
      2PBY          B       2184        290     284.42         31         38      -7.00     512.00    1184.00    -0.0032     0.2343
      2PBY          C       2196        288     284.23         31         38      -7.00     525.00     536.00    -0.0032     0.2390
      2PBY          D       2186        286     283.12         30         38      -8.00     609.00    1995.00    -0.0037     0.2788
      2B6O          A       1783        235     244.36         13          6       8.00     327.00    2364.00     0.0045     0.1835
      1C1D          A       2530        349     328.23         23         41     -18.00     857.00    3667.00    -0.0071     0.3386
      1C1D          B       2534        348     328.72         23         41     -18.00     883.00    3883.00    -0.0071     0.3485
      2KBC          B        249         24      53.03          3          2       2.00     181.00     574.00     0.0080     0.7249
      2KBC          A        174         20      35.49          0          2      -3.00      65.00     342.00    -0.0172     0.3725
      3ELI          A       1132        141     161.94         14         25     -11.00     260.00     952.00    -0.0097     0.2297
      2EOB          A       1151        124     173.47         21         15       6.00     662.00    1383.00     0.0052     0.5752
      3QHO          A       3070        377     360.27         33         46     -13.00     257.00    4218.00    -0.0042     0.0837
      5HMQ          A       4778        612     657.07         64         85     -21.00    1406.00    3880.00    -0.0044     0.2943
      5HMQ          C       4752        613     660.60         63         85     -22.00    1456.00    6348.00    -0.0046     0.3063
      5U81          A       3767        369     400.96         41         41      -0.00     447.00     861.00    -0.0000     0.1186
      4RBR          A       1084        131     206.34         15         21      -6.00     440.00    1897.00    -0.0055     0.4062
      4RBR          B       1084        131     206.08         15         21      -6.00     452.00    2713.00    -0.0055     0.4172
      2E1F          A        724         94     116.49         11         10       1.00     174.00     831.00     0.0014     0.2408
      1K3Y          A       1827        221     254.55         36         32       4.00     535.00    2376.00     0.0022     0.2930
      1K3Y          B       1814        221     252.94         36         32       4.00     462.00    1677.00     0.0022     0.2549
      3WSC          A       1976        251     273.12         37         42      -5.00     546.00    3141.00    -0.0025     0.2765
      3WSC          B       1976        251     272.47         37         42      -5.00     565.00    3262.00    -0.0025     0.2857
      3E3V          A       1239        154     249.58         23         26      -3.00     576.00    3188.00    -0.0024     0.4646
      1WGQ          A       1002        109     139.97         12         10       2.00     434.00     717.00     0.0020     0.4333
      3L39          A       1786        209     267.29         28         43     -15.00     756.00    2271.00    -0.0084     0.4231
      4QE0          A       1288        155     202.75          2         26     -24.00     243.00     654.00    -0.0186     0.1887
      4QE0          B       1213        144     188.87          2         25     -24.00     278.00    2426.00    -0.0198     0.2295
      1LGP          A        903        113     183.23         17         15       2.00     694.00    4570.00     0.0022     0.7682
      2F2B          A       1780        245     242.62          8          8      -0.00     659.00     459.00    -0.0000     0.3703
      2WMY          A       1130        143     156.80         20         18       2.00     283.00     733.00     0.0018     0.2506
      2YDL          A        547         67      95.94          6         13      -7.00     311.00     455.00    -0.0128     0.5688
      4Z0B          H       1659        222     289.18         18         14       4.00     518.00     777.00     0.0024     0.3122
      4Z0B          L       1510        202     295.34         16         21      -6.00     254.00    4429.00    -0.0040     0.1682
      3ABB          A       2954        383     380.48         34         55     -21.00     948.00    4533.00    -0.0071     0.3209
      4J4M          A       1478        195     198.58         10         16      -5.00     398.00    1924.00    -0.0034     0.2690
      2ML2          A       1406        161     188.50          9         26     -18.00     391.00    2329.00    -0.0128     0.2782
      3AFO          A       2942        360     412.82         36         35       1.00     456.00    2684.00     0.0003     0.1550
      3AFO          B       2765        341     389.22         33         34      -1.00     396.00    2454.00    -0.0004     0.1434
      2PRS          A       2063        263     286.14         26         30      -4.00     446.00     700.00    -0.0019     0.2160
      2DHG          A        918        104     173.09         12         12      -0.00     343.00    1963.00    -0.0000     0.3737
      4Q7K          A       1463        188     224.46         26         23       3.00     398.00    1165.00     0.0021     0.2723
      1XRS          A       4022        516     496.96         51         72     -21.00     189.00    7546.00    -0.0052     0.0469
      1XRS          B       1651        212     286.70         19         33     -13.00    1045.00    2672.00    -0.0079     0.6327
      3TE3          A        245         34      73.91          2          5      -3.00     452.00    1230.00    -0.0122     1.8446
      3TE3          B        251         35      76.65          3          5      -2.00     292.00     891.00    -0.0080     1.1631
      3TE3          C        274         37      86.93          4          5      -1.00     136.00     494.00    -0.0036     0.4959
      3L8R          A        818        102     153.47          9         18      -9.00     191.00    2227.00    -0.0110     0.2339
      3L8R          B        818        102     154.33          9         18      -9.00     235.00    1815.00    -0.0110     0.2868
      3L8R          C        818        102     153.08          9         18      -9.00     232.00    2039.00    -0.0110     0.2833
      1EFY          A       2764        350     365.60         43         42       2.00     384.00    1337.00     0.0007     0.1388
      1NM3          A       1794        230     288.61         27         32      -5.00     318.00    3441.00    -0.0028     0.1772
      1NM3          B       1810        232     292.78         27         32      -5.00     209.00    2472.00    -0.0028     0.1156
      4GH9          A        943        122     146.29         14          8       6.00     458.00    1332.00     0.0064     0.4852
      3PG7          A       2002        256     288.14         27         28       0.00    1159.00    5432.00     0.0000     0.5789
      2CMT          A       1301        164     173.09         22         18       4.00     313.00     490.00     0.0031     0.2404
      5X29          A        632         58     132.01          4         -0       3.00     157.00     523.00     0.0047     0.2488
      5X29          B        632         58     132.36          4         -0       3.00     161.00     162.00     0.0047     0.2554
      5X29          C        632         58     132.67          4         -0       3.00     161.00     612.00     0.0047     0.2546
      5X29          D        632         58     132.44          4         -0       3.00     159.00      77.00     0.0047     0.2514
      5X29          E        632         58     132.42          4         -0       3.00     152.00     560.00     0.0047     0.2398
      3Q9S          A       1649        206     244.97         28         35      -8.00     565.00    2088.00    -0.0049     0.3424
      3LVU          A       2008        252     270.29         27         31      -4.00     336.00    3106.00    -0.0020     0.1673
      4KPK          A       1985        255     299.12         26         35      -9.00     696.00    1426.00    -0.0045     0.3507
      2WZK          A       2963        369     607.96         50         60     -10.00    1260.00   23897.00    -0.0034     0.4254
      5JI7          A       1559        199     206.94         19         18       1.00     838.00    2502.00     0.0006     0.5378
      3B8O          A       1733        213     387.90         27         29      -3.00     180.00    4618.00    -0.0017     0.1037
      3B8O          B       1733        213     387.69         27         29      -3.00     187.00    4644.00    -0.0017     0.1079
      3B8O          C       1733        213     388.29         27         29      -3.00     167.00    4596.00    -0.0017     0.0964
      3B8O          D       1733        213     387.94         27         29      -3.00     185.00    4756.00    -0.0017     0.1066
      3B8O          E       1733        213     387.67         27         29      -3.00     186.00    3994.00    -0.0017     0.1072
      3B8O          F       1733        213     387.89         27         29      -3.00     161.00    4508.00    -0.0017     0.0927
      3B8O          G       1733        213     387.06         27         29      -3.00     126.00    4023.00    -0.0017     0.0726
      3B8O          H       1733        213     388.43         27         29      -3.00     173.00    4436.00    -0.0017     0.0998
      2BGS          A       2454        308     312.35         43         45      -2.00     376.00    1926.00    -0.0008     0.1532
      2PC1          A       1404        169     190.10         19         25      -6.00     412.00    1361.00    -0.0043     0.2937
      5C39          A        441         51      89.58         10         11      -2.00     417.00     838.00    -0.0045     0.9453
      5C39          B        441         51      90.33         10         11      -2.00     387.00     416.00    -0.0045     0.8780
      4K29          A       1973        261     271.47         33         38      -5.00     336.00    2172.00    -0.0025     0.1705
      4K29          B       1966        260     269.94         33         38      -5.00     276.00    2031.00    -0.0025     0.1403
      4K29          C       1966        260     269.87         33         38      -5.00     303.00    1392.00    -0.0025     0.1541
      4KBL          A       3286        395     565.96         53         44       9.00    1222.00    3183.00     0.0027     0.3720
      3DDA          A       3423        423     424.23         48         50      -2.00    1227.00    2500.00    -0.0006     0.3585
      3DDA          B         49          6      12.42          2         -0       2.00      87.00       4.00     0.0408     1.7798
      5MAO          A        540         71      89.18         10         10      -0.00     236.00     234.00    -0.0000     0.4365
      3LZB          A       2120        265     294.73         36         30       6.00     635.00    2597.00     0.0028     0.2994
      3LPW          A       1539        197     327.26         25         26      -1.00     217.00    2242.00    -0.0006     0.1412
      3I8N          A        950        118     158.13         12         14      -3.00     379.00    1844.00    -0.0032     0.3992
      3I8N          B        961        120     163.76         12         14      -2.00     299.00     897.00    -0.0021     0.3109
      1VI9          A       2124        279     274.88         22         30      -8.00     694.00    2297.00    -0.0038     0.3269
      1VI9          B       2133        279     273.76         22         30      -8.00     667.00    1543.00    -0.0038     0.3129
      4LEB          A       2370        299     353.61         18         20      -2.00     276.00    2195.00    -0.0008     0.1166
      4LEB          B         48          7      15.39          0         -0      -0.00      98.00      47.00    -0.0000     2.0457
      1WFI          A       1274        131     203.97         18         19      -1.00     232.00     530.00    -0.0008     0.1821
      3QX3          A       5536        671     809.96         92         96      -3.00    1094.00   18551.00    -0.0005     0.1976
      3QX3          B       5519        671     809.80         93         94      -1.00    1273.00   20508.00    -0.0002     0.2306
      2HJQ          A       1103        111     218.98         14         15      -1.00     683.00    2437.00    -0.0009     0.6197
      3DXN          A       2044        258     279.29         38         36       2.00     613.00    4257.00     0.0010     0.2998
      1TRB          A       2394        316     353.53         27         39     -11.00     520.00    5065.00    -0.0046     0.2171
      1F43          A        583         61      88.21         17          5      13.00     244.00     762.00     0.0223     0.4181
      2FR5          A       1087        136     164.34         15         16      -2.00     331.00    1143.00    -0.0018     0.3044
      2FR5          B       1070        134     160.35         15         16      -2.00     319.00     788.00    -0.0019     0.2982
      2FR5          C       1058        134     157.87         14         17      -3.00     388.00    1380.00    -0.0028     0.3665
      2FR5          D       1089        136     167.43         15         16      -2.00     348.00     933.00    -0.0018     0.3196
      2WLG          A       1645        211     247.13         19         18       1.00     233.00    1619.00     0.0006     0.1417
      2WLG          B       1610        209     242.99         18         18      -0.00     357.00    1440.00    -0.0000     0.2216
      2WLG          C       1625        210     245.09         19         18       1.00     243.00    2412.00     0.0006     0.1498
      2KK1          A       1258        135     203.49         12         14      -2.00     483.00     724.00    -0.0016     0.3837
      2WM5          A       3428        425     416.11         42         60     -18.00     766.00    2984.00    -0.0053     0.2235
      2LRT          A       1512        152     190.18         16         21      -5.00     228.00    1079.00    -0.0033     0.1508
      3BQ7          A        557         68      87.27         11         10       2.00     293.00    1042.00     0.0036     0.5255
      3BQ7          B        546         67      85.50         11         10      -0.00     418.00     717.00    -0.0000     0.7664
      4XEL          A       1293        172     179.47         18         26      -8.00     617.00     877.00    -0.0062     0.4774
      1NH1          A       2249        290     311.40         33         41      -8.00     915.00    1677.00    -0.0036     0.4071
      2OSX          A       3611        449     431.50         34         58     -24.00     882.00    5539.00    -0.0066     0.2442
      2DAX          A       1415        152     221.03         12         20      -8.00     579.00    5292.00    -0.0057     0.4094
      1YVU          A       5622        676     698.43        131         92      38.00    1489.00    6037.00     0.0068     0.2648
      2L5F          A        822         92     128.98         14         16      -2.00     436.00    1781.00    -0.0024     0.5309
      4XEB          A       3311        429     392.59         19         39     -20.00     453.00    2147.00    -0.0060     0.1369
      4CSQ          A       1046        113     144.93          8         25     -17.00     420.00     448.00    -0.0163     0.4012
      1OE4          A       1949        245     249.49         27         24       2.00     771.00     915.00     0.0010     0.3956
      1OE4          B       1942        245     249.92         27         24       2.00     800.00    3720.00     0.0010     0.4121
      1SVY          A        766        101     116.01         14         13       0.00      99.00     426.00     0.0000     0.1294
      1KAF          A        874        108     129.22         16         16      -0.00     685.00     262.00    -0.0000     0.7834
      6B10          A       2551        317     318.29         42         51     -10.00     736.00    2581.00    -0.0039     0.2884
      3HDL          A       2288        304     303.13         16         21      -5.00     380.00     725.00    -0.0022     0.1659
      3C48          A       3087        399     447.78         36         54     -18.00     685.00    7760.00    -0.0058     0.2219
      3C48          B       3061        396     444.91         37         53     -16.00     848.00    6890.00    -0.0052     0.2770
      2E9F          A       3530        449     601.21         60         70     -11.00     622.00    5446.00    -0.0031     0.1761
      2E9F          B       3528        450     601.21         60         70     -10.00     569.00    4055.00    -0.0028     0.1613
      2E9F          C       3498        448     597.29         60         69     -10.00     599.00    8262.00    -0.0029     0.1711
      2E9F          D       3479        449     594.31         60         69      -9.00     463.00    7563.00    -0.0026     0.1331
      2YMV          A       2583        323     331.35         36         49     -13.00     626.00    1176.00    -0.0050     0.2423
      2FGO          A        639         81     104.86          6         17     -11.00     415.00     784.00    -0.0172     0.6494
      3CHM          A       1426        161     213.74         17         21      -5.00     298.00     671.00    -0.0035     0.2087
      2WMC          A       1408        174     189.10         20         20      -1.00     852.00    1432.00    -0.0007     0.6053
      3QV0          A       1442        179     248.06         15         32     -18.00     756.00    3248.00    -0.0125     0.5244
      1BYR          A       1209        152     165.38         18         16       1.00     347.00    1090.00     0.0008     0.2867
      5HYZ          A       2777        357     369.00         38         43      -5.00     199.00    3354.00    -0.0018     0.0716
      3HA9          A       1255        161     196.26         13         23     -10.00     362.00     765.00    -0.0080     0.2883
      3NRL          A        554         67      91.50          8         13      -4.00     390.00     259.00    -0.0072     0.7046
      3NRL          B        554         67      90.35          8         13      -4.00     312.00     282.00    -0.0072     0.5629
      2BX6          A       2399        311     331.41         30         41     -10.00     542.00    6732.00    -0.0042     0.2261
      1TF4          A       4757        605     666.10         45         81     -37.00    1966.00   35730.00    -0.0078     0.4132
      1EZ3          A       1023        124     206.17         24         26      -1.00     488.00     434.00    -0.0010     0.4767
      2OB9          A        841        105     148.32         13         16      -3.00     532.00    2553.00    -0.0036     0.6331
      2OB9          B        830        101     144.54         13         16      -3.00     543.00    2910.00    -0.0036     0.6548
      1BJX          A       1047        110     156.62          9         21     -12.00     335.00    1914.00    -0.0115     0.3204
      4XG1          A       2998        393     425.92         41         50     -10.00     433.00    5435.00    -0.0033     0.1445
      4XG1          B       3216        418     441.57         42         53     -12.00     481.00    4307.00    -0.0037     0.1497
      3VCX          A        964        120     154.60          7         15      -7.00     326.00    2114.00    -0.0073     0.3378
      3VCX          B        952        119     153.70          7         16      -9.00     372.00     788.00    -0.0095     0.3903
      6BS6          A       5164        648     792.90         59         85     -26.00    1499.00   12233.00    -0.0050     0.2902
      3VEJ          A        364         40      68.40          5          7      -2.00     222.00     621.00    -0.0055     0.6090
      3VEJ          B        350         41      67.50          5          7      -2.00     178.00     442.00    -0.0057     0.5098
      2N5N          A        777         86     127.56         11         10       1.00     393.00    2171.00     0.0013     0.5062
      3BBD          A       1638        198     233.66         37         26      11.00     606.00    2757.00     0.0067     0.3700
      3BBD          B       1638        198     232.29         37         26      11.00     570.00    1773.00     0.0067     0.3478
      2EOI          A        373         44      95.63          4          4      -0.00     380.00    1827.00    -0.0000     1.0195
      2XME          A       1610        201     216.30         31         35      -4.00     218.00    1034.00    -0.0025     0.1356
      2XME          B       1582        198     213.79         30         35      -5.00     257.00    1622.00    -0.0032     0.1624
      5EYF          A       1907        236     267.39         26         38     -13.00     563.00    3703.00    -0.0068     0.2951
      5EYF          B       2047        238     277.53         26         39     -13.00     602.00    2814.00    -0.0064     0.2941
      5FRY          A       1512        194     213.47         19         23      -5.00     544.00     598.00    -0.0033     0.3598
      5FRY          B       1512        194     213.18         19         23      -5.00     509.00     765.00    -0.0033     0.3364
      5Z7R          A       1909        254     281.91         30         34      -4.00     814.00    3994.00    -0.0021     0.4264
      5Z7R          B       1909        254     283.22         30         34      -4.00     726.00    1509.00    -0.0021     0.3801
      5Z7R          C       1909        254     282.56         30         34      -4.00     733.00     443.00    -0.0021     0.3842
      5VMD          A        551         69     129.61          7          6       1.00     460.00     626.00     0.0018     0.8343
      5VMD          C        566         73     137.05          7          6       1.00     463.00    1248.00     0.0018     0.8175
      3QVL          A       1751        245     243.24         20         23      -3.00     185.00    2490.00    -0.0017     0.1058
      3K2T          A        410         53      75.25          6          7      -2.00     302.00     483.00    -0.0049     0.7368
      3FO5          A       1933        239     258.41         30         30      -1.00    1165.00    3374.00    -0.0005     0.6029
      3FO5          B       1880        233     250.27         26         29      -3.00    1114.00    1222.00    -0.0016     0.5923
      4Q2Q          A        721         90     113.21         10         15      -5.00     257.00    1267.00    -0.0069     0.3571
      5YS3          A       1423        188     212.15          7          7       1.00     521.00     210.00     0.0007     0.3660
      5YS3          B       1378        182     203.00          6          7       0.00     460.00    1190.00     0.0000     0.3340
      5YS3          C       1370        182     202.96          6          7       0.00     419.00     703.00     0.0000     0.3062
      5CCF          A       3450        446     438.05         34         55     -20.00    1203.00    1913.00    -0.0058     0.3488
      2W96          A       1983        249     280.21         30         31      -1.00     828.00    1003.00    -0.0005     0.4173
      2W96          B       2127        267     294.80         29         35      -6.00     637.00    2600.00    -0.0028     0.2996
      5D0I          A        496         62      80.85          9         10      -1.00     172.00     590.00    -0.0020     0.3458
      3BCN          A       1598        208     212.48         27         13      14.00     334.00    1354.00     0.0088     0.2092
      5IXH          A       1477        159     202.37         18         15       2.00     220.00     925.00     0.0014     0.1492
      5UV2          A       4260        514     525.83         57         75     -18.00     596.00    3964.00    -0.0042     0.1399
      2OM6          A       1817        226     254.48         33         38      -4.00     724.00     573.00    -0.0022     0.3982
      2OM6          B       1817        226     253.78         33         38      -4.00     744.00    1225.00    -0.0022     0.4093
      2EW2          A       2456        305     341.94         25         39     -13.00     258.00    2233.00    -0.0053     0.1052
      2EW2          B       2427        306     342.63         26         39     -13.00     218.00    2062.00    -0.0054     0.0898
      1ZLB          A        969        122     145.49         14         14      -0.00     411.00    1284.00    -0.0000     0.4241
      2HW5          A       1924        260     288.26         31         33      -2.00     412.00    1740.00    -0.0010     0.2144
      2HW5          B       1934        260     287.43         31         33      -2.00     431.00    1143.00    -0.0010     0.2226
      2HW5          C       1916        260     284.88         31         33      -2.00     392.00    2035.00    -0.0010     0.2046
      2HW5          D       1924        260     286.45         31         33      -2.00     382.00    2305.00    -0.0010     0.1984
      2HW5          E       1872        260     283.56         31         33      -1.00     459.00    2928.00    -0.0005     0.2449
      2HW5          F       1912        260     285.39         31         33      -2.00     407.00    2351.00    -0.0010     0.2131
      1CZT          A       1311        160     184.43         24         13      11.00     208.00    1432.00     0.0084     0.1589
      2W9O          A        363         46      68.50          5          2       3.00     144.00     206.00     0.0083     0.3977
      2HUO          A       2116        258     268.61         22         34     -12.00     306.00     713.00    -0.0057     0.1446
      2OSA          A       1582        196     219.88         22         32      -9.00     394.00    3442.00    -0.0057     0.2493
      5K4G          A       2441        328     339.34         32         32       1.00     536.00     331.00     0.0004     0.2197
      5K4G          B       2441        328     339.45         32         32       1.00     527.00     278.00     0.0004     0.2158
      3AJ6          A       2401        283     340.10         25         23       2.00     261.00     560.00     0.0008     0.1086
      1V9X          A       1005        114     151.98         17         10       7.00     179.00     238.00     0.0070     0.1782
      1YJM          A        800        107     125.88         10          9       1.00     359.00    1418.00     0.0012     0.4487
      1YJM          E         52          6      18.74          0          4      -4.00     130.00     248.00    -0.0769     2.5023
      4FQD          A       3299        436     421.57         40         55     -16.00     551.00     654.00    -0.0048     0.1670
      4FQD          B       3293        435     420.12         39         55     -17.00     489.00    2324.00    -0.0052     0.1484
      1EI6          A       3087        404     389.36         32         45     -13.00     216.00    1374.00    -0.0042     0.0700
      1EI6          D       3011        395     381.84         32         43     -11.00     201.00     432.00    -0.0037     0.0668
      3D34          A       1633        211     233.56         19         21      -2.00     536.00    2325.00    -0.0012     0.3284
      3D34          B       1646        215     236.69         20         21      -1.00     606.00     816.00    -0.0006     0.3683
      4PE2          A       3787        496     507.58         55         68     -13.00    1267.00    2135.00    -0.0034     0.3347
      3TM0          A       2170        263     295.67         34         59     -25.00    1611.00    4520.00    -0.0115     0.7424
      3O63          A       1587        214     213.79         23         27      -4.00     408.00    1557.00    -0.0025     0.2569
      2Y4R          A       2212        270     299.81         33         39      -6.00     691.00    1208.00    -0.0027     0.3125
      2Y4R          B       2166        270     295.12         33         39      -6.00     730.00    2053.00    -0.0028     0.3371
      3CSG          A       3554        458     479.15         44         54      -9.00     310.00    5055.00    -0.0025     0.0872
      5W2I          A       2035        239     269.49         26         29      -3.00     235.00    1349.00    -0.0015     0.1155
      2EPX          A        397         47      81.04          6          3       3.00     227.00     358.00     0.0076     0.5727
      3JXA          A       2971        378     516.24         43         39       3.00    1736.00    6074.00     0.0010     0.5845
      2EP7          A       2626        338     343.53         42         46      -4.00     752.00    5077.00    -0.0015     0.2865
      2EP7          B       2631        339     344.32         42         46      -4.00     791.00    5309.00    -0.0015     0.3006
      2WSL          A       4257        526     493.55         53         50       2.00    1772.00    3199.00     0.0005     0.4164
      3D36          A       1687        217     269.12         26         26      -0.00      62.00    1019.00    -0.0000     0.0365
      3D36          B       1720        221     272.64         27         27      -0.00     106.00    1403.00    -0.0000     0.0618
      3D36          C        356         42      61.73          7          8      -1.00     236.00      93.00    -0.0028     0.6635
      1U6Z          A       4127        498     572.42         57         59      -3.00    1501.00    4982.00    -0.0007     0.3638
      1U6Z          B       4078        500     571.25         57         60      -4.00    1774.00    7002.00    -0.0010     0.4350
      4G9B          A       1773        227     279.62         17         23      -6.00     185.00    2426.00    -0.0034     0.1041
      2GTJ          A        937         96     146.17         22         16       5.00     671.00     887.00     0.0053     0.7159
      3AIZ          A       1938        248     285.62         33         37      -4.00     792.00    2970.00    -0.0021     0.4085
      3AIZ          C       1936        246     274.43         23         46     -23.00     447.00    6037.00    -0.0119     0.2310
      1WMW          A       2562        328     334.84         38         49     -11.00     438.00    1105.00    -0.0043     0.1708
      1WMW          B       2488        319     341.33         36         47     -11.00     360.00     712.00    -0.0044     0.1446
      4AK8          A       1069        130     149.52         12         12       0.00     400.00     361.00     0.0000     0.3746
      4AK8          B       1075        128     147.95         12         12       0.00     406.00     160.00     0.0000     0.3779
      4AK8          C       1083        130     150.44         12         12       0.00     391.00     300.00     0.0000     0.3606
      4AK8          D       1105        133     158.69         12         13      -1.00     433.00    1285.00    -0.0009     0.3921
      2NZT          A       6653        871    1069.37        108        128     -21.00    3669.00   37580.00    -0.0032     0.5515
      2NZT          B       6656        867    1066.89        106        126     -21.00    3111.00   16934.00    -0.0032     0.4675
      3VGJ          A       2841        353     376.88         50         46       3.00     755.00    5946.00     0.0011     0.2658
      3VGJ          B       2882        356     382.16         51         47       4.00     848.00    6040.00     0.0014     0.2943
      2I15          A       1002        122     214.53         14         18      -4.00     645.00    1661.00    -0.0040     0.6435
      2I15          B       1002        122     213.72         14         18      -4.00     663.00    2877.00    -0.0040     0.6619
      2I15          C        950        115     202.59         13         16      -3.00     621.00    1454.00    -0.0032     0.6536
      1H4V          B       3186        404     544.20         58         64      -6.00     916.00    1963.00    -0.0019     0.2874
      3BBJ          A       2036        265     271.83         26         32      -6.00     362.00    2467.00    -0.0029     0.1780
      3BBJ          B       2005        262     271.08         25         32      -7.00     471.00    2482.00    -0.0035     0.2347
      4C1O          A       6985        702     753.65         68         91     -24.00     795.00    6782.00    -0.0034     0.1138
      1AWO          A        546         57      81.68          4          5      -1.00     219.00     299.00    -0.0018     0.4003
      5AAQ          A        550         57     111.72          5          8      -3.00     471.00     742.00    -0.0055     0.8572
      4QKI          A       1014        122     146.63         15         15       0.00     275.00     806.00     0.0000     0.2715
      4QKI          B        991        120     142.54         14         15      -1.00     352.00    1223.00    -0.0010     0.3552
      3S0A          A       1002        119     143.13         16         19      -3.00     283.00     628.00    -0.0030     0.2827
      1KS8          A       3383        433     393.85         35         50     -15.00     448.00    1416.00    -0.0044     0.1323
      1C6S          A        760         87     102.16          7          9      -2.00     170.00     213.00    -0.0026     0.2243
      2EAM          A        746         80     117.66          3          7      -4.00     366.00     710.00    -0.0054     0.4913
      5TKK          A         51          8      12.41          0         -0       0.00      89.00      59.00     0.0000     1.7479
      5TKK          H       1650        213     292.46         19         12       7.00     387.00    1544.00     0.0042     0.2345
      5TKK          L       1655        213     313.75         21         21      -1.00     525.00    1415.00    -0.0006     0.3171
      5E7P          A       5267        719     644.69         73         96     -23.00    1195.00    6715.00    -0.0044     0.2269
      2ETJ          A       1597        206     251.84         30         31      -1.00     716.00    3142.00    -0.0006     0.4481
      4NVS          A       1252        152     216.91         17         32     -14.00     315.00    3213.00    -0.0112     0.2513
      4NVS          B       1257        153     217.70         17         33     -15.00     402.00    3588.00    -0.0119     0.3199
      4FMK          A       1717        221     354.18         25         24      -0.00     448.00    1211.00    -0.0000     0.2609
      5UGZ          A       1917        239     249.56         21         27      -6.00     431.00    1350.00    -0.0031     0.2249
      5WTZ          A       3365        420     455.48         53         59      -6.00     956.00    4469.00    -0.0018     0.2842
      6CKG          A       2347        292     311.18         31         36      -5.00     510.00    1317.00    -0.0021     0.2173
      2WPQ          A        804         99     404.58         13         18      -5.00     617.00    1572.00    -0.0062     0.7674
      2WPQ          B        804         99     405.04         13         18      -5.00     616.00    2845.00    -0.0062     0.7666
      2WPQ          C        807         99     405.79         13         18      -5.00     676.00    5344.00    -0.0062     0.8375
      2X46          A       1092        141     155.03         20         15       4.00     266.00     668.00     0.0037     0.2435
      2PIF          A       1834        244     254.79         22         28      -6.00     656.00    2373.00    -0.0033     0.3574
      2PIF          B       1842        245     256.87         22         29      -7.00     602.00    2766.00    -0.0038     0.3265
      3DM0          A       5122        675     737.30         71         81      -9.00    1903.00    4398.00    -0.0018     0.3714
      5TC6          A       2175        273     280.55         31         33      -2.00     179.00    1110.00    -0.0009     0.0822
      3T9O          A        874        108     158.62          6         15      -9.00     250.00    2858.00    -0.0103     0.2862
      3T9O          B        968        120     162.79          7         16     -10.00     340.00    3522.00    -0.0103     0.3512
      4QPO          A        394         53      83.98          8          8      -0.00     268.00    1847.00    -0.0000     0.6808
      4QPO          B        393         51      83.34          8          8      -0.00     303.00    1540.00    -0.0000     0.7704
      4QPO          C        409         53      86.81          8          8      -0.00     252.00     179.00    -0.0000     0.6167
      4QPO          D        402         52      84.32          8          8      -0.00     273.00    1026.00    -0.0000     0.6782
      4MIY          A       2627        339     350.36         30         46     -16.00     453.00    2805.00    -0.0061     0.1725
      4MIY          B       2646        339     352.26         30         46     -16.00     472.00    1528.00    -0.0060     0.1784
      4MIY          C       2653        339     353.08         30         46     -16.00     406.00    4706.00    -0.0060     0.1530
      4MIY          D       2647        339     346.64         30         46     -16.00     400.00    1908.00    -0.0060     0.1513
      5H6N          A       1985        243     258.15         28         30      -3.00     695.00     910.00    -0.0015     0.3501
      2JFN          A       2047        266     275.23         25         33      -9.00     735.00    1892.00    -0.0044     0.3591
      1NEI          A        584         60     107.01          3         10      -7.00     490.00     486.00    -0.0120     0.8396
      1NEI          B        584         60     100.50          3         10      -7.00     370.00    1426.00    -0.0120     0.6340
      2HKY          A       1188        129     166.29         22          6      16.00     652.00     330.00     0.0135     0.5488
      1PAM          A       5312        686     619.88         47         63     -16.00     703.00    2732.00    -0.0030     0.1323
      1O7J          A       3151        325     373.79         34         34       1.00     866.00    2967.00     0.0003     0.2748
      1O7J          B       3140        325     371.84         34         34       1.00     850.00    2109.00     0.0003     0.2708
      1O7J          C       3138        325     371.37         34         34       1.00     853.00    2362.00     0.0003     0.2718
      1O7J          D       3166        325     375.51         34         34       1.00     871.00    1533.00     0.0003     0.2751
      5L87          A        593         62      85.04         13          8       5.00      46.00     565.00     0.0084     0.0769
      3MGX          A       2966        387     375.57         39         58     -19.00     730.00    4214.00    -0.0064     0.2462
      3W5J          A       1482        194     223.08         17         22      -5.00     789.00    1067.00    -0.0034     0.5324
      3W5J          B       1462        193     221.28         17         22      -5.00     850.00    1368.00    -0.0034     0.5813
      2AJ7          A       1257        155     208.23         16         18      -3.00     158.00    2073.00    -0.0024     0.1255
      2AJ7          B       1198        147     178.50         14         18      -3.00      77.00     880.00    -0.0025     0.0640
      1NMR          A        832         85     175.17          5          9      -4.00     538.00    1418.00    -0.0048     0.6463
      2WGO          A        949         98     129.15         22         24      -2.00     273.00    1551.00    -0.0021     0.2881
      2WAD          A       4622        606     733.67         46         67     -21.00    1081.00    8223.00    -0.0045     0.2340
      2J8Z          A       2344        330     309.00         29         29       0.00     663.00    1925.00     0.0000     0.2829
      3OSX          A       1450        190     209.77         24         30      -6.00     427.00    1443.00    -0.0041     0.2944
      3OOV          A       1246        162     179.13         19         20      -1.00     223.00    2064.00    -0.0008     0.1792
      3OOV          B       1227        160     177.56         16         20      -4.00     116.00     572.00    -0.0033     0.0947
      5J8J          A       1917        244     261.89         23         30      -7.00     783.00    1443.00    -0.0037     0.4084
      4QA8          A       1613        210     229.80         17         19      -2.00     443.00     686.00    -0.0012     0.2748
      1VSG          A       2706        362     540.63         38         39      -1.00     366.00    6177.00    -0.0004     0.1353
      1VSG          B       2706        362     540.84         38         39      -1.00     359.00    7297.00    -0.0004     0.1325
      2IYA          A       2970        392     380.88         28         58     -30.00     710.00    5287.00    -0.0101     0.2389
      4YLA          A       2816        374     340.32         39         43      -4.00     403.00    1782.00    -0.0014     0.1433
      2G7S          A       1606        187     244.81         17         20      -3.00     664.00    1152.00    -0.0019     0.4136
      1P27          A       1196        144     179.56         21         24      -4.00     775.00    1386.00    -0.0033     0.6478
      1P27          B        737         92     120.41          8         16      -9.00     374.00     857.00    -0.0122     0.5068
      1P27          C       1196        144     180.47         21         24      -4.00     929.00    1213.00    -0.0033     0.7767
      1P27          D        737         92     121.57          8         16      -9.00     411.00    1116.00    -0.0122     0.5571
      1NZ9          A        559         58      89.00          7          8      -1.00     114.00     903.00    -0.0018     0.2046
      2NWR          A       2028        257     258.57         33         35      -3.00     409.00     587.00    -0.0015     0.2018
      2NWR          B       2015        255     257.67         32         35      -2.00     365.00    1811.00    -0.0010     0.1812
      4KC3          A       1086        134     160.61         14         21      -7.00     415.00    1394.00    -0.0064     0.3818
      4KC3          B       2202        278     443.30         29         28       1.00    1213.00    5459.00     0.0005     0.5508
      2YFQ          A       3033        395     397.96         47         53      -6.00     319.00    2963.00    -0.0020     0.1052
      2YFQ          B       3049        397     399.76         47         54      -7.00     422.00    2444.00    -0.0023     0.1383
      4ZHJ          A       9817       1258    1194.33        116        171     -55.00    3193.00   31437.00    -0.0056     0.3252
      4ZHJ          B       9471       1233    1170.50        112        169     -57.00    3528.00   24643.00    -0.0060     0.3725
      5LE2          A       4573        479     781.32         49         80     -32.00    1270.00   25224.00    -0.0070     0.2778
      4PP4          A       2477        248     299.67         35         34       1.00     893.00    4092.00     0.0004     0.3605
      4GWI          A       1124        144     158.28         18         20      -2.00     200.00    1337.00    -0.0018     0.1783
      2JOY          A        965         96     140.55         20         16       4.00     349.00     834.00     0.0041     0.3615
      4BUO          A       2400        304     347.60         21         14       7.00    1948.00    3338.00     0.0029     0.8116
      4BUO          C         58          6      15.82          1         -0       2.00     128.00      92.00     0.0345     2.2060
      2YW3          A       1465        195     204.21         21         22      -1.00     439.00    1183.00    -0.0007     0.2998
      2YW3          B       1480        197     205.59         21         22      -2.00     519.00     545.00    -0.0014     0.3506
      2YW3          C       1488        197     205.94         21         22      -2.00     508.00     976.00    -0.0013     0.3417
      5OEI          A       2242        299     303.88         27         26      -0.00     141.00    2426.00    -0.0000     0.0628
      2AWF          A        978        122     150.34         12         17      -5.00    1013.00    1049.00    -0.0051     1.0354
      1JBE          A       1041        126     143.93         15         18      -3.00     179.00    1525.00    -0.0029     0.1716
      1JL3          A       1073        137     157.56         16         22      -6.00      95.00     982.00    -0.0056     0.0890
      2MQA          A       1068        125     144.03          0          5      -5.00     292.00     837.00    -0.0047     0.2738
      1Z91          A       1101        137     190.11         18         19      -1.00     673.00     950.00    -0.0009     0.6110
      3FF1          A       3518        435     466.12         44         68     -24.00     788.00    2202.00    -0.0068     0.2241
      2JA2          A       3845        485     653.71         53         69     -16.00    1381.00    4694.00    -0.0042     0.3592
      1Z7D          A       2969        378     398.46         44         49      -4.00     901.00    2737.00    -0.0013     0.3036
      1Z7D          B       2960        377     397.67         44         49      -4.00     877.00    2515.00    -0.0014     0.2964
      1PG6          A       1570        206     240.33         15         22      -6.00     402.00    2833.00    -0.0038     0.2563
      4REL          A       3506        446     438.39         39         41      -2.00     163.00    5420.00    -0.0006     0.0466
      3E59          A       2443        311     314.84         37         42      -6.00     321.00     765.00    -0.0025     0.1313
      4DNX          A       3095        396     405.57         31         51     -20.00     203.00    3095.00    -0.0065     0.0657
      4DNX          B       3089        396     404.95         31         51     -20.00     277.00    2852.00    -0.0065     0.0897
      2JPE          A       1277        132     167.12         16         13       3.00     102.00    1235.00     0.0023     0.0800
      5B4T          A       1957        260     265.81         23         25      -2.00     324.00    1321.00    -0.0010     0.1657
      4OBM          A       1976        253     286.36         23         31      -7.00     464.00    1363.00    -0.0035     0.2348
      2ENZ          A        579         65     111.95          8          3       5.00     276.00    1016.00     0.0086     0.4772
      2B4L          A       2091        268     299.77         35         34       0.00     214.00    2071.00     0.0000     0.1024
      3OZP          A       4615        572     583.01         63         78     -16.00    1070.00    1545.00    -0.0035     0.2319
      4DG5          A       2999        395     427.32         48         62     -14.00     316.00    5895.00    -0.0047     0.1053
      3QTM          A       2620        325     392.81         26         56     -30.00    1316.00    7782.00    -0.0115     0.5024
      3ZUC          A       1535        153     192.23          9         14      -5.00     292.00     658.00    -0.0033     0.1902
      1MV4          A        349         37      95.54          5          9      -4.00     369.00    1254.00    -0.0115     1.0579
      1MV4          B        349         37      97.51          5          9      -4.00     326.00    1556.00    -0.0115     0.9347
      2Y3C          A       2279        277     278.76         25         33      -8.00     321.00    1107.00    -0.0035     0.1410
      5KBZ          A       2466        316     325.18         34         33       0.00     671.00    4370.00     0.0000     0.2719
      5KBZ          B       2457        315     322.97         33         33      -1.00     492.00    3828.00    -0.0004     0.2001
      3QXB          A       2328        287     298.64         27         42     -15.00     699.00    1986.00    -0.0064     0.3002
      3QXB          B       2310        286     296.53         27         42     -15.00     701.00    1142.00    -0.0065     0.3035
      4IUP          A       1034        126     176.23         18         23      -5.00     251.00    2694.00    -0.0048     0.2424
      3W34          A       1649        208     232.35         30         26       3.00     285.00    1691.00     0.0018     0.1726
      3W34          B       1619        203     226.48         29         26       4.00     311.00    1494.00     0.0025     0.1923
      1F75          A       1769        217     256.50         26         29      -3.00    1101.00    1686.00    -0.0017     0.6226
      1F75          B       1735        212     250.51         26         29      -3.00    1161.00     831.00    -0.0017     0.6689
      5ERE          A       4005        532     598.51         42         63     -20.00     922.00   23263.00    -0.0050     0.2302
      4IPU          A       1000        136     153.03         17         14       3.00     154.00     620.00     0.0030     0.1536
      4M5B          A       1596        214     232.11          8          7       1.00     573.00    1147.00     0.0006     0.3592
      3Q7C          A       1639        209     234.31         26         28      -2.00     560.00    1820.00    -0.0012     0.3414
      1Q6H          A       1596        208     345.22         33         34      -1.00     661.00    3718.00    -0.0006     0.4141
      1Q6H          B       1596        208     323.25         33         34      -1.00     630.00    3078.00    -0.0006     0.3947
      3TS7          A       2243        289     294.87         32         42     -11.00     757.00     824.00    -0.0049     0.3376
      3TS7          B       2284        297     303.07         32         43     -11.00     688.00     788.00    -0.0048     0.3013
      5E2H          A       2735        345     337.04         27         36      -9.00     354.00    1037.00    -0.0033     0.1294
      2PBC          A        778        100     125.06         13         13      -0.00     346.00     486.00    -0.0000     0.4453
      1QQK          A       1041        129     148.34         25         13      11.00     545.00     686.00     0.0106     0.5239
      4ARX          A       4594        579     571.79         44         46      -1.00    1329.00    1215.00    -0.0002     0.2892
      3DO8          A       1099        135     162.32         26         18       8.00     571.00    1496.00     0.0073     0.5194
      3DO8          B        993        123     148.14         22         16       7.00     310.00    1381.00     0.0070     0.3118
      3MY2          A       1013        124     163.80         15         15      -0.00     265.00     991.00    -0.0000     0.2614
      2KKT          A        507         52      75.33          8          5       2.00     174.00     520.00     0.0039     0.3426
      3UT4          A       1082        128     164.90         13         17      -4.00     210.00     905.00    -0.0037     0.1941
      3UT4          B       1082        128     165.46         13         17      -4.00     210.00     964.00    -0.0037     0.1944
      3LXZ          A       1635        210     231.86         22         27      -5.00     334.00    1497.00    -0.0031     0.2045
      2WCY          A       1361        155     214.28         19         19      -0.00     591.00    1261.00    -0.0000     0.4339
      4PF8          A       2700        284     325.20         25         40     -16.00     368.00    2916.00    -0.0059     0.1362
      2QKO          A       1309        171     221.18         23         25      -3.00    1030.00     671.00    -0.0023     0.7865
      2QKO          B       1326        173     224.10         23         25      -2.00    1115.00    1657.00    -0.0015     0.8408
      1Z68          A       5889        719     678.05         71         78      -7.00    1163.00    5270.00    -0.0012     0.1975
      1Z68          B       5915        719     677.84         71         78      -7.00    1031.00    3020.00    -0.0012     0.1743
      2QCU          A       3990        499     485.04         64         64       0.00    1578.00   10816.00     0.0000     0.3956
      3WRB          A       3247        409     460.64         40         58     -18.00     582.00    1962.00    -0.0055     0.1793
      3WRB          B       3259        411     462.49         40         58     -18.00     586.00    2381.00    -0.0055     0.1798
      5TF0          A       5478        706     654.81         85         93      -8.00     780.00    1498.00    -0.0015     0.1424
      5TF0          B       5469        706     654.26         85         92      -8.00     634.00    1363.00    -0.0015     0.1159
      1DCU          A       2507        330     326.82         30         41     -10.00    1081.00    2531.00    -0.0040     0.4311
      1DCU          B       2449        323     317.28         29         41     -13.00     919.00    2387.00    -0.0053     0.3752
      1DCU          C       2497        328     322.81         29         44     -15.00    1132.00    3065.00    -0.0060     0.4533
      1DCU          D       2454        325     318.45         29         41     -13.00     856.00    1612.00    -0.0053     0.3488
      5Y86          A       3161        391     467.47         59         39      20.00     218.00    7037.00     0.0063     0.0690
      2K3D          A        865         87     132.84          9         15      -6.00     351.00    1558.00    -0.0069     0.4061
      2KZR          A        822         86     113.63         11         10       1.00     374.00    1111.00     0.0012     0.4548
      2NNZ          A       1252        131     161.25         16         24      -8.00     157.00     506.00    -0.0064     0.1250
      5B04          A       2472        317     360.24         32         35      -3.00    1158.00    4537.00    -0.0012     0.4685
      5B04          B       2489        319     365.62         32         35      -3.00    1284.00    4461.00    -0.0012     0.5159
      5B04          C       2702        349     393.88         32         37      -5.00     420.00    4981.00    -0.0019     0.1555
      5B04          D       2674        346     387.29         31         36      -5.00     389.00    7822.00    -0.0019     0.1453
      5B04          E       2976        384     417.62         42         44      -2.00    1077.00    4271.00    -0.0007     0.3619
      5B04          F       2967        383     415.71         42         44      -2.00    1089.00    6917.00    -0.0007     0.3669
      5B04          G       2755        349     381.23         38         40      -2.00    1192.00    5929.00    -0.0007     0.4325
      5B04          H       2755        349     381.64         38         40      -2.00    1165.00    3499.00    -0.0007     0.4228
      5B04          I       3377        428     448.73         48         55      -6.00    1099.00    6895.00    -0.0018     0.3253
      5B04          J       3372        428     448.20         48         55      -7.00    1106.00   13250.00    -0.0021     0.3279
      3M5J          A       2392        309     471.64         37         28       9.00     311.00    4865.00     0.0038     0.1301
      3M5J          B       1419        176     349.77         15         29     -14.00     633.00   17485.00    -0.0099     0.4457
      1H8G          A        757         92     144.13         10         15      -5.00      84.00     261.00    -0.0066     0.1103
      1H8G          B        747         91     141.37         10         14      -5.00      34.00    2758.00    -0.0067     0.0460
      3LQ1          A       4020        513     534.21         53         74     -21.00     876.00    6878.00    -0.0052     0.2180
      2WP1          A        996        124     164.35         15         19      -3.00     600.00    2048.00    -0.0030     0.6021
      2WP1          P         46          7      15.32          1         -0       2.00      80.00      91.00     0.0435     1.7464
      5XLJ          A       1401        192     260.66         19         22      -4.00     485.00    3850.00    -0.0029     0.3465
      3CSX          A        505         61     109.51         12         13      -1.00     578.00    3162.00    -0.0020     1.1436
      3CSX          B        578         71     131.42         12         15      -3.00     347.00    3473.00    -0.0052     0.6007
      3QE6          A       2312        283     686.64         49         46       3.00    4069.00   13228.00     0.0013     1.7601
      3QE6          B       2287        286     672.33         49         46       3.00    4061.00    8063.00     0.0013     1.7758
      5LUS          A        506         50      95.98          6          8      -2.00     137.00    1635.00    -0.0040     0.2710
      5LUS          B        506         50      96.17          6          8      -2.00     170.00     754.00    -0.0040     0.3356
      1YHD          A        908         92     141.82         13         15      -2.00     267.00    1000.00    -0.0022     0.2942
      2Z0W          A        568         72     113.29          9          5       4.00     392.00    1037.00     0.0070     0.6904
      5IHX          A       3359        360     403.40         45         45       0.00    1077.00    4010.00     0.0000     0.3206
      2JNT          A       1043        108     142.64         19         24      -5.00     185.00     903.00    -0.0048     0.1778
      2COO          A        630         70     120.74         10          7       3.00     433.00     861.00     0.0048     0.6868
      1XOC          A       4118        504     498.70         67         80     -12.00    1065.00    1744.00    -0.0029     0.2586
      1XOC          B         76          9      21.60          1          1       1.00      40.00     102.00     0.0145     0.5255
      2V1Q          A        501         60      78.32          7         11      -4.00     258.00     208.00    -0.0080     0.5155
      1KQF          A       7719        982     797.21         99        107      -8.00    1262.00    5086.00    -0.0010     0.1636
      1KQF          B       2207        289     385.95         30         38      -8.00    1866.00   14209.00    -0.0036     0.8453
      1KQF          C       1783        216     293.47         27         13      14.00     445.00    5094.00     0.0079     0.2499
      2ENH          A        360         46      86.47          5          4       1.00     254.00      68.00     0.0028     0.7057
      1UGO          A        915         99     148.38         14         16      -2.00     148.00    2305.00    -0.0022     0.1616
      2PSO          A       1517        197     235.64         25         24       1.00    1001.00    3312.00     0.0007     0.6596
      5J75          A       1728        233     242.34         13         19      -6.00     200.00    1795.00    -0.0035     0.1156
      5FAF          A        997        113     166.20         15         14       1.00     366.00     877.00     0.0010     0.3671
      2XCJ          A        667         84     103.14          6          6      -0.00     254.00     564.00    -0.0000     0.3804
      2XCJ          B        688         84     104.25          6          6      -0.00     256.00     799.00    -0.0000     0.3714
      2P4F          A       1575        193     229.10         21         25      -2.00     491.00     179.00    -0.0013     0.3120
      1GS5          A       1946        258     259.29         22         28      -6.00     348.00    2239.00    -0.0031     0.1789
      2YTT          A        367         46      82.79          5          4       1.00     198.00     473.00     0.0027     0.5386
      3UMH          A       1528        180     340.62         32         28       4.00     575.00    3739.00     0.0026     0.3762
      3TQZ          A       1076        136     193.10         11         15      -4.00     713.00    1641.00    -0.0037     0.6623
      1XK7          A       3051        390     490.15         35         50     -15.00     885.00    7029.00    -0.0049     0.2901
      5X88          A       1379        187     183.55         17         23      -7.00     259.00    1087.00    -0.0051     0.1876
      3C1M          A       3546        465     477.93         59         70     -11.00     440.00    5058.00    -0.0031     0.1242
      3C1M          B       3554        465     478.91         59         70     -11.00     328.00    5245.00    -0.0031     0.0922
      3C1M          C       3574        468     482.82         61         70      -9.00     683.00    5214.00    -0.0025     0.1910
      3C1M          D       3555        466     480.65         60         70     -10.00     538.00    4484.00    -0.0028     0.1513
      2JLL          A       3030        382     804.73         42         43      -1.00     304.00    1636.00    -0.0003     0.1002
      5AJH          A       1420        201     190.86         18         15       3.00     735.00    1863.00     0.0021     0.5179
      3BWY          A       1715        214     228.17         23         31      -8.00     266.00    1728.00    -0.0047     0.1552
      5HA6          A        909         93     217.63         12         14      -2.00     374.00     242.00    -0.0022     0.4111
      1GAW          A       2411        304     327.88         43         43      -1.00     810.00    1908.00    -0.0004     0.3360
      4D40          A        807         89     123.73         10          5       5.00     339.00     378.00     0.0062     0.4207
      3AX6          A       2764        350     374.85         46         56      -9.00     501.00     753.00    -0.0033     0.1813
      3AX6          B       2764        350     370.98         46         56      -9.00     572.00    2145.00    -0.0033     0.2070
      5WIX          A       3242        409     569.30         43         44      -1.00    1285.00     509.00    -0.0003     0.3965
      3UE6          A       1067        135     164.29         13         15      -3.00     216.00     145.00    -0.0028     0.2020
      3UE6          B       1002        128     152.67         13         12       1.00     211.00     991.00     0.0010     0.2108
      4UOM          H       1645        217     286.01         17         14       2.00     387.00    1046.00     0.0012     0.2354
      4UOM          L       1561        205     307.27         16         21      -6.00     256.00    3447.00    -0.0038     0.1643
      3DHN          A       1613        210     228.09         25         31      -5.00     364.00    2059.00    -0.0031     0.2260
      3HEZ          A        281         25      82.47          5          5       1.00     122.00     216.00     0.0036     0.4340
      3HEZ          B        278         25      80.57          5          5       1.00     119.00     687.00     0.0036     0.4268
      3HEZ          C        285         25      83.08          5          5       1.00     166.00    1606.00     0.0035     0.5816
      1WV2          A       1720        230     233.84         25         27      -2.00     356.00     490.00    -0.0012     0.2070
      1WV2          B       1664        223     228.42         24         26      -2.00     318.00    1871.00    -0.0012     0.1909
      5TCD          A       3778        388     427.96         42         50      -8.00     936.00    2349.00    -0.0021     0.2477
      4LHW          A       1390        171     192.14         28         24       3.00     209.00     164.00     0.0022     0.1507
      4YYW          A       1650        218     220.29         23         31      -8.00     305.00    1447.00    -0.0048     0.1851
      4H0N          A       2684        331     376.45         43         39       4.00     502.00    3189.00     0.0015     0.1870
      4LJX          A        961        118     147.18         16         17      -1.00     357.00    2385.00    -0.0010     0.3713
      1HBK          A        773         89     128.18         13         13      -0.00     559.00     786.00    -0.0000     0.7233
      3CNK          A        682         89     113.43         11          6       6.00     256.00    1374.00     0.0088     0.3755
      3CNK          B        682         89     113.16         11          6       6.00     280.00    1387.00     0.0088     0.4104
      2CXI          A       2778        339     382.78         55         66     -12.00     972.00    8883.00    -0.0043     0.3500
      2CXI          B       2778        339     382.17         55         66     -12.00     959.00    2544.00    -0.0043     0.3452
      2CXI          C       2778        339     382.44         55         66     -12.00     962.00    6167.00    -0.0043     0.3463
      4PVA          A       2665        324     317.50         22         39     -18.00     125.00    1955.00    -0.0068     0.0468
      1WGM          A        913         98     172.88         10         15      -5.00     320.00    2149.00    -0.0055     0.3508
      3ENK          A       2629        340     330.10         39         43      -4.00     309.00    1345.00    -0.0015     0.1176
      3ENK          B       2618        339     330.86         39         43      -4.00     328.00    1537.00    -0.0015     0.1253
      4GB3          1       2155        273     403.47         26         19       7.00     374.00    4578.00     0.0032     0.1735
      4GB3          2       1973        256     279.00         15         20      -5.00     878.00    2808.00    -0.0025     0.4451
      4GB3          3       1838        238     339.25         12         19      -7.00     565.00    2865.00    -0.0038     0.3074
      4GB3          4        428         55     143.78          6          5       1.00     464.00     818.00     0.0023     1.0841
      3CU2          A       1853        232     238.98         22         24      -2.00     384.00    1674.00    -0.0011     0.2073
      3CU2          B       1846        232     238.74         22         24      -2.00     371.00     498.00    -0.0011     0.2011
      5MEC          A       1087        131     182.19         18         15       3.00     189.00    1789.00     0.0028     0.1736
      5KHD          R        732         73      99.54          8          9      -2.00     146.00     624.00    -0.0027     0.1989
      5KHD          A        721         72      97.92          7          9      -1.00     185.00     562.00    -0.0014     0.2565
      3CVJ          A       1846        235     267.90         23         26      -3.00     906.00    1591.00    -0.0016     0.4910
      3CVJ          B       1850        235     268.92         23         26      -3.00     930.00    1761.00    -0.0016     0.5028
      1NQ3          A        977        133     150.99         11         11      -0.00     345.00     368.00    -0.0000     0.3530
      1NQ3          B        977        133     151.03         11         11      -0.00     315.00    1123.00    -0.0000     0.3223
      1NQ3          C        978        133     151.60         11         11      -0.00     335.00    1043.00    -0.0000     0.3421
      2YCF          A       2347        286     342.08         37         41      -4.00     562.00    4309.00    -0.0017     0.2395
      2DG1          A       2511        321     302.91         25         38     -13.00     327.00    1962.00    -0.0052     0.1303
      5UFH          A       2067        267     290.59         21         34     -13.00     572.00    3176.00    -0.0063     0.2770
      5B4B          A       1970        239     259.01         34         33       1.00     904.00    1352.00     0.0005     0.4588
      2JIK          A        806        101     124.58          9         14      -5.00     181.00     545.00    -0.0062     0.2243
      5YU3          A       2573        344     346.98         30         46     -16.00     824.00    4521.00    -0.0062     0.3204
      5YU3          B       2573        344     345.53         30         46     -16.00     796.00    8183.00    -0.0062     0.3094
      1N7E          A        700         95     120.67         10          9       1.00     311.00     525.00     0.0014     0.4449
      3KLK          A       7987       1006    1258.61         89        130     -41.00     841.00   27308.00    -0.0051     0.1053
      4Y7S          A        983        111     135.86          8          7       1.00     225.00     735.00     0.0010     0.2292
      4Y7S          B        983        111     136.07          8          7       1.00     190.00     934.00     0.0010     0.1938
      4Y7S          C        975        110     134.14          8          7       1.00     219.00     459.00     0.0010     0.2244
      5OPQ          A       5244        659     639.45         76         77      -2.00    1397.00    4108.00    -0.0004     0.2663
      5OPQ          B       5256        659     639.61         76         77      -2.00    1489.00    3611.00    -0.0004     0.2833
      3I1A          A       2801        328     388.82         35         42      -6.00     317.00    1770.00    -0.0021     0.1130
      5II5          A       4488        476     531.91         46         55     -10.00    1005.00    2923.00    -0.0022     0.2239
      1XM8          A       2011        254     271.31         29         35      -6.00     228.00    1750.00    -0.0030     0.1132
      4FDX          A        473         61     106.24          7          7      -1.00     152.00     968.00    -0.0021     0.3207
      4FDX          B        488         64     111.23          7          7      -1.00     118.00     728.00    -0.0020     0.2413
      1AFI          A        647         72      89.50         10          7       3.00      57.00     329.00     0.0046     0.0880
      2MIQ          A        842         94     269.26          8         11      -3.00    1092.00    3092.00    -0.0036     1.2966
      4UYM          A       3752        470     456.87         54         53       2.00    1245.00    3975.00     0.0005     0.3319
      3PA6          A        972         97     131.12         12         10       2.00     415.00    1388.00     0.0021     0.4266
      3HDV          A        907        117     133.87         14         20      -5.00     516.00     438.00    -0.0055     0.5688
      3HDV          B        946        123     141.73         15         20      -5.00     501.00     618.00    -0.0053     0.5298
      3HDV          C        907        118     136.92         14         20      -6.00     501.00     551.00    -0.0066     0.5525
      3HDV          D        879        114     130.71         13         20      -8.00     333.00    1384.00    -0.0091     0.3789
      2K9Q          A        787         77     154.63         10         10       0.00     356.00    1387.00     0.0000     0.4525
      2K9Q          B        787         77     152.13         10         10       0.00     368.00    1118.00     0.0000     0.4681
      3RMI          A        838        105     188.30         19         15       4.00     136.00    2722.00     0.0048     0.1619
      4E1S          A       2003        242     270.11         21         27      -6.00     648.00    3811.00    -0.0030     0.3234
      4OVD          A       3067        408     424.27         31         48     -17.00     536.00    4476.00    -0.0055     0.1749
      1RKR          A        972        129     141.67         15         16      -1.00      83.00     431.00    -0.0010     0.0853
      2RPR          A        810         87     121.01         16          8       8.00     284.00     160.00     0.0099     0.3505
      2EC2          A       1080        130     196.43         21         13       8.00     865.00     743.00     0.0074     0.8013
      2EC2          C       1080        130     195.49         21         13       8.00     881.00    2748.00     0.0074     0.8158
      2UWQ          A        820         86     114.93          8         15      -7.00     497.00     477.00    -0.0085     0.6066
      3NO6          A       1884        224     262.05         25         40     -15.00     652.00    1331.00    -0.0080     0.3459
      3NO6          B       1873        215     249.25         25         39     -14.00     568.00    1895.00    -0.0075     0.3034
      3NO6          C       1850        215     254.85         25         39     -14.00     594.00    2351.00    -0.0076     0.3210
      3NO6          D       1817        216     251.73         25         39     -14.00     505.00    1766.00    -0.0077     0.2780
      5K29          A        694         97     115.84         14         12       3.00     178.00    1184.00     0.0043     0.2559
      4EMV          A       1550        196     214.53         20         25      -5.00     807.00    2108.00    -0.0032     0.5207
      4C5O          C       2475        330     350.95         26         28      -2.00     784.00    1590.00    -0.0008     0.3169
      4C5O          D       2495        333     352.66         26         29      -3.00     798.00    2813.00    -0.0012     0.3199
      3OA7          A       1545        188     501.64         25         29      -4.00     722.00   28664.00    -0.0026     0.4673
      1A0C          A       3498        437     472.07         55         66     -11.00     665.00    3390.00    -0.0031     0.1901
      1A0C          B       3498        437     472.07         55         66     -11.00     665.00    3174.00    -0.0031     0.1901
      1A0C          C       3498        437     472.07         55         66     -11.00     665.00     294.00    -0.0031     0.1901
      1A0C          D       3498        437     472.07         55         66     -11.00     665.00     615.00    -0.0031     0.1901
      4DO4          A       3136        387     400.91         31         44     -13.00     493.00     349.00    -0.0041     0.1573
      4DO4          B       3223        400     418.18         31         45     -14.00     590.00    2214.00    -0.0043     0.1829
      5GVR          A       1826        234     243.23         32         21      11.00     254.00    2096.00     0.0060     0.1393
      1SGJ          A       1721        231     228.80         19         29     -11.00     382.00     808.00    -0.0064     0.2218
      1SGJ          B       1721        231     228.54         19         29     -11.00     379.00    2261.00    -0.0064     0.2203
      1SGJ          C       1721        231     228.41         19         29     -11.00     375.00     653.00    -0.0064     0.2180
      4LQ0          A       2421        298     369.57         42         36       6.00     458.00    8327.00     0.0025     0.1892
      5A98          A       1952        235     304.31         29         32      -3.00     276.00    1130.00    -0.0015     0.1413
      5L7S          A       2224        267     377.45         40         38       2.00     648.00    2533.00     0.0009     0.2913
      2IWN          A        720         93     115.83          7         10      -3.00     177.00     669.00    -0.0042     0.2456
      1UJQ          A       2068        272     304.38         24         34     -10.00     289.00    5779.00    -0.0048     0.1399
      1UJQ          B       2038        268     297.25         23         33     -10.00     301.00    4934.00    -0.0049     0.1477
      1UJQ          C       2087        275     307.61         24         35     -11.00     131.00    7384.00    -0.0053     0.0629
      1UJQ          D       2027        268     296.22         23         32      -9.00     498.00    3451.00    -0.0044     0.2457
      4AP3          A       3987        521     499.01         52         76     -24.00     554.00   12531.00    -0.0060     0.1391
      4GKL          A       3514        420     451.15         56         58      -2.00    1066.00    3084.00    -0.0006     0.3033
      1OIH          A       1971        254     265.28         28         32      -4.00     253.00    1526.00    -0.0020     0.1283
      1OIH          B       1970        255     264.54         28         32      -4.00     232.00    1240.00    -0.0020     0.1176
      1OIH          C       1846        242     251.98         26         30      -4.00     275.00     523.00    -0.0022     0.1487
      1OIH          D       1865        244     254.08         26         30      -4.00     209.00    1132.00    -0.0021     0.1121
      2A2A          A       2557        304     341.68         41         49      -8.00     883.00    5816.00    -0.0031     0.3452
      2A2A          B       2523        303     340.18         41         48      -8.00     878.00    4949.00    -0.0032     0.3478
      5C9F          A       1039        132     174.19         18         15       3.00     434.00     540.00     0.0029     0.4173
      5C9F          B        989        124     167.25         18         14       4.00     373.00    1494.00     0.0040     0.3767
      5C9F          C       1039        132     175.08         18         15       3.00     379.00     719.00     0.0029     0.3645
      5C9F          D       1013        126     170.84         18         15       3.00     304.00    2406.00     0.0030     0.3006
      5UIF          A        840        112     139.44         10         10      -1.00     197.00    1496.00    -0.0012     0.2344
      5UIF          B        840        112     138.91         10         10      -1.00     166.00    1180.00    -0.0012     0.1980
      5UIF          C        840        112     139.30         10         10      -1.00     162.00    1171.00    -0.0012     0.1933
      5ENQ          A       4424        580     593.02         48         66     -18.00    1017.00   12566.00    -0.0041     0.2299
      5ENQ          B       4405        578     591.66         48         66     -18.00     972.00    7264.00    -0.0041     0.2206
      5ENQ          C       4404        578     595.50         48         66     -18.00     941.00    7708.00    -0.0041     0.2137
      5ENQ          D       1237        162     190.96         12         24     -12.00     699.00    3186.00    -0.0097     0.5652
      5ENQ          E       1168        155     184.12         12         24     -12.00     748.00    3170.00    -0.0103     0.6403
      5ENQ          F       1237        162     191.20         12         24     -12.00     679.00    1242.00    -0.0097     0.5493
      1SNY          A       1794        241     245.41         24         20       4.00     389.00    1741.00     0.0022     0.2171
      3G89          A       1846        238     255.30         31         28       3.00     404.00    4386.00     0.0016     0.2189
      3NFK          A        715         92     110.28         11         11      -1.00     124.00     284.00    -0.0014     0.1741
      3NFK          C        107         13      23.55          2          2       0.00      87.00     157.00     0.0000     0.8102
      3NBM          A        820        101     122.28          9         10       0.00     274.00     710.00     0.0000     0.3346
      4CPV          A        807        108     118.97         14         20      -6.00     370.00     792.00    -0.0074     0.4590
      2LSH          A        989        118     141.44          6         10      -4.00     342.00    1617.00    -0.0040     0.3455
      5M8H          A       2947        377     486.46         28         43     -15.00     329.00    8693.00    -0.0051     0.1115
      5M8H          B       2958        378     488.53         28         43     -15.00     339.00    9523.00    -0.0051     0.1147
      5M8H          C       2955        377     488.80         28         43     -15.00     287.00    9916.00    -0.0051     0.0973
      5M8H          D       2951        378     487.18         28         43     -15.00     358.00    9374.00    -0.0051     0.1212
      5M8H          E       1601        208     254.80         24         24      -0.00     536.00    1187.00    -0.0000     0.3349
      5M8H          F       1610        209     257.46         24         24      -1.00     526.00     757.00    -0.0006     0.3270
      5M8H          G       1593        207     254.46         24         24      -0.00     534.00    1160.00    -0.0000     0.3354
      5M8H          H       1606        209     256.60         24         24      -1.00     524.00     570.00    -0.0006     0.3262
      5CY0          A        509         63      82.82          8          9       0.00      64.00     436.00     0.0000     0.1251
      1AXD          A       1669        209     236.36         20         26      -6.00     119.00    1034.00    -0.0036     0.0715
      1AXD          B       1669        209     236.39         20         26      -6.00     159.00    1405.00    -0.0036     0.0951
      1AXD          D         10          1      15.98          0         -0       0.00      12.00      30.00     0.0000     1.1944
      1LRZ          A       3313        400     517.01         54         56      -2.00     465.00    5512.00    -0.0006     0.1404
      5JVU          A        655         76     202.59         14         20      -7.00     953.00    3783.00    -0.0107     1.4545
      5JVU          B        589         69     196.42         14         18      -4.00     902.00    2226.00    -0.0068     1.5321
      5TLC          A       3388        438     434.83         40         51     -11.00     938.00    2045.00    -0.0032     0.2770
      5TLC          B       3379        436     433.61         40         50     -10.00     922.00    2252.00    -0.0030     0.2728
      5TLC          C       3116        400     399.35         37         47     -10.00     724.00    5902.00    -0.0032     0.2325
      5TLC          D       2981        383     385.65         37         41      -4.00     904.00    4648.00    -0.0013     0.3031
      2PKH          A       1111        139     172.37         17         20      -2.00     178.00    1521.00    -0.0018     0.1600
      2PKH          B       1121        140     174.30         18         20      -2.00     123.00     740.00    -0.0018     0.1100
      2PKH          C       1121        140     174.88         18         20      -2.00     136.00    1599.00    -0.0018     0.1214
      2PKH          D       1111        139     174.12         17         20      -2.00     138.00    1138.00    -0.0018     0.1242
      1S5U          A       1051        129     168.13         15         16      -1.00     715.00     801.00    -0.0010     0.6803
      1S5U          B       1044        128     167.30         15         16      -1.00     630.00    1500.00    -0.0010     0.6037
      1S5U          C       1060        130     169.56         16         16      -0.00     755.00    1694.00    -0.0000     0.7121
      1S5U          D       1051        129     169.38         15         16      -1.00     701.00    1982.00    -0.0010     0.6669
      3OWV          A       1674        218     222.71         24         21       3.00     417.00     543.00     0.0018     0.2489
      3GJP          A        291         35      89.00          8          7       1.00     335.00     346.00     0.0034     1.1496
      3GJP          B        291         35      90.12          8          7       1.00     299.00    1235.00     0.0034     1.0277
      3GJP          C        279         34      82.12          7          7       0.00     377.00     470.00     0.0000     1.3506
      5VYV          A       1413        173     205.61         22         25      -3.00     457.00    1285.00    -0.0021     0.3237
      5VYV          B       1354        170     195.75         22         25      -3.00     509.00    1925.00    -0.0022     0.3763
      3HM7          A       3425        436     416.40         43         55     -11.00     391.00    3592.00    -0.0032     0.1142
      3HM7          B       3437        437     416.09         44         55     -10.00     500.00    1905.00    -0.0029     0.1454
      4Z48          A       1940        235     259.56         36         42      -6.00     761.00     655.00    -0.0031     0.3922
      2K85          A        663         65      96.04         11          7       4.00     171.00     817.00     0.0060     0.2580
      1VC4          A       1953        254     248.43         33         38      -5.00     476.00     807.00    -0.0026     0.2436
      4E01          A       2486        308     348.03         40         36       4.00     191.00    2980.00     0.0016     0.0769
      1CS6          A       2999        382     521.67         40         47      -6.00     402.00    4612.00    -0.0020     0.1341
      5C50          A       1990        198     270.90         26         32      -6.00     848.00    1708.00    -0.0030     0.4262
      5C50          B       1823        185     232.55         23         19       4.00     963.00    1074.00     0.0022     0.5283
      3BWK          A       1921        242     264.42         25         35     -10.00     794.00    3432.00    -0.0052     0.4132
      3BWK          B       1916        242     262.44         25         35     -10.00     751.00    3320.00    -0.0052     0.3921
      3BWK          C       1849        234     247.39         24         33      -9.00     678.00    1982.00    -0.0049     0.3665
      3BWK          D       1829        231     244.14         24         31      -7.00     656.00    1125.00    -0.0038     0.3586
      5KWB          A       3506        364     567.59         29         31      -2.00     419.00    4071.00    -0.0006     0.1194
      2ROW          A        783         84     129.30         13         12      -0.00     204.00     462.00    -0.0000     0.2607
      3V4H          A       1054        131     163.98         15         17      -3.00     342.00     233.00    -0.0028     0.3247
      3V4H          B       1046        129     161.21         15         16      -2.00     305.00     734.00    -0.0019     0.2913
      4NV0          A       2470        299     324.71         28         43     -14.00     372.00     748.00    -0.0057     0.1505
      5DJS          A       4103        520     506.09         55         64      -9.00     832.00    5520.00    -0.0022     0.2028
      2R0B          A       1233        151     169.71         15         13       3.00     806.00     179.00     0.0024     0.6540
      2KXS          A       1384        146     192.32         12         13      -1.00     310.00    1150.00    -0.0007     0.2239
      3IWK          A       3811        496     520.43         55         64      -9.00    1271.00    5292.00    -0.0024     0.3335
      3IWK          B       3813        496     520.77         55         64      -9.00    1249.00    3474.00    -0.0024     0.3276
      3WG6          A       2408        299     308.07         39         44      -4.00     443.00    2539.00    -0.0017     0.1840
      3CG0          C        970        126     140.83         13         18      -6.00     278.00     778.00    -0.0062     0.2866
      2LNH          A        621         65      94.50          6         11      -5.00     216.00      99.00    -0.0081     0.3476
      2LNH          B        638         67      94.13          9          8       1.00     330.00     819.00     0.0016     0.5176
      2LNH          C        433         47     189.25          3          4      -1.00     411.00    1914.00    -0.0023     0.9492
      1PUJ          A       2085        261     321.27         42         38       4.00    2343.00    3180.00     0.0019     1.1236
      1YAD          A       1472        190     206.45         28         26       2.00     230.00    2146.00     0.0014     0.1563
      1YAD          B       1498        193     209.69         28         27       1.00      54.00    1406.00     0.0007     0.0358
      1PBJ          A        941        116     148.30         13         26     -12.00     580.00    2735.00    -0.0128     0.6165
      3TQL          A       1767        221     250.00         25         20       5.00     669.00    1531.00     0.0028     0.3784
      2P6C          A       1128        137     183.44         20         24      -4.00     556.00     849.00    -0.0035     0.4929
      5L74          A       1198        151     196.07         12         13      -1.00     698.00     770.00    -0.0008     0.5829
      2BN8          A        633         67      99.87          8          9      -1.00     411.00    2015.00    -0.0016     0.6500
      3Q98          A       2873        366     376.60         42         55     -12.00     592.00    1817.00    -0.0042     0.2060
      1WY0          A       2595        327     347.53         54         56      -3.00     718.00    1341.00    -0.0012     0.2767
      3DRZ          A        860        103     134.01         16         17      -1.00     613.00    1969.00    -0.0012     0.7124
      3DRZ          B        849        103     132.74         16         17      -1.00     650.00    1402.00    -0.0012     0.7657
      3DRZ          C        799         96     125.62         15         14       2.00     593.00      56.00     0.0025     0.7418
      3DRZ          D        785         95     124.24         16         14       2.00     623.00    1019.00     0.0025     0.7931
      3DRZ          E        799         97     126.20         16         15       1.00     593.00     734.00     0.0013     0.7416
      5OMV          A       6227        758     785.97        129        123       6.00    1924.00    6903.00     0.0010     0.3090
      4USK          B       2926        345     380.63         36         33       3.00     479.00    3362.00     0.0010     0.1638
      4YMZ          A       1893        250     248.72         27         27       0.00     257.00    1602.00     0.0000     0.1356
      4YMZ          B       1867        250     245.60         27         27       0.00     238.00     841.00     0.0000     0.1273
      1GCY          A       3279        415     398.01         36         45     -10.00     373.00    3298.00    -0.0030     0.1137
      4O0L          A       2005        266     275.86         27         27      -0.00     769.00    1357.00    -0.0000     0.3835
      4O0L          B       2005        266     275.87         27         27      -0.00     751.00    1621.00    -0.0000     0.3747
      4O0L          C       2005        266     276.31         27         27      -0.00     709.00    1862.00    -0.0000     0.3536
      4O0L          D       2005        266     276.40         27         27      -0.00     748.00    2459.00    -0.0000     0.3732
      1WYJ          A       1178        125     193.21         11         17      -6.00    1067.00    5244.00    -0.0051     0.9057
      2E9J          A       1055        119     182.13         13         13       0.00     511.00    1727.00     0.0000     0.4843
      1HCZ          A       1924        250     341.47         27         28      -1.00     867.00    6031.00    -0.0005     0.4508
      3V46          A       1676        160     204.78         23         16       6.00     212.00     687.00     0.0036     0.1266
      4GTW          A       5440        694     662.00         66         80     -13.00    1981.00     650.00    -0.0024     0.3642
      3DB5          A        981        122     174.00         12         14      -3.00     298.00    1106.00    -0.0031     0.3042
      2ZEZ          A       1102        142     164.08         11         16      -5.00      89.00    1045.00    -0.0045     0.0809
      1B78          A       1495        184     222.52         27         31      -3.00     509.00    2463.00    -0.0020     0.3406
      1B78          B       1495        184     222.07         27         31      -3.00     430.00    1984.00    -0.0020     0.2873
      5AN6          B       1043        123     241.49         23         23       0.00     766.00    1317.00     0.0000     0.7345
      5AN6          C       1043        123     240.66         23         23       0.00     691.00    1175.00     0.0000     0.6625
      5N9V          A        829         81     116.71         10         12      -2.00     232.00    1329.00    -0.0024     0.2796
      4V35          A       2538        321     335.43         40         40      -1.00    1077.00    3135.00    -0.0004     0.4244
      2YA0          A       5708        714     683.07         86        103     -17.00     698.00   10837.00    -0.0030     0.1224
      3OLJ          A       2366        286     313.59         33         46     -13.00     549.00    1878.00    -0.0055     0.2319
      3OLJ          D       2374        286     314.98         33         46     -13.00     536.00    2071.00    -0.0055     0.2256
      4JF8          A       1197        144     181.24         15         16      -1.00     342.00     206.00    -0.0008     0.2856
      4B50          A       1063        121     154.91         15         10       4.00     300.00    1027.00     0.0038     0.2825
      3EK3          A       1450        184     222.11         20         24      -4.00     485.00    2829.00    -0.0028     0.3346
      1F5J          A       1586        199     203.36         14         11       3.00     206.00     532.00     0.0019     0.1301
      3PUT          A       1186        148     176.70         16         21      -5.00     343.00     993.00    -0.0042     0.2889
      3PUT          B       1236        153     183.43         16         22      -6.00     421.00    1063.00    -0.0049     0.3408
      3NUL          A       1038        127     146.12         11         18      -7.00     380.00    1312.00    -0.0067     0.3666
      2J9I          A       2785        421     431.56         20         37     -17.00    1294.00    4240.00    -0.0061     0.4646
      2J9I          B       2785        421     431.56         20         37     -17.00    1294.00    2922.00    -0.0061     0.4647
      2J9I          C       2785        421     431.56         20         37     -17.00    1294.00    1992.00    -0.0061     0.4646
      2J9I          D       2785        421     431.56         20         37     -17.00    1294.00    4240.00    -0.0061     0.4646
      2J9I          E       2785        421     431.56         20         37     -17.00    1294.00    2922.00    -0.0061     0.4647
      2J9I          F       2785        421     431.56         20         37     -17.00    1294.00    1992.00    -0.0061     0.4646
      2J9I          G       2785        421     431.56         20         37     -17.00    1294.00    4235.00    -0.0061     0.4646
      2J9I          H       2785        421     431.56         20         37     -17.00    1294.00    1960.00    -0.0061     0.4646
      2J9I          I       2785        421     431.56         20         37     -17.00    1294.00    2942.00    -0.0061     0.4646
      2J9I          J       2785        421     431.56         20         37     -17.00    1294.00    4235.00    -0.0061     0.4646
      2J9I          K       2785        421     431.56         20         37     -17.00    1294.00    1960.00    -0.0061     0.4646
      2J9I          L       2785        421     431.56         20         37     -17.00    1294.00    2942.00    -0.0061     0.4646
      1HXS          1       2250        288     423.01         29         25       4.00     579.00    5046.00     0.0018     0.2573
      1HXS          2       2075        267     293.34         17         21      -4.00     311.00    4560.00    -0.0019     0.1499
      1HXS          3       1834        235     337.58         19         26      -7.00     835.00    1937.00    -0.0038     0.4552
      1HXS          4        519         68     167.52          7          6       1.00     426.00     858.00     0.0019     0.8213
      5VBN          A       3425        427     442.51         41         43      -2.00     634.00    5525.00    -0.0006     0.1851
      5VBN          B        991        125     196.08         10         13      -3.00     184.00     633.00    -0.0030     0.1859
      2RBK          A       2117        261     275.20         26         40     -14.00     132.00    1315.00    -0.0066     0.0621
      3G5B          A       2991        383     439.83         33         40      -8.00     538.00    6033.00    -0.0027     0.1800
      4PXY          A       1988        240     260.32         23         27      -4.00     629.00    3531.00    -0.0020     0.3165
      5N29          A       2082        264     267.85         30         31      -1.00     600.00    2113.00    -0.0005     0.2882
      1LXI          A        835        104     186.23          8          9      -1.00     493.00    3232.00    -0.0012     0.5909
      4WJT          A       1185        146     238.72         18         20      -1.00     578.00    2497.00    -0.0008     0.4874
      4WJT          B       1185        146     239.59         18         20      -1.00     591.00    3601.00    -0.0008     0.4989
      1YVC          A        643         70     104.43         10         10       0.00     461.00     509.00     0.0000     0.7166
      4F1W          A       1841        231     242.30         18         28     -10.00     148.00    1025.00    -0.0054     0.0806
      4F1W          B       1822        234     239.79         18         28     -10.00     144.00     337.00    -0.0055     0.0791
      4QLX          A       1707        217     323.60         22         27      -5.00     390.00    6364.00    -0.0029     0.2287
      4QLX          B       1656        210     320.01         21         26      -5.00     466.00    5919.00    -0.0030     0.2814
      3K6E          A       1083        139     192.57         10         21     -11.00     454.00    4429.00    -0.0102     0.4192
      3K6E          B       1155        147     214.34         12         24     -12.00     668.00    2657.00    -0.0104     0.5784
      4KJM          A        890        121     200.33         10         10      -0.00     624.00    1381.00    -0.0000     0.7010
      4KJM          B        872        117     192.52         10         10      -0.00     608.00    1102.00    -0.0000     0.6974
      5UCV          A       1466        187     198.45         23         18       5.00     944.00    2145.00     0.0034     0.6439
      5UCV          B       1487        186     199.73         23         18       5.00     923.00    2195.00     0.0034     0.6205
      2BJD          A        779         90     112.79         13         14      -1.00     168.00     615.00    -0.0013     0.2160
      4NCB          A       5275        676     701.38        101         81      20.00    1465.00   10601.00     0.0038     0.2777
      4TOI          A       2405        307     459.08         38         46      -8.00    2808.00    9460.00    -0.0033     1.1676
      4CID          A       3828        481     658.24         64         66      -2.00    1388.00   13189.00    -0.0005     0.3626
      5AFD          A       2353        300     300.26         28         35      -7.00     429.00    2370.00    -0.0030     0.1821
      1SRA          A       1262        151     182.43         19         29     -11.00     421.00    1607.00    -0.0087     0.3332
      4FFK          A       1719        212     249.39         23         27      -4.00     165.00     808.00    -0.0023     0.0963
      5CX6          A       5247        663     664.75         86         86      -1.00     481.00    9260.00    -0.0002     0.0918
      5CX6          B       5265        665     672.46         86         88      -3.00     916.00    5970.00    -0.0006     0.1740
      4XB6          A       1353        144     227.84         15         16      -1.00     422.00    1585.00    -0.0007     0.3116
      4XB6          B       1899        192     230.08         13         19      -6.00     634.00    1769.00    -0.0032     0.3339
      4XB6          C       3319        353     482.70         32         51     -19.00     696.00    1848.00    -0.0057     0.2098
      4XB6          D       2676        277     327.77         28         39     -11.00    1490.00    2969.00    -0.0041     0.5567
      4XB6          E       1395        149     259.08         16         17      -1.00     450.00    3415.00    -0.0007     0.3229
      4XB6          F       1881        191     228.95         13         19      -6.00     636.00    1680.00    -0.0032     0.3383
      4XB6          G       3314        353     482.88         32         51     -19.00     700.00    9152.00    -0.0057     0.2112
      4XB6          H       2678        277     328.27         28         39     -11.00    1470.00    1683.00    -0.0041     0.5488
      3AGR          A       4586        591     605.84         61         73     -12.00    1015.00   12081.00    -0.0026     0.2214
      3AGR          B       4586        591     606.48         61         73     -12.00    1066.00   12218.00    -0.0026     0.2325
      1NZJ          A       2163        273     312.18         26         31      -5.00     392.00    2370.00    -0.0023     0.1813
      4O65          A       1188        153     203.52         15         17      -2.00     575.00    2361.00    -0.0017     0.4844
      5FCY          A       1356        134     172.91         13         18      -6.00     283.00     928.00    -0.0044     0.2091
      3A3D          A       3506        453     486.64         49         37      12.00     316.00    5151.00     0.0034     0.0902
      3A3D          B       3506        453     484.76         49         37      12.00     361.00    5734.00     0.0034     0.1031
      2EPR          A        407         48     103.15          8          3       5.00     434.00    1310.00     0.0123     1.0653
      5NNY          A       2517        308     333.90         34         41      -8.00     763.00     683.00    -0.0032     0.3033
      2XET          A        669         89     113.41         12          6       6.00     119.00     570.00     0.0090     0.1780
      5SYN          A       1662        223     219.34         19         20      -2.00     259.00     268.00    -0.0012     0.1558
      2FAO          A       2321        295     305.16         38         35       4.00     893.00    2849.00     0.0017     0.3847
      2JZ7          A        785         81     128.92          8         11      -3.00     211.00    1670.00    -0.0038     0.2686
      2JZ7          B        785         81     134.25          8         11      -3.00     228.00    2184.00    -0.0038     0.2906
      2JZ7          C        785         81     129.47          8         11      -3.00     119.00    1340.00    -0.0038     0.1516
      2JZ7          D        785         81     124.11          8         11      -3.00      68.00    1431.00    -0.0038     0.0861
      2JZ7          E        785         81     130.07          8         11      -3.00     227.00     534.00    -0.0038     0.2887
      2K36          A       1541        149     199.04         17         27     -10.00     199.00    2026.00    -0.0065     0.1290
      5B3T          A       2511        318     334.03         32         31       1.00     582.00    1960.00     0.0004     0.2318
      4MVN          A       1524        199     201.34         25         21       4.00     518.00    1294.00     0.0026     0.3402
      3FPI          A       1181        157     177.23         16         19      -3.00      56.00     915.00    -0.0025     0.0473
      4DYU          A       1240        155     198.72         16         22      -7.00     442.00    1713.00    -0.0056     0.3561
      4DYU          B       1231        154     196.76         16         22      -6.00     372.00     916.00    -0.0049     0.3025
      4DYU          C       1231        154     196.67         16         22      -6.00     355.00     791.00    -0.0049     0.2886
      4DYU          D       1246        156     199.51         16         23      -7.00     338.00    1730.00    -0.0056     0.2716
      4DYU          E       1240        155     198.39         16         22      -7.00     371.00     935.00    -0.0056     0.2992
      4DYU          F       1231        154     196.56         16         22      -6.00     365.00     966.00    -0.0049     0.2966
      4DYU          G       1240        155     198.42         16         22      -7.00     378.00    1614.00    -0.0056     0.3045
      4DYU          H       1253        157     201.38         16         23      -8.00     369.00     635.00    -0.0064     0.2944
      4DYU          I       1240        155     198.51         16         22      -7.00     347.00     301.00    -0.0056     0.2795
      4DYU          J       1240        155     198.40         16         22      -7.00     312.00    1322.00    -0.0056     0.2512
      4DYU          K       1240        155     198.48         16         22      -7.00     363.00    1652.00    -0.0056     0.2927
      4DYU          L       1240        155     198.30         16         22      -7.00     361.00     461.00    -0.0056     0.2910
      1BXT          A       1786        222     242.99         27         27       0.00     647.00     476.00     0.0000     0.3620
      1BXT          B       1810        224     245.66         27         27       0.00     645.00     534.00     0.0000     0.3561
      2VRQ          A       3930        493     470.34         51         62     -11.00     336.00    2176.00    -0.0028     0.0854
      5BT2          A        572         71     102.12         12         10       2.00     690.00     781.00     0.0035     1.2064
      3VUU          A       2248        270     334.70         43         41       3.00     601.00    3484.00     0.0013     0.2672
      4KMY          A       1667        207     226.54         25         23       2.00     228.00    1443.00     0.0012     0.1366
      3DSQ          A       2250        278     346.93         33         38      -6.00    1068.00    3400.00    -0.0027     0.4748
      3DSQ          B       2291        282     368.94         35         38      -3.00    1249.00    7218.00    -0.0013     0.5452
      5F5O          A       2453        315     389.05         28         30      -1.00     600.00    1740.00    -0.0004     0.2446
      5F5O          B        200         26      44.30          1          3      -2.00     133.00     532.00    -0.0100     0.6671
      4O6R          A       3768        489     494.61         45         51      -6.00     127.00    1428.00    -0.0016     0.0337
      4O6R          B       3798        489     498.41         45         51      -6.00     114.00    1600.00    -0.0016     0.0301
      4O6R          C       3763        489     495.34         45         51      -6.00      62.00    1950.00    -0.0016     0.0164
      4O6R          D       3797        489     498.74         45         51      -6.00      64.00    1810.00    -0.0016     0.0168
      1SBY          A       2022        254     268.93         25         24       1.00     639.00     516.00     0.0005     0.3160
      1SBY          B       2073        254     273.23         25         24       1.00     656.00    1343.00     0.0005     0.3163
      3UYQ          A       2082        259     264.00         29         31      -2.00     422.00    1490.00    -0.0010     0.2026
      5L6V          A       3325        422     441.03         49         57      -8.00    1723.00    2808.00    -0.0024     0.5181
      5L6V          B       3293        421     438.04         49         56      -7.00    1846.00    2569.00    -0.0021     0.5606
      5L6V          C       3325        421     441.60         49         57      -8.00    1810.00    1981.00    -0.0024     0.5443
      5L6V          D       3210        413     430.15         47         56      -9.00    1802.00    2588.00    -0.0028     0.5612
      5HIA          A       1660        202     237.88         27         27      -0.00     758.00    1243.00    -0.0000     0.4567
      5HIA          B       1682        204     241.87         27         28      -0.00     748.00    2242.00    -0.0000     0.4448
      5HIA          C       1705        206     244.78         27         29      -2.00     628.00    1811.00    -0.0012     0.3686
      5HIA          D       1665        205     238.89         27         29      -2.00     610.00    1013.00    -0.0012     0.3664
      1PP2          R        946        122     149.43         10         18      -8.00     346.00     793.00    -0.0085     0.3658
      1PP2          L        946        122     150.06         10         18      -8.00     414.00    1464.00    -0.0085     0.4377
      3MMK          A       1069        151     210.99         16         16      -0.00     259.00     726.00    -0.0000     0.2427
      2E5R          A        542         63      98.49          4          4       0.00     175.00     213.00     0.0000     0.3234
      5VYD          A       2557        314     329.95         31         44     -13.00     435.00    5664.00    -0.0051     0.1700
      2HF9          A       1632        211     221.38         31         37      -5.00     605.00    3404.00    -0.0031     0.3708
      2HF9          B       1614        209     219.33         30         36      -7.00     515.00    2103.00    -0.0043     0.3191
      5LW4          A       1609        172     221.69         14         20      -6.00     179.00     701.00    -0.0037     0.1111
      3VA9          A       1001        127     171.95         17         21      -4.00     172.00    1677.00    -0.0040     0.1722
      2IHY          A       1925        238     271.28         25         25      -0.00     570.00    3868.00    -0.0000     0.2963
      2IHY          B       1990        251     281.50         27         26       1.00     708.00    3850.00     0.0005     0.3560
      2VIF          A       1091        131     161.74         15         16      -1.00     253.00     665.00    -0.0009     0.2318
      2VIF          P         65          8      22.47          0          1      -1.00     168.00      23.00    -0.0154     2.5794
      5H0R          F       9474       1183    1028.25        135        136      -1.00    1956.00    6028.00    -0.0001     0.2065
      4B9W          A       1557        196     241.19         16         26     -10.00     498.00    2501.00    -0.0064     0.3196
      4B9W          B       1532        191     235.49         15         26     -11.00     468.00    2865.00    -0.0072     0.3056
      4B9W          P         51          7      15.65          1         -0       1.00      65.00      45.00     0.0196     1.2666
      4B9W          S         51          7      15.72          1         -0       1.00      66.00      51.00     0.0196     1.2870
      2CFA          A       1450        179     263.26         22         19       3.00     271.00     820.00     0.0021     0.1870
      2CFA          B       1444        178     264.74         22         19       3.00     261.00     746.00     0.0021     0.1806
      2O27          A        994        126     156.76         12         17      -5.00     141.00      74.00    -0.0050     0.1420
      2O27          B        993        125     156.76         12         18      -6.00     155.00    1925.00    -0.0060     0.1564
      4ZH5          A       3407        425     389.56         26         57     -31.00     830.00    4296.00    -0.0091     0.2436
      4MV4          A       4224        442     471.81         52         60      -8.00     294.00    4422.00    -0.0019     0.0696
      1UZG          A       3021        392     633.28         44         45      -1.00     647.00   11174.00    -0.0003     0.2142
      1UZG          B       3021        392     632.91         44         45      -1.00     627.00   11335.00    -0.0003     0.2077
      2AO9          A        958        117     219.90         17         19      -2.00     209.00    4575.00    -0.0021     0.2186
      2AO9          B        933        114     213.25         17         18      -1.00     297.00    2456.00    -0.0011     0.3184
      2AO9          C        956        117     219.35         17         19      -2.00     220.00    4304.00    -0.0021     0.2297
      2AO9          D        877        107     212.75         14         17      -2.00     299.00    2431.00    -0.0023     0.3410
      2AO9          E        941        115     219.04         17         18      -1.00     285.00    4262.00    -0.0011     0.3025
      2AO9          F        902        110     211.59         16         16       1.00     455.00    3813.00     0.0011     0.5040
      2AO9          G        868        106     210.78         14         17      -3.00     274.00    1239.00    -0.0035     0.3157
      2AO9          H        932        114     211.78         17         18      -1.00     190.00    1479.00    -0.0011     0.2041
      2AO9          I        805         99     208.81         13         13       1.00     460.00     352.00     0.0012     0.5717
      1WNY          A       1407        180     197.23         20         24      -5.00     577.00    1373.00    -0.0036     0.4102
      4N2K          A       5116        637     846.71         69         83     -13.00     875.00   14923.00    -0.0025     0.1709
      1H4B          A        766         84     110.42         12         18      -6.00     318.00     906.00    -0.0078     0.4148
      2EL6          A        374         46      88.37          7          2       5.00     227.00     164.00     0.0134     0.6075
      3PM7          A        587         71     106.97         10         15      -4.00     375.00     540.00    -0.0068     0.6392
      3PM7          B        559         68     105.38         10         13      -3.00     434.00    1641.00    -0.0054     0.7773
      3LI9          A       1997        254     319.14         21         40     -18.00     172.00    3647.00    -0.0090     0.0862
      3TW0          A       2855        361     384.61         37         41      -4.00     870.00    2434.00    -0.0014     0.3048
      5SYT          A       4469        444     556.07         47         42       5.00     475.00    1259.00     0.0011     0.1063
      5UC5          A       3715        386     423.21         44         48      -4.00     607.00    3294.00    -0.0011     0.1635
      5UC5          B       3723        386     424.22         44         48      -4.00     551.00    4624.00    -0.0011     0.1480
      2G7J          A       1078        112     145.51         15         14       1.00     515.00     335.00     0.0009     0.4778
      3SXP          A       2480        310     316.91         34         36      -2.00     725.00    1513.00    -0.0008     0.2924
      3SXP          B       2489        311     317.82         34         36      -2.00     727.00    1036.00    -0.0008     0.2921
      3SXP          C       2480        310     316.90         34         36      -2.00     727.00    2972.00    -0.0008     0.2932
      3SXP          D       2519        314     321.68         34         36      -2.00     727.00    3254.00    -0.0008     0.2887
      3SXP          E       2480        310     316.89         34         36      -2.00     726.00    1534.00    -0.0008     0.2927
      2Y2X          A       2937        374     382.84         38         43      -5.00     905.00    1805.00    -0.0017     0.3082
      2F42          A       1144        138     276.93         23         29      -6.00     719.00    6491.00    -0.0052     0.6281
      2I9W          A       1353        173     202.06         19         17       2.00     879.00    1874.00     0.0015     0.6499
      2DMK          A       1202        127     184.31          8         11      -3.00     434.00    1625.00    -0.0025     0.3610
      2L3X          A        703         67     103.40         14         11       3.00     413.00    1044.00     0.0043     0.5882
      3BI7          A       1531        192     227.35         27         22       4.00     289.00    1468.00     0.0026     0.1891
      5DLK          A       3562        443     464.21         35         47     -13.00     609.00    4052.00    -0.0036     0.1711
      3I4J          A       2804        379     376.74         36         41      -5.00     778.00    5356.00    -0.0018     0.2774
      3I4J          C       2875        386     386.72         37         43      -6.00     780.00    3077.00    -0.0021     0.2714
      4WQD          A       1750        227     245.40         18         23      -5.00     466.00    2718.00    -0.0029     0.2663
      1EJB          A       1294        168     189.77         18         21      -3.00     401.00    1968.00    -0.0023     0.3096
      1EJB          B       1294        168     188.86         18         21      -3.00     450.00    2809.00    -0.0023     0.3474
      1EJB          C       1294        168     190.66         18         21      -3.00     374.00    3813.00    -0.0023     0.2891
      1EJB          D       1294        168     197.10         18         21      -3.00     510.00    2843.00    -0.0023     0.3940
      1EJB          E       1294        168     190.27         18         21      -3.00     392.00    2665.00    -0.0023     0.3031
      5MIX          A        642         77     111.97          9          9      -0.00     190.00     116.00    -0.0000     0.2963
      1W0P          A       5827        753     818.82         52         79     -27.00    1342.00   12836.00    -0.0046     0.2303
      3TY4          A       2824        356     364.84         45         43       3.00     613.00    2975.00     0.0011     0.2172
      3TY4          B       2700        357     354.33         46         43       3.00     578.00    4038.00     0.0011     0.2142
      1KXU          A       2211        276     319.13         35         33       2.00     572.00    2497.00     0.0009     0.2588
      2CQD          A       1009        116     175.87         14         11       3.00     559.00     802.00     0.0030     0.5544
      3M8U          A       4901        508     541.64         60         60      -1.00     751.00    1693.00    -0.0002     0.1532
      4WZZ          A       2915        315     346.40         20         36     -16.00     367.00    3262.00    -0.0055     0.1257
      1OYI          A        599         62      90.63          7          8       0.00     265.00    1053.00     0.0000     0.4432
      3U23          A        480         56      75.72          4         13      -8.00     240.00     207.00    -0.0167     0.5010
      3U23          B        116         13      36.17          4         -0       4.00      66.00     526.00     0.0345     0.5669
      2IAB          A       1173        152     183.26         17         21      -4.00     590.00    1580.00    -0.0034     0.5031
      2IAB          B       1120        149     176.64         17         20      -3.00     554.00    1803.00    -0.0027     0.4948
      3WDQ          A       2702        329     322.76         29         38      -9.00     461.00     967.00    -0.0033     0.1706
      1Y8A          A       2555        313     328.48         37         50     -13.00     489.00    2800.00    -0.0051     0.1912
      3N5L          A       2452        300     336.21         39         40      -2.00     549.00     591.00    -0.0008     0.2241
      4REY          A       1901        196     272.80         18         23      -5.00     699.00    4123.00    -0.0026     0.3679
      4REY          B        224         22      48.14          2          4      -2.00     182.00     645.00    -0.0089     0.8147
      3E0Z          A        873        104     123.81         10         19      -9.00     382.00    1480.00    -0.0103     0.4371
      1N57          A       2114        272     273.61         25         34      -9.00     269.00    1892.00    -0.0043     0.1272
      1DJT          A        510         64      81.71          8          6       2.00     138.00     447.00     0.0039     0.2703
      1DJT          B        511         64      82.00          8          6       2.00      92.00     273.00     0.0039     0.1792
      5XHB          A       1580        195     267.39         26         34      -8.00    1006.00    2729.00    -0.0051     0.6365
      5D8V          A        971         83     125.22          7          8      -1.00     114.00     279.00    -0.0010     0.1174
      1BG6          A       2592        349     335.05         25         36     -11.00     402.00    1388.00    -0.0042     0.1549
      2GU9          A        845        111     129.03          8         15      -7.00     351.00     801.00    -0.0083     0.4152
      2GU9          B        836        110     127.48          8         14      -6.00     394.00     935.00    -0.0072     0.4709
      2HIG          A       3374        440     461.69         55         40      15.00     222.00    4489.00     0.0044     0.0658
      2HIG          B       3229        422     453.69         49         38      11.00     603.00    3140.00     0.0034     0.1866
      4LWS          B        662         86     173.34          9         15      -6.00     137.00    1262.00    -0.0091     0.2073
      3U04          A       1350        172     193.89         24         23       1.00     697.00    2077.00     0.0007     0.5164
      5URY          A        963        119     145.59         10         14      -4.00     136.00    1245.00    -0.0042     0.1409
      5URY          B        970        121     145.53         10         15      -6.00     229.00     761.00    -0.0062     0.2356
      1NCQ          A       2170        273     408.02         30         29       1.00    1372.00    5314.00     0.0005     0.6324
      1NCQ          B       1952        255     271.95         17         19      -2.00     511.00    2520.00    -0.0010     0.2615
      1NCQ          C       1849        236     340.26         15         19      -4.00     677.00     866.00    -0.0022     0.3663
      1NCQ          D        297         40     119.96          4          4       0.00     361.00     588.00     0.0000     1.2167
      4GKR          A       2156        296     295.69         32         35      -3.00     891.00    3432.00    -0.0014     0.4134
      5UZM          A        755         90     115.71         14         15      -1.00     524.00     903.00    -0.0013     0.6946
      4L11          A       1517        198     239.03         20         26      -5.00    1149.00    2320.00    -0.0033     0.7572
      4W9R          A       2801        348     448.56         41         47      -6.00     958.00    9940.00    -0.0021     0.3419
      4W9R          B       2797        349     450.03         41         47      -6.00     930.00   11360.00    -0.0021     0.3325
      1Y9K          A       1148        146     168.88         19         17       2.00     566.00    2125.00     0.0017     0.4926
      4LIK          A       3137        369     423.87         55         48       7.00     881.00    1690.00     0.0022     0.2810
      2ISA          A       3861        481     527.18         52         64     -12.00    1885.00    6155.00    -0.0031     0.4882
      2ISA          B       3859        481     526.71         52         64     -12.00    1840.00   11931.00    -0.0031     0.4769
      2ISA          C       3859        481     526.95         52         64     -12.00    1875.00    4820.00    -0.0031     0.4859
      2ISA          D       3859        481     527.06         52         64     -12.00    1864.00   12727.00    -0.0031     0.4831
      3ORY          A       2701        342     359.08         49         52      -3.00     780.00    2769.00    -0.0011     0.2887
      3MKH          A       3165        426     416.57         36         41      -5.00     709.00    2741.00    -0.0016     0.2240
      3MKH          B       3165        426     417.05         36         41      -5.00     725.00    1579.00    -0.0016     0.2291
      3MKH          C       3165        426     417.11         36         41      -5.00     719.00    1893.00    -0.0016     0.2271
      3MKH          D       3165        426     416.84         36         41      -5.00     737.00    1766.00    -0.0016     0.2329
      4QXD          A       2278        288     300.61         28         31      -3.00     483.00    1501.00    -0.0013     0.2119
      2DAF          A       1193        118     179.18         10         12      -2.00     461.00     958.00    -0.0017     0.3861
      1LMZ          A       1771        187     247.36         19         21      -2.00     542.00    2205.00    -0.0011     0.3058
      4V1K          A       1051        129     159.04         11         17      -6.00     348.00    1438.00    -0.0057     0.3310
      3BUT          A       1021        123     180.75         15         15      -0.00     211.00    2957.00    -0.0000     0.2071
      3R9P          A       2859        380     376.92         36         47     -10.00     314.00     443.00    -0.0035     0.1100
      5X7G          A       5548        700     666.61         38         93     -55.00     630.00   11984.00    -0.0099     0.1136
      4B8R          A       3854        467     473.89         59         78     -19.00    1008.00   11003.00    -0.0049     0.2616
      2L8A          A       1411        149     189.69         18         12       6.00     380.00     920.00     0.0043     0.2691
      1X47          A        877         98     137.33         10         10      -0.00     555.00     866.00    -0.0000     0.6333
      5LQF          A       2319        287     321.34         37         35       2.00     104.00    3472.00     0.0009     0.0448
      5LQF          B       2144        264     286.71         29         26       3.00     931.00     946.00     0.0014     0.4343
      5LQF          C        661         74     105.84         10         10       0.00     396.00     148.00     0.0000     0.5994
      3LKE          A       1999        252     266.98         31         34      -3.00     501.00    1314.00    -0.0015     0.2504
      3LKE          B       1991        251     266.28         31         34      -3.00     493.00    1788.00    -0.0015     0.2478
      3LKE          C       1999        252     266.44         31         34      -3.00     463.00    3126.00    -0.0015     0.2317
      3O0L          A        872        107     151.28         12         12       0.00     378.00    1284.00     0.0000     0.4330
      3O0L          B        841        106     147.48         12         12       0.00     320.00     840.00     0.0000     0.3804
      3M62          A       7743        955    1181.24        110        130     -20.00    1723.00   72042.00    -0.0026     0.2225
      3M62          B        560         72      89.04         10         10       0.00     410.00     113.00     0.0000     0.7315
      4YIW          A       3242        424     400.65         45         63     -18.00     249.00    1314.00    -0.0056     0.0770
      4YIW          B       3255        426     402.51         45         63     -18.00     297.00    2419.00    -0.0055     0.0914
      2QIB          A       1680        217     282.29         23         33     -10.00     921.00    2987.00    -0.0060     0.5480
      2QIB          B       1596        204     269.52         21         30      -8.00    1139.00    1967.00    -0.0050     0.7134
      2YWX          A       1188        157     203.30         21         23      -2.00     117.00    1768.00    -0.0017     0.0983
      1AMU          A       3948        509     493.38         51         67     -16.00     766.00    1669.00    -0.0041     0.1941
      4UM2          A       3820        510     548.47         60         67      -7.00    1844.00    9786.00    -0.0018     0.4827
      4WH5          A       1318        155     186.99         16         29     -13.00     319.00    1119.00    -0.0099     0.2422
      4WH5          B       1300        155     184.58         16         29     -13.00     297.00    1357.00    -0.0100     0.2286
      5UQS          A       3445        434     444.93         44         45      -1.00     508.00    1947.00    -0.0003     0.1476
      5UQS          C       3449        434     442.29         43         45      -2.00     447.00    3495.00    -0.0006     0.1297
      1MQK          L        862        109     132.07          9          7       1.00     131.00     739.00     0.0012     0.1522
      1MQK          H       1013        123     154.27         13         10       2.00     231.00     769.00     0.0020     0.2281
      1Z9V          A       1000        102     137.37         13         16      -3.00     431.00    1153.00    -0.0030     0.4307
      4MGE          A        817        108     126.18         10         11      -1.00     367.00     356.00    -0.0012     0.4491
      1L8K          A       2244        273     295.70         32         36      -4.00     842.00    1740.00    -0.0018     0.3754
      3VSJ          A       2056        270     265.38         26         34      -8.00     619.00    2241.00    -0.0039     0.3011
      3VSJ          B       2401        303     297.37         30         38      -8.00     296.00    2776.00    -0.0033     0.1233
      3VSJ          C       2056        270     265.84         26         34      -8.00     619.00    2954.00    -0.0039     0.3009
      3VSJ          D       2379        299     294.29         30         37      -7.00     424.00    2606.00    -0.0029     0.1783
      3O7T          A       1271        164     170.02         19         16       3.00     177.00    1110.00     0.0024     0.1395
      1RK6          A       3595        474     430.92         43         59     -17.00     344.00    2018.00    -0.0047     0.0957
      3ITQ          A       1576        195     213.76         21         32     -10.00     483.00     769.00    -0.0063     0.3068
      3ITQ          B       1568        193     210.65         21         30     -10.00     339.00    3098.00    -0.0064     0.2165
      4G2A          A       2562        314     393.05         32         32      -0.00     591.00    2787.00    -0.0000     0.2308
      5GUH          A       5828        759     764.37        106         84      22.00    1292.00    6755.00     0.0038     0.2217
      2DJ4          A        973        108     153.09         11         11      -0.00     224.00     643.00    -0.0000     0.2303
      1GIQ          A       3347        411     456.77         58         65      -7.00     158.00    1437.00    -0.0021     0.0473
      1RKD          A       2248        306     292.67         24         36     -12.00     116.00    1803.00    -0.0053     0.0518
      1LFO          A        994        126     147.39         19         18       1.00     116.00     399.00     0.0010     0.1165
      4K25          A       2626        346     381.56         37         44      -7.00     178.00    6126.00    -0.0027     0.0677
      4RGZ          A       2919        367     419.94         53         57      -4.00     428.00    2850.00    -0.0014     0.1465
      4RGZ          N       2919        367     419.67         53         57      -4.00     360.00    1690.00    -0.0014     0.1232
      5K6Z          A       2904        375     508.19         41         40       0.00    1048.00    5585.00     0.0000     0.3608
      5K6Z          B       2949        378     515.84         41         40      -0.00    1032.00    7091.00    -0.0000     0.3498
      3Q20          A        938        114     200.33         12         15      -3.00     567.00    3928.00    -0.0032     0.6046
      3Q20          B        905        106     179.43         11         13      -3.00     474.00    2695.00    -0.0033     0.5237
      3QNQ          A       3272        432     478.91         25         21       5.00     764.00    3394.00     0.0015     0.2333
      3QNQ          B       3288        432     480.58         25         21       5.00     662.00    6128.00     0.0015     0.2013
      3WJM          A       5681        670     639.05         79         93     -14.00     223.00    4272.00    -0.0025     0.0392
      3WJM          B       5669        668     636.21         72         80      -9.00     755.00    4265.00    -0.0016     0.1332
      3WJM          C       5669        668     636.16         72         80      -9.00     780.00    3797.00    -0.0016     0.1375
      3WJM          D       5703        672     639.93         72         81     -10.00     891.00    4934.00    -0.0018     0.1562
      3WJM          E       5669        669     638.21         79         93     -14.00     227.00    2235.00    -0.0025     0.0401
      3WJM          F       5669        669     637.22         79         93     -14.00     229.00    5791.00    -0.0025     0.0404
      1KA1          A       2719        354     339.55         39         47      -8.00     294.00    4011.00    -0.0029     0.1082
      1NY4          A        715         71     124.88         16         13       3.00     333.00     643.00     0.0042     0.4659
      2C3G          A        819         98     122.24          8         18     -10.00     230.00     763.00    -0.0122     0.2809
      3EE7          A        825        106     133.58         12          8       4.00     194.00    1289.00     0.0048     0.2347
      3EE7          B        899        115     145.27         13         10       3.00     232.00    1564.00     0.0033     0.2585
      4LXL          A       2691        329     341.76         39         38       1.00    1118.00    1586.00     0.0004     0.4154
      4LXL          D         46          7      15.08          2         -0       2.00      72.00     118.00     0.0435     1.5589
      3VS8          A       3123        404     409.14         42         50      -8.00     495.00    3051.00    -0.0026     0.1585
      3VS8          C       3108        402     408.57         42         50      -8.00     511.00    1810.00    -0.0026     0.1643
      3FK8          A       1108        130     155.93         18         16       2.00     401.00    1833.00     0.0018     0.3620
      3G1U          A       3141        412     411.22         42         53     -12.00     872.00    4899.00    -0.0038     0.2777
      3G1U          B       3154        412     411.46         42         53     -12.00     796.00    2599.00    -0.0038     0.2523
      3G1U          C       3249        424     423.96         45         53      -9.00    1085.00    1624.00    -0.0028     0.3338
      3G1U          D       3221        418     418.72         43         53     -11.00     881.00    1488.00    -0.0034     0.2734
      3BOX          A       3111        402     380.26         37         46      -9.00     710.00    1801.00    -0.0029     0.2284
      3BOX          B       3111        402     380.27         37         46      -9.00     698.00    1842.00    -0.0029     0.2242
      4CW9          A        814        102     118.77         11         13      -2.00     292.00    1073.00    -0.0025     0.3587
      4CW9          B        828        104     120.34         11         13      -2.00     269.00     769.00    -0.0024     0.3248
      1L7Y          A        859         94     125.57         10          7       3.00     291.00     534.00     0.0035     0.3389
      5JST          A       3250        428     530.01         45         56     -12.00    1137.00   17257.00    -0.0037     0.3497
      5JST          B       3279        432     543.54         45         59     -13.00    1540.00   14332.00    -0.0040     0.4696
      5NST          A       1618        210     307.24         20         19       1.00     379.00     708.00     0.0006     0.2342
      5NST          B       2578        336     494.07         32         31      -0.00     399.00    3465.00    -0.0000     0.1547
      3K9A          A        642         82     165.04          6         12      -6.00     417.00    4889.00    -0.0093     0.6500
      2XC7          A        938        104     153.93         17         17      -0.00     279.00     501.00    -0.0000     0.2971
      3K93          A       1763        218     267.93         32         34      -2.00     370.00    2827.00    -0.0011     0.2098
      1JF3          A       1049        147     156.23         14         14      -0.00     244.00     541.00    -0.0000     0.2330
      5M0Y          B       1235        157     193.37         17         25      -7.00     552.00    1910.00    -0.0057     0.4472
      5M0Y          A       1370        174     206.95         17         23      -7.00     134.00    2282.00    -0.0051     0.0977
      2FSW          A        901         99     158.23         18         13       6.00     358.00    2850.00     0.0067     0.3969
      2FSW          B        844        100     152.71         19         13       5.00     305.00    1092.00     0.0059     0.3609
      5LU5          A       1456        193     216.22         17         20      -3.00     745.00    1272.00    -0.0021     0.5114
      5LU5          B       1445        193     216.25         17         20      -3.00     781.00     342.00    -0.0021     0.5404
      5LU5          C       1426        193     213.61         17         20      -3.00     784.00     953.00    -0.0021     0.5498
      5LU5          D       1468        194     219.04         17         20      -2.00     622.00    1502.00    -0.0014     0.4237
      4ARF          A       3079        380     381.92         47         56      -9.00     548.00    1892.00    -0.0029     0.1778
      4ARF          B         17          3       4.20          0         -0       0.00      42.00      10.00     0.0000     2.4621
      1WI8          A        932        104     151.97         12         16      -4.00     469.00    2013.00    -0.0043     0.5033
      3CB4          A       4082        525     564.11         55         73     -18.00    1317.00    5970.00    -0.0044     0.3228
      2CKW          A       3766        487     482.58         42         41      -0.00     925.00    3293.00    -0.0000     0.2455
      3PU2          A       1122        146     166.18         12         18      -7.00     134.00    1222.00    -0.0062     0.1197
      1VPA          A       1738        221     240.88         34         35      -1.00     557.00    1978.00    -0.0006     0.3206
      1VPA          B       1696        220     236.97         34         34      -0.00     540.00    2059.00    -0.0000     0.3187
      2BBX          A        422         49      95.44          6          9      -3.00     159.00     154.00    -0.0071     0.3762
      5IL2          A       1643        202     233.01         22         26      -4.00     408.00    1647.00    -0.0024     0.2486
      5IL2          B       2322        284     315.66         38         45      -7.00     557.00    1373.00    -0.0030     0.2397
      1FRB          A       2535        315     319.50         39         44      -4.00     227.00    1682.00    -0.0016     0.0897
      4R1U          A       2406        308     325.29         34         34      -1.00     599.00     608.00    -0.0004     0.2491
      5VO7          A       1012        110     142.42         11         16      -5.00     434.00    1169.00    -0.0049     0.4292
      5LEE          A       4502        473     863.43         45         73     -28.00    1330.00   50093.00    -0.0062     0.2955
      3U2B          C        655         76     128.82         19         10       9.00     355.00    1481.00     0.0137     0.5418
      5X7U          A       4548        546     536.55         60         79     -20.00     920.00    3251.00    -0.0044     0.2023
      4OJD          H       3528        444     621.35         45         48      -2.00    1711.00    6433.00    -0.0006     0.4851
      2E0J          A       1007        128     155.77         15         12       4.00     745.00    1259.00     0.0040     0.7400
      2GQD          A       3044        411     376.17         37         54     -17.00    1000.00    5206.00    -0.0056     0.3285
      2GQD          B       3041        411     375.67         37         54     -17.00    1054.00    4501.00    -0.0056     0.3465
      3D82          D        808         96     132.27         11         16      -5.00     498.00     827.00    -0.0062     0.6165
      3D82          E        815         96     134.00         11         16      -5.00     505.00     949.00    -0.0061     0.6194
      2CI1          A       2331        273     283.08         33         39      -6.00     302.00     602.00    -0.0026     0.1295
      2JRM          A        551         60     112.39         13          8       5.00     680.00    2352.00     0.0091     1.2345
      3R9F          A       1418        180     199.12         19         15       3.00     563.00     505.00     0.0021     0.3973
      3OPB          A       5924        741    1074.06         83         93     -11.00     683.00   31271.00    -0.0019     0.1152
      3OPB          B       5920        741    1069.47         82         92     -11.00     394.00   30589.00    -0.0019     0.0665
      1CYX          A       1235        158     169.87         12         15      -2.00     348.00     432.00    -0.0016     0.2818
      2K19          A        980         98     135.90         16         15       1.00     611.00     251.00     0.0010     0.6234
      1Z0X          A       1645        206     284.38         16         26      -9.00    1631.00    3369.00    -0.0055     0.9917
      1Z0X          B       1608        200     282.29         17         26     -10.00    1554.00    4370.00    -0.0062     0.9662
      3ECH          A       1069        129     202.95         13         17      -4.00     518.00    1697.00    -0.0037     0.4850
      3ECH          B       1147        135     221.94         15         19      -4.00     659.00     347.00    -0.0035     0.5745
      3ECH          C        228         24      54.16          4          4       1.00     381.00     304.00     0.0044     1.6698
      4NOF          A        884        111     136.18         14         13       1.00     202.00     801.00     0.0011     0.2280
      2CTH          A        810        107     133.55         21         13       8.00      95.00    1448.00     0.0099     0.1170
      1RJW          A       2554        339     345.11         37         42      -5.00     360.00    1107.00    -0.0020     0.1408
      1RJW          B       2554        339     344.10         37         42      -5.00     351.00    2360.00    -0.0020     0.1374
      1RJW          C       2554        339     344.93         37         42      -5.00     338.00    2244.00    -0.0020     0.1324
      1RJW          D       2554        339     344.98         37         42      -5.00     382.00    1227.00    -0.0020     0.1497
      3ECS          A       2109        272     297.91         35         32       2.00     350.00    2734.00     0.0009     0.1660
      3ECS          B       2124        274     303.00         36         32       3.00     589.00    2682.00     0.0014     0.2773
      3ECS          C       2226        287     317.69         37         35       1.00     409.00    1031.00     0.0004     0.1836
      3ECS          D       2199        284     311.43         37         34       2.00     693.00    3654.00     0.0009     0.3151
      3ECS          E       2155        278     304.56         35         34      -0.00     359.00    2486.00    -0.0000     0.1664
      3ECS          F       2165        280     307.65         37         33       3.00     407.00    4131.00     0.0014     0.1880
      3ECS          G       2144        277     301.72         36         33       2.00     401.00    3580.00     0.0009     0.1870
      3ECS          H       2152        278     302.75         36         33       2.00     457.00    1497.00     0.0009     0.2124
      2I7X          A       3936        499     474.88         56         56      -0.00    1377.00    4708.00    -0.0000     0.3499
      1W32          A       3408        346     384.77         28         36      -8.00     120.00    1896.00    -0.0023     0.0352
      4CYI          E       3867        385     594.21         47         43       4.00     629.00    5078.00     0.0010     0.1626
      4CYI          F       3987        399     621.66         47         45       3.00    1271.00    5523.00     0.0008     0.3187
      1UZR          A       2285        282     302.48         28         43     -14.00     619.00    2804.00    -0.0061     0.2708
      1UZR          C       2293        283     304.76         29         43     -15.00     607.00    2352.00    -0.0065     0.2649
      3F7E          A       1068        126     160.62         16         17      -1.00     519.00    1220.00    -0.0009     0.4857
      3F7E          B       1032        124     158.67         16         17      -1.00     464.00     606.00    -0.0010     0.4498
      2YG9          A       1576        207     243.52         18         18      -0.00     368.00    1461.00    -0.0000     0.2336
      3G7Q          A       3050        373     390.02         35         43      -8.00     256.00    3447.00    -0.0026     0.0840
      3T9K          A       2106        281     309.44         25         32      -6.00     769.00     668.00    -0.0028     0.3650
      1R8O          A        709         96     126.48         11         10       2.00     262.00    1442.00     0.0028     0.3694
      1R8O          B        558         71     105.84         16          9       7.00     449.00     736.00     0.0125     0.8044
      2XB4          A       1732        223     263.05         28         31      -3.00     527.00    1456.00    -0.0017     0.3041
      2DX0          A        972        117     155.29         15         16      -2.00     294.00     895.00    -0.0021     0.3025
      2DX0          B        783         95     142.71         11         13      -2.00     204.00     658.00    -0.0026     0.2609
      3M03          A        713         93     112.19         14          8       6.00     342.00     626.00     0.0084     0.4798
      1J83          A       1347        178     184.10         10         16      -6.00     291.00    1094.00    -0.0045     0.2157
      4FIQ          A       2424        315     335.34         43         45      -3.00    1019.00    4451.00    -0.0012     0.4202
      4FIQ          B       2472        321     339.15         44         45      -2.00     756.00    4218.00    -0.0008     0.3060
      4FIQ          C       2472        321     339.74         44         45      -2.00     667.00     744.00    -0.0008     0.2696
      4FIQ          D       2472        321     338.85         44         45      -2.00     776.00    1737.00    -0.0008     0.3140
      4FIQ          E       2472        321     337.63         44         45      -2.00     822.00    5085.00    -0.0008     0.3324
      4FIQ          F       2472        321     339.61         44         45      -2.00     746.00    4314.00    -0.0008     0.3019
      3C05          A        439         59      94.99         10          6       4.00     127.00     850.00     0.0091     0.2897
      3C05          B        423         59      92.18          7          8      -1.00     327.00     426.00    -0.0024     0.7728
      2CVC          A       3779        500     645.10         75         56      18.00     389.00    4149.00     0.0048     0.1030
      4RZC          H        885        118     135.41          9          8       1.00      87.00    1510.00     0.0011     0.0984
      4RZC          L        836        109     134.15          9          7       2.00     607.00     397.00     0.0024     0.7258
      4OTM          A        917        114     177.48         14         10       4.00     111.00    2202.00     0.0044     0.1208
      4OTM          B        940        118     190.34         16         10       6.00     321.00    2331.00     0.0064     0.3411
      2N8F          A        691         76     135.14         14         10       4.00     200.00    1463.00     0.0058     0.2890
      1MSZ          A        584         62      87.90         11          8       3.00     157.00     716.00     0.0051     0.2693
      2K5J          A        812         80     271.22          9         15      -6.00     591.00    5682.00    -0.0074     0.7280
      2K5J          B        812         80     182.23          9         15      -6.00     185.00    1359.00    -0.0074     0.2275
      2ORD          A       3099        384     398.56         47         51      -3.00    1194.00    2677.00    -0.0010     0.3853
      2ORD          B       3057        384     395.77         47         51      -3.00    1167.00    2941.00    -0.0010     0.3816
      1G9P          A        391         45      95.83          4          2       2.00     198.00     585.00     0.0051     0.5074
      4EKN          B       2460        304     329.10         46         52      -6.00     415.00    5432.00    -0.0024     0.1687
      3N3E          A        867        106     150.81         16         19      -3.00     377.00    1408.00    -0.0035     0.4343
      3N3E          B        838        104     146.78         15         19      -4.00     435.00    2410.00    -0.0048     0.5188
      4QYJ          A       3416        481     464.41         42         53     -11.00    1448.00    3385.00    -0.0032     0.4238
      4QYJ          B       3411        481     462.93         42         53     -11.00    1404.00    4136.00    -0.0032     0.4115
      4QYJ          C       3409        481     462.46         42         53     -11.00    1394.00    5029.00    -0.0032     0.4088
      4QYJ          D       3419        481     463.53         42         53     -11.00    1392.00    4967.00    -0.0032     0.4072
      2Y0C          A       3624        461     493.98         54         67     -13.00     938.00    5764.00    -0.0036     0.2590
      2Y0C          B       3555        450     487.69         54         63      -9.00     920.00    4579.00    -0.0025     0.2587
      1OHT          A       1320        168     183.04         18         18       1.00     302.00    1703.00     0.0008     0.2290
      4P5P          A       2253        224     253.90         19         29     -10.00     507.00     949.00    -0.0044     0.2250
      2YXB          A       1034        134     152.81         21         21       1.00     707.00     463.00     0.0010     0.6838
      1H5Y          A       1891        252     247.99         29         37      -8.00     331.00    1282.00    -0.0042     0.1751
      4PBE          A       2570        330     310.36         34         35      -1.00     599.00    1240.00    -0.0004     0.2329
      4PBE          G       2569        330     311.89         34         35      -1.00     561.00    1559.00    -0.0004     0.2185
      1U3W          A       2778        374     361.71         43         37       6.00     715.00    3002.00     0.0022     0.2574
      1U3W          B       2778        374     361.17         43         37       6.00     697.00    3080.00     0.0022     0.2509
      5GZ3          A       2518        325     371.01         33         43     -10.00     649.00    2815.00    -0.0040     0.2578
      5GZ3          B       2465        319     361.38         33         42      -9.00     559.00    3879.00    -0.0037     0.2267
      4DW1          A       2448        324     476.97         36         34       3.00     617.00    1557.00     0.0012     0.2521
      2XEN          A        686         91     105.72         11         17      -7.00     447.00    1091.00    -0.0102     0.6517
      4MO7          A       1525        187     242.98         21         24      -3.00     754.00    1756.00    -0.0020     0.4941
      3MDK          A       1582        194     226.87         23         28      -4.00     175.00     562.00    -0.0025     0.1107
      3MDK          B       1581        200     230.05         25         28      -3.00     185.00    3346.00    -0.0019     0.1168
      3QKA          A       1697        233     237.01         20         22      -3.00     856.00    1977.00    -0.0018     0.5042
      3QKA          B       1708        236     244.86         20         23      -4.00    1086.00    4342.00    -0.0023     0.6357
      3QKA          C       1732        243     245.33         21         24      -3.00     836.00     536.00    -0.0017     0.4826
      3QKA          D       1770        248     259.70         22         23      -2.00     701.00    1313.00    -0.0011     0.3963
      3QKA          E       1734        243     245.80         20         24      -4.00     997.00     734.00    -0.0023     0.5748
      3QKA          F       1723        239     245.01         20         23      -4.00     965.00     792.00    -0.0023     0.5603
      5EGH          A       3220        392     395.29         44         47      -2.00     854.00    2998.00    -0.0006     0.2651
      1YCY          A        436         60      76.18          7         11      -4.00     184.00    1131.00    -0.0092     0.4226
      1YCY          B        434         60      75.85          7         11      -4.00     173.00     136.00    -0.0092     0.3975
      1YCY          C        436         60      76.30          7         11      -4.00     192.00    1055.00    -0.0092     0.4402
      1YCY          D        427         60      75.06          7         11      -4.00     173.00    1008.00    -0.0094     0.4043
      1DPO          A       1671        223     219.04         13         20      -7.00     478.00    2396.00    -0.0042     0.2859
      4Q9B          A        777        101     132.28         11         12      -1.00     269.00     207.00    -0.0013     0.3467
      4Q9B          B        713         92     122.15         11         11       0.00     335.00     284.00     0.0000     0.4703
      3WUZ          A       1004        120     155.10         14          9       5.00     143.00     670.00     0.0050     0.1426
      3KW7          A       3809        502     442.69         17         52     -35.00     477.00    4138.00    -0.0092     0.1251
      3NNK          A       3134        410     422.76         43         50      -7.00     684.00    1431.00    -0.0022     0.2182
      3NNK          B       3151        409     423.99         43         49      -7.00     691.00    3208.00    -0.0022     0.2193
      3NNK          C       3140        409     422.85         43         49      -7.00     669.00    3435.00    -0.0022     0.2130
      3NNK          D       3156        409     424.50         43         49      -7.00     676.00    2432.00    -0.0022     0.2142
      1H0Z          A        601         68     118.78         12         12      -1.00     127.00    1659.00    -0.0017     0.2116
      2I6E          A       2078        268     279.75         23         30      -8.00     224.00    1450.00    -0.0038     0.1080
      2I6E          B       2078        268     282.08         23         30      -8.00     276.00    1636.00    -0.0038     0.1330
      2I6E          C       2078        268     282.14         23         30      -8.00     301.00    1693.00    -0.0038     0.1447
      2I6E          D       2078        268     279.95         23         30      -8.00     262.00    1571.00    -0.0038     0.1261
      3D4I          A       2170        273     301.37         34         32       2.00     373.00    1832.00     0.0009     0.1720
      3D4I          C       2096        263     287.65         33         32       2.00     365.00    1500.00     0.0010     0.1740
      3EH1          A       5814        737     684.10         72         72      -0.00    1775.00    5176.00    -0.0000     0.3053
      3SZA          A       3595        447     494.91         47         53      -6.00     708.00    3285.00    -0.0017     0.1970
      3SZA          B       3591        452     505.85         48         53      -5.00     750.00    3261.00    -0.0014     0.2089
      5C6S          A       1159        126     167.53         19         14       5.00     806.00     244.00     0.0043     0.6952
      1X6G          A        698         81     116.71         13          7       6.00     274.00    1614.00     0.0086     0.3924
      5NM9          A        940        122     133.86         21         13       8.00     385.00     866.00     0.0085     0.4096
      4PU5          A       4250        438     485.53         45         54     -10.00    1229.00    5597.00    -0.0024     0.2893
      1TK9          A       1377        183     209.11         21         23      -2.00     369.00    1745.00    -0.0015     0.2682
      1TK9          B       1377        183     209.41         21         23      -2.00     359.00    1308.00    -0.0015     0.2610
      1TK9          C       1377        183     209.24         21         23      -2.00     340.00    1123.00    -0.0015     0.2472
      1TK9          D       1377        183     209.28         21         23      -2.00     359.00    1709.00    -0.0015     0.2608
      2O6R          A       1374        177     201.17         22         15       7.00     368.00    2186.00     0.0051     0.2679
      2JWS          A        586         56     100.54          8          9      -1.00     734.00     903.00    -0.0017     1.2521
      5EOW          A       2643        343     350.83         36         43      -7.00     241.00    4572.00    -0.0026     0.0912
      5L10          A       1323        168     190.05         17         18      -1.00     108.00     921.00    -0.0008     0.0814
      5L10          B       1324        166     187.91         17         18      -1.00     116.00    1109.00    -0.0008     0.0879
      5J78          A       4437        452     528.99         49         55      -6.00    1791.00    4979.00    -0.0014     0.4036
      5J78          B       4408        452     527.17         49         55      -6.00    1713.00    5196.00    -0.0014     0.3885
      5J78          C       4390        452     525.40         49         55      -6.00    1591.00    4851.00    -0.0014     0.3624
      5J78          D       4407        451     524.28         49         55      -6.00    1608.00    4061.00    -0.0014     0.3648
      4RR5          A       2206        293     285.33         22         31      -9.00     505.00    2214.00    -0.0041     0.2290
      5A2T          A       1577        204     282.87         20         22      -2.00     433.00    4852.00    -0.0013     0.2748
      5A2T          B       1577        204     282.87         20         22      -2.00     433.00    3479.00    -0.0013     0.2748
      5A2T          C       1577        204     282.87         20         22      -2.00     433.00    5644.00    -0.0013     0.2749
      5A2T          D       1577        204     282.87         20         22      -2.00     433.00    3486.00    -0.0013     0.2749
      5A2T          E       1577        204     282.87         20         22      -2.00     433.00    5322.00    -0.0013     0.2749
      5A2T          F       1577        204     282.87         20         22      -2.00     433.00    4161.00    -0.0013     0.2748
      5A2T          G       1577        204     282.87         20         22      -2.00     433.00    3258.00    -0.0013     0.2749
      5A2T          H       1577        204     282.87         20         22      -2.00     433.00    5327.00    -0.0013     0.2749
      5A2T          I       1577        204     282.87         20         22      -2.00     433.00    4182.00    -0.0013     0.2749
      5A2T          J       1577        204     282.87         20         22      -2.00     433.00    5643.00    -0.0013     0.2749
      5A2T          K       1577        204     282.87         20         22      -2.00     433.00    3546.00    -0.0013     0.2748
      5A2T          L       1577        204     282.87         20         22      -2.00     433.00    5318.00    -0.0013     0.2749
      5A2T          M       1577        204     282.87         20         22      -2.00     433.00    3554.00    -0.0013     0.2748
      5A2T          N       1577        204     282.87         20         22      -2.00     433.00    4765.00    -0.0013     0.2749
      5A2T          O       1577        204     282.87         20         22      -2.00     433.00    3542.00    -0.0013     0.2749
      5A2T          P       1577        204     282.87         20         22      -2.00     433.00    4757.00    -0.0013     0.2749
      5A2T          Q       1577        204     282.87         20         22      -2.00     433.00    5666.00    -0.0013     0.2748
      5A2T          R       1577        204     282.87         20         22      -2.00     433.00    5666.00    -0.0013     0.2748
      5A2T          S       1577        204     282.87         20         22      -2.00     434.00    3260.00    -0.0013     0.2749
      5A2T          T       1577        204     282.87         20         22      -2.00     434.00    4080.00    -0.0013     0.2749
      5A2T          U       1577        204     282.87         20         22      -2.00     433.00    4171.00    -0.0013     0.2749
      5A2T          V       1577        204     282.87         20         22      -2.00     434.00    5387.00    -0.0013     0.2749
      5A2T          W       1577        204     282.87         20         22      -2.00     433.00    5382.00    -0.0013     0.2748
      5A2T          X       1577        204     282.87         20         22      -2.00     433.00    4842.00    -0.0013     0.2748
      5A2T          Y       1577        204     282.87         20         22      -2.00     433.00    4073.00    -0.0013     0.2749
      3HZJ          A       2206        279     301.15         35         37      -2.00     742.00    6129.00    -0.0009     0.3362
      1R6L          A       1734        230     248.48         27         29      -2.00     691.00     655.00    -0.0012     0.3983
      2PGN          A       4581        587     593.91         53         63     -10.00     818.00    3794.00    -0.0022     0.1785
      2PGN          B       4609        587     597.43         53         63     -10.00     895.00    2766.00    -0.0022     0.1942
      5CJJ          A       1391        183     208.74         23         23      -0.00     586.00    1355.00    -0.0000     0.4212
      5CJJ          B       1439        186     209.83         23         24      -1.00     363.00     645.00    -0.0007     0.2520
      2IEP          A       1416        187     315.60         22         21       1.00     336.00    2384.00     0.0007     0.2375
      2IEP          B       1414        187     319.58         22         21      -0.00     551.00    2115.00    -0.0000     0.3900
      2RA4          A        555         65     103.32         12          3       8.00     275.00     796.00     0.0144     0.4961
      2RA4          B        542         65     101.02         12          3       8.00     261.00     830.00     0.0148     0.4808
      5NKP          A       2151        286     270.23         27         28      -2.00     687.00    1546.00    -0.0009     0.3195
      5NKP          D         83         10      19.20          0          4      -5.00      64.00      24.00    -0.0602     0.7662
      1VQU          A       2428        331     324.07         22         28      -6.00     742.00    1452.00    -0.0025     0.3055
      1VQU          B       2345        327     315.34         22         28      -6.00     713.00    1678.00    -0.0026     0.3042
      4A1G          A       1219        146     197.93         13         20      -8.00     415.00    1719.00    -0.0066     0.3403
      4A1G          E         90         12      21.42          1          1       1.00     142.00     296.00     0.0111     1.5764
      1BVP          1       2703        349     499.79         25         27      -2.00     658.00    2315.00    -0.0007     0.2435
      1BVP          2       2703        349     499.79         25         27      -2.00     658.00    3254.00    -0.0007     0.2435
      1BVP          3       2703        349     499.79         25         27      -2.00     658.00     912.00    -0.0007     0.2435
      3U0Z          A       1647        199     256.37         31         27       3.00     790.00    1583.00     0.0018     0.4796
      5K91          A       1787        174     220.22         23         23      -0.00     636.00    2316.00    -0.0000     0.3562
      5K91          B       1811        175     222.80         23         24      -1.00     512.00    2479.00    -0.0006     0.2826
      2KMS          A       1115        115     202.24         13         14      -1.00     562.00     819.00    -0.0009     0.5036
      5USF          A       5225        682     795.41         76         91     -15.00    1166.00   29581.00    -0.0029     0.2232
      5USF          D        930        120     138.93         13          8       5.00     246.00     763.00     0.0054     0.2642
      2ES7          A        804        101     123.70          9         14      -5.00     556.00     934.00    -0.0062     0.6914
      1PYV          A        474         53      76.76         10         -0      10.00     270.00    1152.00     0.0211     0.5702
      2MCA          A        986        103     140.78         10         16      -6.00     490.00     923.00    -0.0061     0.4968
      4HVK          A       3090        369     397.85         39         51     -12.00    1139.00    3560.00    -0.0039     0.3685
      2JVM          A        738         80     172.67         10         10      -0.00     848.00    6746.00    -0.0000     1.1494
      1Y5H          A        845        118     140.49         10         20     -10.00     111.00    1090.00    -0.0118     0.1312
      1Y5H          B        835        117     138.61         10         20     -10.00     137.00    1596.00    -0.0120     0.1635
      2YOI          A       1173        106     144.58         13         18      -5.00     382.00     995.00    -0.0043     0.3255
      1U0K          A       2157        281     288.33         26         37     -11.00     416.00     743.00    -0.0051     0.1928
      1U0K          B       2152        280     286.51         26         37     -11.00     339.00    1548.00    -0.0051     0.1576
      1PFI          A        432         46     141.35          3          4      -1.00     180.00     165.00    -0.0023     0.4169
      1PFI          B        432         46     141.35          3          4      -1.00     180.00     183.00    -0.0023     0.4169
      5C4M          A       1433        179     202.11         24         31      -7.00     150.00     851.00    -0.0049     0.1048
      3B5G          A        880        111     132.04          7         10      -3.00      75.00    1000.00    -0.0034     0.0848
      3B5G          B        900        111     133.57          7         10      -3.00      79.00    1041.00    -0.0033     0.0874
      2JFZ          A       2012        255     268.92         22         29      -7.00     496.00    4862.00    -0.0035     0.2465
      2JFZ          B       1959        249     262.99         22         29      -8.00     415.00    2957.00    -0.0041     0.2120
      3MKR          A       2324        291     332.44         33         43     -11.00     355.00    3620.00    -0.0047     0.1529
      3MKR          B       2550        320     428.16         40         27      13.00     340.00   13005.00     0.0051     0.1333
      4I5J          A       2220        266     318.99         26         47     -21.00    1249.00    3226.00    -0.0095     0.5626
      3LY7          A       2556        322     335.05         28         34      -6.00     679.00    1529.00    -0.0023     0.2657
      3EER          A       1017        138     181.77          8         11      -3.00     202.00     921.00    -0.0029     0.1985
      2NY9          X        343         41      63.05          6          2       4.00      87.00      76.00     0.0117     0.2540
      2OD1          A        427         50      78.96          5          4      -0.00     322.00     334.00    -0.0000     0.7550
      4ICS          A       3182        413     388.52         38         61     -23.00     429.00    1601.00    -0.0072     0.1349
      4ICS          B       3182        413     388.33         38         61     -23.00     437.00    1810.00    -0.0072     0.1374
      1E5E          A       2999        394     394.65         37         45      -9.00     661.00    1225.00    -0.0030     0.2205
      1E5E          B       3004        393     395.24         36         45     -10.00     828.00    2361.00    -0.0033     0.2756
      1ZJ8          A       4316        546     508.36         69         80     -10.00    1124.00    2413.00    -0.0023     0.2605
      3IV0          A       3696        448     432.46         42         52     -11.00     705.00    2573.00    -0.0030     0.1908
      2YUJ          A       1836        190     240.53         17         23      -6.00     639.00    1807.00    -0.0033     0.3482
      4GRH          A       3427        438     427.26         39         54     -15.00     177.00    2449.00    -0.0044     0.0517
      5G4X          A       2715        346     418.47         37         38      -2.00    1102.00    3288.00    -0.0007     0.4059
      1MM3          A        530         61      87.83          6          8      -2.00     469.00     664.00    -0.0038     0.8845
      3ROH          A       2248        282     351.78         36         28       8.00     345.00    1404.00     0.0036     0.1536
      3SG1          A       3193        419     408.13         46         53      -7.00     511.00    1680.00    -0.0022     0.1600
      3P2H          A       1445        184     199.16         20         24      -4.00     246.00    4047.00    -0.0028     0.1702
      4WL2          A       2711        347     337.92         37         35       3.00     409.00    1704.00     0.0011     0.1507
      4WL2          H       2711        347     338.01         37         35       3.00     350.00    1331.00     0.0011     0.1291
      1AMM          A       1486        174     213.43         22         22      -0.00     128.00    1109.00    -0.0000     0.0864
      3E7F          A       1959        260     255.47         27         32      -5.00     384.00     377.00    -0.0026     0.1963
      3TC1          A       2312        289     326.78         36         42      -6.00     790.00    3268.00    -0.0026     0.3419
      3TC1          B       2445        305     335.24         40         43      -3.00     736.00    3095.00    -0.0012     0.3009
      2X6R          A       3351        409     435.87         58         64      -4.00     256.00    1951.00    -0.0012     0.0763
      5I62          A       4071        507     503.41         64         59       5.00    1587.00    4232.00     0.0012     0.3897
      1BI6          L         94         11      29.17          1          1      -0.00      77.00     103.00    -0.0000     0.8199
      1BI6          H        369         41      68.29          5          6      -2.00      96.00     624.00    -0.0054     0.2601
      4RGU          A       1161        138     200.97         14         14       1.00     408.00    1128.00     0.0009     0.3511
      4RGU          B       1159        141     203.25         15         14       2.00     462.00    1822.00     0.0017     0.3985
      5FTA          A        969        101     136.91         11         13      -2.00     355.00     713.00    -0.0021     0.3668
      5FTA          B        960        101     135.76         11         13      -2.00     405.00    2037.00    -0.0021     0.4216
      5FTA          C        942         97     132.15         10         13      -2.00     334.00    1484.00    -0.0021     0.3548
      5FTA          D        967         99     137.69         10         13      -2.00     402.00    1314.00    -0.0021     0.4153
      2CSH          A        947        110     228.98         18          7      11.00    1220.00    3622.00     0.0116     1.2879
      4BHR          A        588         81      97.39          2          6      -4.00     296.00     454.00    -0.0068     0.5037
      1S03          H        965        127     152.28         20         15       5.00     436.00     314.00     0.0052     0.4523
      5H1A          A       1823        238     327.27         27         26      -0.00     595.00    4333.00    -0.0000     0.3262
      5H1A          B       1861        243     331.54         29         26       2.00     610.00    2794.00     0.0011     0.3277
      5H1A          C       1835        241     328.15         28         26       1.00     602.00    4209.00     0.0005     0.3283
      5H1A          D       1823        240     331.31         27         27      -0.00     663.00    3891.00    -0.0000     0.3638
      2P06          A        712         79     124.75         15         17      -3.00     461.00    2253.00    -0.0042     0.6473
      2P06          B        732         83     136.87         14         18      -4.00     539.00    2536.00    -0.0055     0.7365
      2KSW          A        601         66      96.07          7          8      -1.00     255.00     976.00    -0.0017     0.4236
      6ENX          A       2088        267     295.85         31         30      -0.00     445.00    2379.00    -0.0000     0.2130
      2C31          A       4109        546     532.43         54         61      -7.00     824.00     291.00    -0.0017     0.2004
      2C31          B       4122        547     533.80         54         61      -6.00     910.00     868.00    -0.0015     0.2208
      5F3Y          A       3951        549     627.02         62         54       8.00    1151.00   12791.00     0.0020     0.2913
      5F3Y          B         90         13      21.50          1         -0       1.00     124.00      28.00     0.0111     1.3803
      2WZV          A       1694        216     252.37         24         26      -3.00     923.00    1610.00    -0.0018     0.5447
      2WZV          B       1679        217     251.35         24         27      -3.00     921.00     491.00    -0.0018     0.5485
      5DUD          A       2760        300     344.19         33         28       5.00     222.00     908.00     0.0018     0.0804
      5DUD          B       1804        200     262.29         15         21      -5.00     201.00    1873.00    -0.0028     0.1113
      2NYU          A       1403        181     193.82         20         18       2.00     548.00     937.00     0.0014     0.3906
      3TOW          A       1502        152     199.95         20         17       3.00     541.00     858.00     0.0020     0.3600
      4WJ0          A       3196        315     376.40         51         39      13.00     701.00    2776.00     0.0041     0.2192
      4WJ0          B       3172        309     411.61         47         39       9.00     212.00    1677.00     0.0028     0.0667
      2YSX          A       1123        119     163.02         13         17      -4.00     633.00    1584.00    -0.0036     0.5637
      3BD1          A        491         65      78.12          9          6       3.00     256.00     336.00     0.0061     0.5212
      3BD1          B        479         63      76.03          9          6       3.00     212.00     429.00     0.0063     0.4424
      3BD1          C        500         64      78.55          9          6       3.00     225.00     244.00     0.0060     0.4509
      4ZPJ          A       2794        366     361.52         25         54     -30.00     874.00    8214.00    -0.0107     0.3128
      4P3A          A        589         70      95.71         13          8       5.00     276.00     693.00     0.0085     0.4691
      2VGQ          A       3665        461     490.52         50         63     -13.00     626.00    1970.00    -0.0035     0.1708
      2XXP          A       2934        374     412.81         36         44      -9.00     559.00    3779.00    -0.0031     0.1906
      4QDN          A       1008        118     141.36         16         15       1.00     285.00    1443.00     0.0010     0.2829
      1JFL          A       1762        228     246.04         34         33       1.00     288.00    1628.00     0.0006     0.1636
      1JFL          B       1762        228     247.03         34         33       1.00     250.00     330.00     0.0006     0.1418
      2VOO          A       1474        179     226.83         30         31      -1.00     569.00    2157.00    -0.0007     0.3862
      4OC8          A       3023        387     440.26         43         43      -0.00     751.00    5048.00    -0.0000     0.2483
      4OC8          B       3023        387     440.44         43         43      -0.00     688.00     690.00    -0.0000     0.2276
      4OC8          C       1691        215     232.99         21         21      -0.00     695.00    1779.00    -0.0000     0.4110
      4OC8          D       1686        215     232.20         21         21      -0.00     619.00     791.00    -0.0000     0.3674
      1P9R          A       2844        367     428.72         49         50      -2.00    1342.00    5994.00    -0.0007     0.4718
      3QD7          X       1043        131     151.31         16         13       2.00     503.00    1029.00     0.0019     0.4821
      2ZFH          A        851        109     149.67         10         13      -3.00     413.00    1123.00    -0.0035     0.4857
      2ZFH          B        836        107     145.19         10         12      -2.00     498.00     978.00    -0.0024     0.5961
      2ZFH          C        832        106     144.79         10         12      -2.00     480.00    1318.00    -0.0024     0.5774
      3KCQ          A       1573        207     223.24         19         25      -5.00     640.00     456.00    -0.0032     0.4070
      2OGT          A       3715        463     444.53         45         55      -9.00     564.00    2501.00    -0.0024     0.1517
      2GEF          A       1456        194     203.15         16         23      -8.00     542.00     986.00    -0.0055     0.3719
      4UD4          A       2622        324     354.75         39         40      -1.00    1156.00    4901.00    -0.0004     0.4410
      5BSE          A       2038        272     321.44         28         26       2.00     376.00    1245.00     0.0010     0.1847
      5BSE          B       2024        272     320.68         28         26       2.00     370.00    2445.00     0.0010     0.1827
      5BSE          C       2038        272     320.46         28         26       2.00     397.00     969.00     0.0010     0.1947
      5BSE          D       2014        270     319.77         28         26       1.00     367.00    2428.00     0.0005     0.1822
      5BSE          E       2031        272     322.80         28         26       2.00     385.00    2395.00     0.0010     0.1895
      5BSE          F       2030        272     322.25         28         26       2.00     406.00    1129.00     0.0010     0.2002
      5BSE          G       1981        268     315.36         28         26       1.00     331.00    1744.00     0.0005     0.1669
      5BSE          H       2068        272     327.38         28         26       2.00     398.00     362.00     0.0010     0.1925
      5BSE          I       2035        272     320.97         28         26       2.00     362.00    2085.00     0.0010     0.1777
      5BSE          J       2018        272     320.91         28         26       2.00     388.00    1893.00     0.0010     0.1923
      2KOB          A       1068        108     163.28         14         12       3.00      48.00    1711.00     0.0028     0.0450
      2POZ          A       2860        373     367.55         39         48      -9.00     487.00     938.00    -0.0031     0.1704
      2POZ          B       2827        368     363.93         38         48     -10.00     498.00    1910.00    -0.0035     0.1762
      2POZ          C       2818        367     363.65         38         48     -10.00     487.00    1321.00    -0.0035     0.1729
      2POZ          D       2827        368     364.47         38         48     -10.00     499.00    1290.00    -0.0035     0.1764
      2POZ          E       2860        373     366.19         39         48      -9.00     498.00    2239.00    -0.0031     0.1743
      2POZ          F       2860        373     367.16         39         48      -9.00     531.00     816.00    -0.0031     0.1857
      2POZ          G       2827        368     364.16         38         48     -10.00     483.00    2035.00    -0.0035     0.1709
      2POZ          H       2845        370     365.30         39         48      -9.00     472.00    1103.00    -0.0032     0.1660
      5M31          A       1250        151     169.29         20         16       4.00     520.00    1410.00     0.0032     0.4159
      3C8N          A       2595        334     335.65         36         46     -10.00     399.00     428.00    -0.0039     0.1538
      3C8N          B       2508        323     322.64         34         46     -12.00     372.00    2672.00    -0.0048     0.1482
      3OAM          A       1969        252     278.24         23         33     -10.00     520.00    2671.00    -0.0051     0.2639
      3OAM          B       1952        251     273.57         23         33     -10.00     525.00    3619.00    -0.0051     0.2691
      3KWE          A       1358        166     186.78          9         18      -9.00     232.00     461.00    -0.0066     0.1712
      6EZM          U       1585        212     220.98         22         26      -5.00     732.00     702.00    -0.0032     0.4621
      6EZM          A       1585        212     220.99         22         26      -5.00     732.00     704.00    -0.0032     0.4621
      6EZM          B       1585        212     220.98         22         26      -5.00     730.00     698.00    -0.0032     0.4605
      6EZM          C       1585        212     220.99         22         26      -5.00     732.00     702.00    -0.0032     0.4620
      6EZM          D       1585        212     220.97         22         26      -5.00     730.00     701.00    -0.0032     0.4607
      6EZM          E       1585        212     220.97         22         26      -5.00     730.00     703.00    -0.0032     0.4607
      6EZM          F       1585        212     220.97         22         26      -5.00     730.00     703.00    -0.0032     0.4608
      6EZM          G       1585        212     220.97         22         26      -5.00     730.00     681.00    -0.0032     0.4604
      6EZM          H       1585        212     220.97         22         26      -5.00     730.00     700.00    -0.0032     0.4607
      6EZM          I       1585        212     220.97         22         26      -5.00     730.00     703.00    -0.0032     0.4607
      6EZM          J       1585        212     220.99         22         26      -5.00     732.00     699.00    -0.0032     0.4619
      6EZM          K       1585        212     220.98         22         26      -5.00     730.00     700.00    -0.0032     0.4607
      6EZM          L       1585        212     220.97         22         26      -5.00     731.00     701.00    -0.0032     0.4612
      6EZM          M       1585        212     220.99         22         26      -5.00     731.00     709.00    -0.0032     0.4610
      6EZM          N       1585        212     220.99         22         26      -5.00     731.00     711.00    -0.0032     0.4611
      6EZM          O       1585        212     220.98         22         26      -5.00     731.00     708.00    -0.0032     0.4613
      6EZM          P       1585        212     220.97         22         26      -5.00     730.00     707.00    -0.0032     0.4607
      6EZM          Q       1585        212     220.97         22         26      -5.00     730.00     699.00    -0.0032     0.4607
      6EZM          R       1585        212     220.97         22         26      -5.00     730.00     699.00    -0.0032     0.4607
      6EZM          S       1585        212     220.97         22         26      -5.00     730.00     701.00    -0.0032     0.4607
      6EZM          T       1585        212     220.97         22         26      -5.00     730.00     701.00    -0.0032     0.4608
[truncated: 7,930,693 more chars]
